# Supplementary material for: Toward Early Diagnosis and Therapeutic Discovery in CLN3 Disease: A Computational Biomarker Discovery Framework
Source: medRxiv. 2026 May 7:2026.05.01.26352147. Preprint. [Version 1] doi: 10.64898/2026.05.01.26352147 (PMC13174741; doi:10.64898/2026.05.01.26352147)
Supplement: Supplement 3 [file media-3.xlsx]

## Sheet: Notes
	Table 1.	Participant Metadata. Manuscript_ID: De-identified participant's ID. A CLN3 study participant identifier (e.g., SP_._._) is the same across publications for the same participant. CTD: creatine transporter deficiency. MS: mass spectrometry. NA: not applicable. PEA: proximal extension assay (Olink® 1536). PLC: pediatric laboratory controls. SLOS: Smith-Lemli-Opitz syndrome. TMT: tandem mass tag.
	Table 2.	Data for cerebrospinal fluid samples evaluated by proximal extension assay (Olink ®). Sample IDs for submitted samples correspond to those listed in Table_1_Metadata. NPX: normalized protein expression, a log base 2 value used in subsequent analyses. Note that this excludes the two pediatric controls identified as outliers (OL_CSF_2005, OL_CSF_2006).
	Table 3.	Data for cerebrospinal fluid samples evaluated by mass spectrometry formatted in protein by sample matrix. Sample IDs for submitted samples correspond to those listed in Table_1_Metadata.
	Table 4.	Date extracted from CLN3 participants' ECG. Reference: https://www.ncbi.nlm.nih.gov/books/NBK549803/ QRSD Interval: QRS duration interval QT Interval: QT interval QTCB Interval: QT interval corrected with Bazett's formula PR Interval: PR interval P Axis: P wave axis QRS Axis: QRS axis T Wave Axis: T wave axis I:40 Axis: initial 40-millisecond frontal plane QRS axis T:40 Axis: terminal 40-millisec…
		https://ptreviewer.com/electrocardiogram-ecg-2/reading-an-ecg/
	Table 5.	Laboratory tests Manuscript_IDs are de-identified participant's IDs that correspond to those listed in Table_1_Metadata.
	Table 6.	Vital signs Manuscript_IDs are de-identified participant's IDs that correspond to those listed in Table_1_Metadata.
	Table 7.	Three Unified Batten Disease Rating Scale (UBDRS) scores and two neuropsychological assessments: Manuscript_ID: De-identified participant's ID that correspond to those listed in Table_1_Metadata. VISIT_AGE_YRS: age in years UBDRS_PHYSICAL_WEIGHTED_SCORE: Unified Batten Disease Rating Scale, Physical subdomain. 28 neurological items on a scale from 0 (normal) to 4 (severely impaired), resulting in…

## Sheet: Table_1_Metadata
Sample.Condition	Sample.Source	Manuscript_ID	Sample.ID.Assay.PEA	Sample.ID.Assay.MS	Sample.ID.Assay.MS.TMTlabel	Sample.ID.Assay.MS.Set	Sample.Age.Range	Sample.Sex	CLN3.Phenotype
CLN3	NCT03307304	SP1.2.2	OL_CSF_2011	2001	TMTpro-129C	2	11~15	MALE	syndromic
CLN3	NCT03307304	SP2.2.3	OL_CSF_2012	2002	TMTpro-128C	3	6~10	MALE	syndromic
CLN3	NCT03307304	SP3.2.1	OL_CSF_2013	2003	TMTpro-129C	3	6~10	FEMALE	syndromic
CLN3	NCT03307304	SP4.2.2	OL_CSF_2014	2004	TMTpro-132N	3	6~10	MALE	syndromic
CLN3	NCT03307304	SP5.2.2	OL_CSF_2015	NA	NA	NA	11~15	MALE	vision-only
CLN3	NCT03307304	SP6.2.1	OL_CSF_2016	2005	TMTpro-130C	3	11~15	MALE	syndromic
CLN3	NCT03307304	SP7.2.1	OL_CSF_2017	2006	TMTpro-127C	2	11~15	FEMALE	syndromic
CLN3	NCT03307304	SP8.2.1	OL_CSF_2018	2007	TMTpro-131C	2	16~20	FEMALE	syndromic
CLN3	NCT03307304	SP9.2.1	OL_CSF_2019	2008	TMTpro-131C	1	16~20	MALE	syndromic
CLN3	NCT03307304	SP10.2.1	OL_CSF_2020	2009	TMTpro-131N	3	21~25	FEMALE	syndromic
CLN3	NCT03307304	SP10.2.5	OL_CSF_2021	NA	NA	NA	6~10	MALE	syndromic
CLN3	NCT03307304	SP11.2.4	OL_CSF_2022	2010	TMTpro-127C	1	6~10	MALE	syndromic
CLN3	NCT03307304	SP12.2.1	OL_CSF_2023	2011	TMTpro-127N	2	6~10	FEMALE	syndromic
CLN3	NCT03307304	SP12.2.2	OL_CSF_2024	NA	NA	NA	6~10	FEMALE	syndromic
CLN3	NCT03307304	SP13.2.3	OL_CSF_2025	NA	NA	NA	6~10	MALE	syndromic
CLN3	NCT03307304	SP14.2.2	OL_CSF_2026	2012	TMTpro-132C	2	6~10	MALE	syndromic
CLN3	NCT03307304	SP15.2.1	OL_CSF_2027	2013	TMTpro-130N	3	6~10	FEMALE	syndromic
CLN3	NCT03307304	SP16.2.1	OL_CSF_2028	NA	NA	NA	16~20	FEMALE	syndromic
CLN3	NCT03307304	SP16.2.2	OL_CSF_2029	2014	TMTpro-133N	1	11~15	FEMALE	syndromic
CLN3	NCT03307304	SP17.2.1	OL_CSF_2030	2015	TMTpro-130N	2	16~20	MALE	syndromic
CLN3	NCT03307304	SP18.2.1	OL_CSF_2031	2016	TMTpro-133C	1	11~15	FEMALE	syndromic
CLN3	NCT03307304	SP19.2.1	OL_CSF_2032	NA	NA	NA	0~5	MALE	syndromic
CLN3	NCT03307304	SP20.2.1	OL_CSF_2033	2017	TMTpro-131N	1	11~15	FEMALE	syndromic
CLN3	NCT03307304	SP21.2.1	OL_CSF_2034	2018	TMTpro-128N	1	6~10	MALE	syndromic
CLN3	NCT03307304	SP26.2.2	OL_CSF_2035	2019	TMTpro-133N	2	6~10	MALE	syndromic
CLN3	NCT03307304	SP27.2.1	OL_CSF_2036	2020	TMTpro-126	2	6~10	FEMALE	syndromic
CLN3	NCT03307304	SP28.2.1	OL_CSF_2037	NA	NA	NA	6~10	FEMALE	syndromic
CLN3	NCT03307304	SP29.2.2	OL_CSF_2038	NA	NA	NA	26~30	FEMALE	vision-only
CLN3	NCT03307304	SP5.2.1	NA	NA	NA	NA	16~20	MALE
CLN3	NCT03307304	SP32.2.1	NA	NA	NA	NA	11~15	FEMALE
CLN3	NCT03307304	SP32.2.2	NA	NA	NA	NA	6~10	MALE
CLN3	NCT03307304	SP33.2.2	NA	NA	NA	NA	75~80	FEMALE
CLN3	NCT03307304	SP34.2.1	NA	NA	NA	NA	6~10	FEMALE
CLN3	NCT03307304	SP1.2.3	NA	NA	NA	NA	11~15	FEMALE
CLN3	NCT03307304	SP35.2.2	NA	NA	NA	NA	16~20	MALE
CLN3	NCT03307304	SP36.2.1	NA	NA	NA	NA	16~20	MALE
CLN3	NCT03307304	SP37.2.1	NA	NA	NA	NA	6~10	MALE
CLN3	NCT03307304	SP38.2.3	NA	NA	NA	NA	11~15	MALE
CLN3	NCT03307304	SP39.2.2	NA	NA	NA	NA	0~5	MALE
CLN3	NCT03307304	SP39.2.1	NA	NA	NA	NA	6~10	MALE
CLN3	NCT03307304	SP40.2.2	NA	NA	NA	NA	6~10	FEMALE
CLN3	NCT03307304	SP40.2.1	NA	NA	NA	NA	6~10	MALE
CTD	NCT02931682		OL_CSF_2039	NA	NA	NA	11~15	MALE	NA
CTD	NCT02931682		OL_CSF_2040	NA	NA	NA	6~10	MALE	NA
CTD	NCT02931682		OL_CSF_2041	NA	NA	NA	6~10	MALE	NA
CTD	NCT02931682		OL_CSF_2042	NA	NA	NA	6~10	MALE	NA
CTD	NCT02931682		OL_CSF_2043	NA	NA	NA	0~5	MALE	NA
CTD	NCT02931682		OL_CSF_2044	2021	TMTpro-133N	3	11~15	MALE	NA
CTD	NCT02931682		OL_CSF_2045	2022	TMTpro-132N	1	11~15	MALE	NA
CTD	NCT02931682		OL_CSF_2046	NA	NA	NA	0~5	MALE	NA
CTD	NCT02931682		OL_CSF_2047	NA	NA	NA	0~5	MALE	NA
CTD	NCT02931682		OL_CSF_2048	2023	TMTpro-128N	3	0~5	MALE	NA
CTD	NCT02931682		OL_CSF_2049	NA	NA	NA	6~10	MALE	NA
CTD	NCT02931682		OL_CSF_2050	2024	TMTpro-130N	1	6~10	MALE	NA
SLOS	NCT00001721		OL_CSF_2079	2025	TMTpro-133C	2	21~25	MALE	NA
SLOS	NCT00001721		OL_CSF_2080	NA	NA	NA	11~15	FEMALE	NA
SLOS	NCT00001721		OL_CSF_2081	NA	NA	NA	16~20	MALE	NA
SLOS	NCT00001721		OL_CSF_2082	NA	NA	NA	0~5	MALE	NA
SLOS	NCT00001721		OL_CSF_2083	2026	TMTpro-127N	3	0~5	MALE	NA
SLOS	NCT00001721		OL_CSF_2084	NA	NA	NA	6~10	FEMALE	NA
SLOS	NCT00001721		OL_CSF_2085	2027	TMTpro-129N	1	16~20	MALE	NA
SLOS	NCT00001721		OL_CSF_2086	2028	TMTpro-128N	2	0~5	FEMALE	NA
SLOS	NCT00001721		OL_CSF_2087	2029	TMTpro-132C	1	11~15	FEMALE	NA
SLOS	NCT00001721		OL_CSF_2088	2030	TMTpro-132C	3	6~10	FEMALE	NA
PLC	NCT00344331		OL_CSF_2001	NA	NA	NA	0~5	FEMALE	NA
PLC	NCT00344331		OL_CSF_2002	NA	NA	NA	0~5	MALE	NA
PLC	NCT00344331		OL_CSF_2003	NA	NA	NA	0~5	FEMALE	NA
PLC	NCT00344331		OL_CSF_2004	NA	NA	NA	6~10	MALE	NA
PLC	NCT00344331		OL_CSF_2005	NA	NA	NA	6~10	FEMALE	NA
PLC	NCT00344331		OL_CSF_2006	NA	NA	NA	11~15	MALE	NA
PLC	NCT00344331		OL_CSF_2007	NA	NA	NA	11~15	FEMALE	NA
PLC	NCT00344331		OL_CSF_2008	NA	NA	NA	16~20	FEMALE	NA
PLC	NCT00344331		OL_CSF_2009	NA	NA	NA	16~20	MALE	NA
PLC	NCT00344331		OL_CSF_2010	NA	NA	NA	16~20	MALE	NA
Adult Healthy	PrecisionMed		NA	8233	TMTpro-131C	3	56~60	MALE	NA
Adult Healthy	PrecisionMed		NA	8259	TMTpro-130C	2	51~55	MALE	NA
Adult Healthy	PrecisionMed		NA	8273	TMTpro-132N	2	41~45	FEMALE	NA
Adult Healthy	PrecisionMed		NA	8274	TMTpro-130C	1	36~40	MALE	NA
Adult Healthy	PrecisionMed		NA	8275	TMTpro-131N	2	36~40	MALE	NA
Adult Healthy	PrecisionMed		NA	8503	TMTpro-129N	2	21~25	MALE	NA
Adult Healthy	PrecisionMed		NA	8504	TMTpro-126	3	21~25	MALE	NA
Adult Healthy	PrecisionMed		NA	8507	TMTpro-128C	2	21~25	FEMALE	NA
Adult Healthy	PrecisionMed		NA	8509	TMTpro-129N	3	21~25	MALE	NA
Adult Healthy	PrecisionMed		NA	8513	TMTpro-129C	1	21~25	FEMALE	NA
Adult Healthy	PrecisionMed		NA	8516	TMTpro-126	1	21~25	FEMALE	NA
Adult Healthy	PrecisionMed		NA	8518	TMTpro-128C	1	21~25	MALE	NA
Adult Healthy	PrecisionMed		NA	8521	TMTpro-127N	1	21~25	MALE	NA
Adult Healthy	PrecisionMed		NA	8523	TMTpro-133C	3	21~25	FEMALE	NA
Adult Healthy	PrecisionMed		NA	8527	TMTpro-127C	3	21~25	FEMALE	NA

## Sheet: Table_2_PEA_Proteomics
protein	panel	OL_CSF_2001	OL_CSF_2002	OL_CSF_2003	OL_CSF_2004	OL_CSF_2007	OL_CSF_2008	OL_CSF_2009	OL_CSF_2010	OL_CSF_2011	OL_CSF_2012	OL_CSF_2013	OL_CSF_2014	OL_CSF_2015	OL_CSF_2016	OL_CSF_2017	OL_CSF_2018	OL_CSF_2019	OL_CSF_2020	OL_CSF_2021	OL_CSF_2022	OL_CSF_2023	OL_CSF_2024	OL_CSF_2025	OL_CSF_2026	OL_CSF_2027	OL_CSF_2028	OL_CSF_2029	OL_CSF_2030	OL_CSF_2031	OL_CSF_2032	OL_CSF_2033	OL_CSF_2034	OL_CSF_2035	OL_CSF_2036	OL_CSF_2037	OL_CSF_2038	OL_CSF_2039	OL_CSF_2040	OL_CSF_2041	OL_CSF_2042	OL_CSF_2043	OL_CSF_2044	OL_CSF_2045	OL_CSF_2046	OL_CSF_2047	OL_CSF_2048	OL_CSF_2049	OL_CSF_2050
AARSD1	Oncology	-1.81	-1.34	-1.11	-1.11	-1.22	-1.77	1.49	-1.19	-1.74	-0.903	-1.22	-1.74	-1.29	-1.25	0.0016	-1.21	-1.61	-2.34	-0.851	-1.42	-1.6	-1.11	-1.83	-1.36	-1.11	-1.3	-1.37	-2.03	-1.29	0.732	-1.28	-1.48	-2.07	-1.82	-1.08	-1.95	-1.65	-0.916	-1.64	-1.14	-0.982	-1.35	-1.68	-1.69	-2.04	-1.53	-1.52	0.684
ABL1	Oncology	-1.25	-1.35	-1.65	-1.55	-2.32	-1.61	-1.62	-1.38	-1.68	-1.11	-1.36	-1.32	-1.79	-1.81	-1.4	-1.69	-1.31	-1.82	-1.18	-1.09	-1.85	-1.35	-1.44	-1.31	-1.43	-1.58	-2.08	-1.56	-1.45	0.343	-1.32	-1.64	-0.848	-1.1	-1.64	-1.41	-1.55	-1.46	-1.87	-1.29	-2.02	-1.6	-1.36	-1.65	-1.33	-1.05	-1.14	-0.496
ACAA1	Oncology	-3.66	-3.02	-2.23	-1.91	-2.85	-2.91	-5.25	-2.84	-3.41	-2.7	-3.34	-2.33	-3.9	-2.69	-2.62	-3.47	-2.69	-1.7	-3.14	-2.99	-2.98	-1.99	-3.27	-2.92	-2.47	-2.48	-3.46	-2.7	-3.51	-2.33	-4.61	-2.43	-4.25	-3.68	-3.01	-4.42	-2.72	-5.31	-2.71	-2.85	-2.2	-2.83	-3.25	-2.91	-5	-3.34	-2.81	-2.51
ACP6	Oncology	-3.44	-2.94	-2.95	-2.75	-3.83	-3.86	-2.53	-1.21	-1.84	-2.18	-2.6	-2.38	-2.85	-2.97	-2.18	-2.65	-1.46	-3.14	-2.08	-2.62	-3.68	-2.32	-2.9	-2.44	-3.35	-2.66	-2.75	-4.33	-2.18	-1.44	-4.33	-3.21	-1.71	-1.49	-3.33	-1.85	-2.36	-2.57	-2.82	-2.63	-4.28	-5.07	-1.33	-2.35	-3.59	-2.73	-4.26	-2.1
ADAMTS15	Oncology	-4.86	-4.1	-4.85	-4.49	-4.42	-4.49	-4.71	-4.03	-3.72	-3.55	-3.95	-3.41	-3.61	-3.44	-2.69	-3.78	-3.38	-3.47	-3.21	-3.03	-3.36	-3.48	-4.56	-3.99	-2.76	-3.39	-4.58	-3.49	-3.09	-1.24	-3.56	-4.71	-3.21	-3.71	-4.41	-4.3	-4.4	-3.72	-4.67	-3.8	-4.64	-3.49	-3.75	-4.8	-3.53	-3.24	-4.86	-3.21
ADAMTS8	Oncology	0.113	1.64	1.02	1.1	0.78	0.42	0.703	2.13	1.37	2.18	1.4	1.94	1.06	1.62	1.88	0.958	2.09	1.5	2.13	1.83	2.09	2.24	1.51	1.16	2.11	0.966	-0.0186	1.36	1.62	2.46	1.12	0.834	2.54	2.55	0.773	2.14	1.99	2.02	1.48	1.73	0.914	2.09	2.44	1.38	1.96	2.92	0.274	2.67
ADCYAP1R1	Oncology	-1.04	-0.831	-0.885	-0.559	-0.547	-0.622	-0.618	-0.409	-1	-0.619	-0.209	-0.53	-0.403	-0.304	-0.815	-0.758	-0.841	-0.274	-0.74	-0.397	-0.629	-0.436	-0.906	-0.564	-0.362	-0.635	-0.94	-0.331	-0.94	-0.18	-0.468	-0.57	-0.0195	-0.312	-0.354	-0.64	-0.444	-0.737	-0.578	-0.416	-0.482	-0.91	-0.648	-0.64	-0.691	-0.908	-0.894	-0.301
ADGRG1	Oncology	-4.26	-3.37	-3.18	-2.87	-3.13	-2.33	-2.84	-1.24	-2.07	-1.62	-1.71	-1.63	-1.62	-0.322	-1.6	-1.44	-0.944	-0.852	-1.26	-1.13	-1.74	-1.18	-2.26	-2.12	-1.19	-0.905	-2.45	-0.623	-1.31	-1.87	-1.5	-2.33	-1.22	-1.26	-2.28	-0.234	-2.84	-1.56	-2.14	-1.96	-3.88	-0.795	-0.854	-3.21	-2.05	-1.9	-3.85	-1.07
ADM	Oncology	-1.29	0.0312	-0.582	-0.0934	0.138	0.268	-0.609	0.551	0.0954	0.394	0.0563	-0.107	-0.335	0.0809	-0.228	-0.271	0.417	0.206	0.19	0.73	-0.063	-0.0826	-0.266	-0.273	-0.0548	-0.0654	-0.717	-0.218	0.11	0.0683	-0.27	-0.537	0.552	0.296	-0.976	0.154	0.117	-0.193	-0.561	-0.0401	-0.993	0.196	0.0139	-0.277	-0.225	0.439	-1.39	0.576
AGR3	Oncology	-1.39	-0.752	-0.811	-1.48	-1.17	-1.28	-1.01	-0.766	-0.728	-1.29	-0.746	-1.34	-1.61	-0.96	-0.446	-0.431	-0.618	-1.22	-1.24	-1.05	-1.74	-0.946	-1.26	-0.694	-1.72	-1.12	-1.1	-0.51	-1.21	-0.71	-1.2	-1.23	-1.04	-1.75	-0.802	-0.918	-1.21	-0.822	-0.887	-1.31	-0.552	-0.615	-1.09	-1.3	-0.763	-1.66	-1.3	-0.502
AIF1	Oncology	-1.55	0.0955	-0.768	-1.15	-1.23	-2.2	-1.25	-1.6	-0.844	-1.55	-1.08	-0.63	-1.23	-1.38	-1.6	-0.929	-1.06	-0.209	-1.49	-1.23	-1.25	-1.23	-1.85	-1.7	-1.74	-1.06	-1.41	-0.549	-0.734	-0.365	-0.857	-1.53	-0.79	-1.79	-1.55	-0.766	-0.973	-0.614	-1.37	-0.685	-1.11	-1.07	-1.21	-1.13	-0.938	-1.21	-1.21	-0.76
AIFM1	Oncology	-0.883	-0.682	-0.53	-0.555	-0.298	-0.97	-0.274	-0.168	-0.65	-0.674	-0.0116	0.384	-0.356	-0.528	-0.394	-0.855	-0.679	-0.168	-0.3	-0.628	-0.777	-0.522	-0.263	-0.912	-1.34	-1.56	-0.134	-0.903	-1.07	-0.431	-1	-0.949	-0.256	-0.481	-0.723	-0.812	-0.219	-0.396	-0.739	-0.858	-1.24	-0.327	-0.494	-0.828	-0.504	-0.607	-0.648	0.0591
AKR1B1	Oncology	-0.735	-0.97	-1.23	-1.21	-0.865	-1.19	-1.16	-1.35	-0.74	-1.06	-1.36	-1.25	-0.923	-1.3	-0.853	0.195	-1.48	-0.841	-1.37	-1.05	-0.888	-1.18	-1.54	-1.5	-1.03	-1.37	-0.917	-0.388	-0.132	0.0468	-1.57	-1.03	-1.12	-1.12	-0.166	-1.15	-3.26	-1.37	-0.948	-3.47	-1.47	-0.751	-0.675	-2	-0.37	-1.64	-0.581	-0.41
AKT3	Oncology	-0.81	-0.483	-0.179	0.0315	-0.334	-0.17	-0.336	-0.563	0.109	-0.429	0.238	-0.32	0.246	0.0666	-0.488	-0.251	-0.432	-0.0185	0.122	-0.0717	-0.129	-0.3	-0.259	0.0618	-0.169	-0.264	-0.353	-0.216	0.202	0.444	-0.242	-0.808	-0.0999	-0.0278	-0.103	0.12	-0.095	-0.466	-0.0908	0.0521	0.487	0.143	-0.167	0.0652	-0.165	0.165	-0.655	0.088
ALPP	Oncology	-8.56	-8.6	-7.67	-6.61	-7.45	-7.04	-6.23	-6.07	-7.59	-7.65	-7.99	-7.34	-7.09	-8.53	-6.2	-8.41	-6.65	-6.88	-7	-7.62	-6.47	-7.4	-11	-7.76	-6.27	-6.56	-8.25	-7.96	-6.42	-6.04	-7.88	-6.94	-7.02	-7.28	-7.91	-7.52	-8.61	-6.55	-9.29	-6.97	-8.37	-6.99	-7.65	-7.25	-6.74	-8.36	-6.95	-7.24
AMBP	Oncology	-5.03	-4.99	-4.99	-4.76	-4.83	-4.98	-4.88	-4.71	-5.1	-5.1	-4.81	-4.61	-4.95	-4.76	-4.88	-5.26	-5.18	-4.68	-4.77	-5.03	-4.8	-4.71	-4.86	-5.04	-4.71	-4.77	-5	-5.07	-4.57	-4.4	-4.53	-4.92	-4.78	-4.83	-4.82	-4.96	-5.19	-4.78	-5.35	-5.33	-5.19	-4.99	-4.62	-5.24	-5.05	-5.11	-5.14	-5.28
AMIGO2	Oncology	-4.7	-4.28	-4.04	-4.86	-4.77	-4.42	-4.77	-3.68	-3.66	-3.11	-3.81	-3.42	-3.77	-3.85	-3.43	-4.08	-2.82	-3.33	-3.68	-2.91	-3.99	-3.52	-3.96	-4.97	-4.07	-2.96	-4.34	-3.42	-3.7	-3.49	-3.1	-3.94	-3.53	-3.15	-4.71	-3.46	-3.5	-4.64	-4.68	-4.02	-4.45	-3.81	-2.74	-4.29	-3.81	-3.42	-4.17	-2.74
ANGPT2	Oncology	-3.36	-2.79	-4.06	-4.47	-4.66	-5.17	-4.31	-2.78	-2.01	-2.22	-2.86	-2.82	-3.04	-2.83	-2.92	-1.85	-2.81	-2.33	-2.42	-2.33	-3.57	-1.88	-3.32	-2.69	-2.52	-2.26	-3.04	-2.73	-2.41	-0.942	-3.77	-3.33	-2.49	-2.12	-3.15	-2.96	-3.31	-2.73	-3.16	-2.7	-4.37	-1.94	-2.4	-4.36	-2.41	-1.37	-4.53	-1.26
ANGPTL7	Oncology	-2.49	-0.949	-2.54	-0.462	0.182	-1.31	-0.34	-0.205	-0.411	-0.558	0.941	-0.677	0.241	0.0063	-0.525	0.468	0.655	1.2	-0.32	0.148	0.108	-0.22	-0.261	-0.746	0.163	0.212	-1.16	1.42	1.26	-0.718	0.846	-1.06	-0.536	0.528	-1.11	1.28	-0.926	-0.734	-1.54	-0.666	-2.39	-0.188	0.715	-1.53	-0.504	-1.15	-1.82	-0.664
ANKRD54	Oncology	-0.618	-1.07	-0.743	-0.683	-0.624	-0.369	-0.248	-0.222	-1.01	-0.808	-0.0441	-0.14	-0.491	-0.397	-0.642	-0.414	-0.924	-0.715	-0.972	-0.337	-0.939	-0.806	-0.167	-1.91	-1.16	-0.244	-0.267	-0.585	-0.148	-0.498	-0.836	-0.598	-0.447	-0.656	-0.618	-0.383	-0.648	-0.813	-0.419	-1.66	0.0826	-0.62	-0.729	-0.419	-0.38	-0.464	-0.748	-0.533
APBB1IP	Oncology	-1.6	-1.51	-1.65	-0.987	-2.02	-1.08	-1.36	-1.3	-1.53	-1.09	-1.36	-1.68	-1.49	-1.29	-1.4	-1.43	-1.15	-1.49	-1.63	-0.84	-1.36	-1.25	-1.66	-1.72	-1.44	-1.46	-1.38	-1.54	-1.96	-1.75	-1.31	-1.45	-0.983	-1.36	-1.43	-1.38	-0.942	-0.883	-1.57	-0.847	-1.31	-1.51	-1.25	-1.46	-1.37	-1.24	-1.44	-1.43
APEX1	Oncology	0.879	-0.543	-0.72	-1.13	-1.25	-2.09	-0.163	-1.63	-2.04	-1.44	-1.65	-2.32	-2.73	-2.52	-1.63	-1.51	-2.23	-3.07	-2.32	-2.61	-2.31	-2.18	-2.27	-2.76	-2.05	-1.96	-2.58	-0.578	-0.827	1.39	-2.1	-2.13	-2	-2.17	-1.03	-2.42	-2.85	-0.932	-2.77	-1.56	-1.96	-3.23	-2.87	-0.47	-2.48	-1.69	-3.39	1.22
AREG	Oncology	-1.93	-2.55	-2.87	-2.97	-2.96	-3.48	-3.57	-3.34	-2.76	-2.21	-3.04	-2.41	-2.66	-3.11	-2.74	-3.14	-2.86	-4.18	-1.96	-2.16	-3.23	-2.79	-3.03	-2.96	-2.39	-3.37	-3.32	-3.59	-3.69	-1.36	-3.49	-2.84	-1.23	-1.79	-2.79	-3.57	-0.746	-2.3	-2.27	-1.78	-2.2	-1.79	-2.31	-2.06	-1.79	-0.778	-2.49	-1.23
ARG1	Oncology	-3.17	-3.42	-3.29	-3.43	-0.999	-3.39	0.902	-2.42	-3.4	-3.61	-3.08	-3.06	-3.2	-3.22	-0.966	-3.11	-3.03	-3.45	-3.69	-3.06	-3.19	-3.21	-3.15	-3.73	-3.24	-3.22	-2.82	-3.82	-3.41	-1.85	-1.82	-3.13	-3.33	-3.32	-3.48	-3.29	-1.32	-2.32	-3.47	-3.77	-2.84	-3.23	-3.31	-2.53	-3.52	-3.64	-3.54	-2.4
ARHGAP1	Oncology	-1.2	-1.11	-0.629	-0.419	-0.371	-0.494	-0.726	-1.11	-0.506	-1.12	-1.22	-1.04	-1.03	-1.44	-0.555	-0.962	-1.07	-0.888	-1.01	-1.5	-1.31	-0.661	-1.2	-1.45	-0.858	-0.786	-0.98	-0.556	-0.785	-1	-0.982	-0.843	-0.836	-0.989	-0.901	-1	-1.11	-0.983	-1.31	-0.576	-1.02	-1.04	-0.98	-0.509	-1.41	-1.16	-0.953	-1.05
ARHGAP25	Oncology	-0.647	-0.906	-0.708	-0.864	-0.666	-1.23	-0.335	-0.715	-0.5	-0.924	-0.508	-1.16	-0.88	-0.632	-0.81	-0.443	-1.11	-0.564	-0.418	-0.414	-0.431	-0.395	-0.568	-0.516	-0.598	-0.916	-0.696	-0.522	-0.634	-0.357	-0.877	-0.664	-0.806	-0.744	-0.792	-1.11	-0.406	-0.273	-1.24	-1.23	-0.743	-1.01	-1.16	0.0227	-1.09	-0.587	-1.19	-0.747
ARSB	Oncology	1.7	0.992	0.899	1.34	1.23	0.651	1.59	0.937	1.27	1.76	1.36	0.906	1.8	1.2	1.3	1.02	1.18	0.1	1.46	0.835	0.888	1.24	1.1	0.744	1.19	1.73	0.828	1.53	1.6	1.91	0.767	0.989	1.37	1.69	0.69	1.98	2.2	1.23	1.74	0.172	0.666	0.86	2.2	1.12	1.71	1.7	1.38	2.39
ATG4A	Oncology	-0.633	-0.549	-0.863	-1.29	-0.642	-0.735	-0.0367	-1.21	-1.15	-1.23	-1.12	-1.84	-0.778	-1.16	-1.01	-1.17	-1.05	-1.16	-1.19	-0.449	-0.835	-1.15	-1.08	-1.13	-1.31	-0.932	-1.54	-1.21	-0.945	-1.62	-1.16	-1.26	-0.764	-1.2	-0.607	-1.07	-0.933	-1.22	-0.906	-0.878	-0.908	-1.28	-0.857	-1.17	-1.51	-0.845	-1.56	-1.36
ATOX1	Oncology	2.92	3.26	2.52	2.3	2.41	1.92	2.69	3.72	3.09	3.87	3.78	3.69	3.1	3.97	3.92	3.37	4.28	3.72	4.18	3.84	3.97	3.96	3.51	3.16	4.41	3.87	2.52	4.38	4.1	4.5	4.15	3.06	4.44	4.32	3.17	3.87	3.35	3.85	2.77	3.33	1.82	4.03	3.87	2.94	3.79	4.31	1.96	4.49
ATP6AP2	Oncology	-0.971	-0.847	-0.257	-0.368	-0.765	-0.443	-0.177	-0.354	0.317	0.213	0.631	-0.322	0.287	-0.0856	0.0199	-0.731	-0.003	-0.203	0.44	0.0569	-0.12	0.466	0.117	-0.0522	0.515	0.59	-0.61	0.18	0.148	0.0226	-0.0872	-0.224	0.606	-0.147	-0.106	0.674	-0.7	0.119	0.0236	-0.566	-0.86	-0.183	0.525	-0.799	0.47	0.48	-0.275	0.632
ATP6V1D	Oncology	0.145	-0.0202	0.0977	0.166	-0.223	0.0933	0.08	0.168	-0.0693	0.411	0.145	0.318	-0.0259	-0.126	-0.183	-0.0914	-0.0392	-0.0062	0.0446	0.276	0.107	-0.13	0.234	-0.0314	-0.324	0.0746	-0.0012	0.334	-0.0296	0.141	0.309	-0.034	0.04	0.439	0.392	0.0271	0.168	0.0593	-0.0902	0.172	0.336	-0.0981	-0.143	-0.44	0.271	0.162	0.22	0.044
BAIAP2	Oncology	-2.39	-1.12	-1.17	-1.36	-0.72	-2.22	-1.51	-2.11	-1.28	-2.03	-0.959	-1.57	-2.24	-3.67	-1.9	-1.76	-1.93	-1.61	-1.21	-1.52	-1.03	-0.709	-2.06	-1.16	-1.06	-1.09	-3.02	-1.49	-2.34	-0.753	-1.13	-1.45	-0.697	-0.971	-1.51	-1.03	-0.968	-2.14	-1.82	-2.34	-1.66	-1.51	-2.56	-1.17	-1.92	-1.41	-1.74	-1.07
BAMBI	Oncology	2.14	2.82	2.71	2.22	2.47	1.94	2.38	3.29	2.63	2.55	2.26	2.2	2.56	2.48	2.36	2.18	2.29	2.25	2.56	2.58	2.56	2.46	2.14	2.23	2.23	2.27	2.01	2.31	2.3	2.46	2.08	1.84	2.83	2.45	1.79	2.85	2.91	2.29	2.43	2.42	2.3	2.82	2.62	2.68	2.71	2.72	2	3.34
BGN	Oncology	-5.34	-5.99	-5.31	-5.29	-5.2	-4.67	-4.75	-4.7	-4.76	-4.86	-5.11	-5.99	-4.39	-5.45	-5.24	-4.18	-5.19	-5.25	-5.06	-5.28	-5.24	-5.03	-5.41	-4.96	-5.13	-5.42	-4.95	-5	-4.76	-5.1	-5.36	-4.95	-5.07	-5.04	-4.86	-5.42	-4.62	-4.87	-5.3	-5.05	-5.2	-4.76	-4.25	-4.65	-4.38	-5.62	-5.7	-4.44
BIRC2	Oncology	-0.0734	-0.47	0.0908	-0.035	-0.242	-0.0196	-0.0963	-0.638	0.0355	-0.828	-0.427	-0.183	-0.286	-0.0319	-0.512	-0.791	0.0066	-0.323	-0.323	-0.0529	-0.253	-0.119	-0.579	0.0607	-0.483	-0.278	-0.328	-0.147	-0.607	-0.402	-0.791	-0.441	-0.168	-0.978	-0.0862	0.148	-0.946	-0.89	-0.373	-0.425	0.312	-0.568	-0.287	0.28	0.287	-0.32	-0.458	-0.788
BTC	Oncology	0.929	0.361	0.77	0.691	0.0931	-0.314	-0.13	0.869	0.943	0.482	0.849	0.716	0.421	1.4	0.751	0.297	0.543	0.868	-0.395	1.06	0.962	0.516	0.678	0.934	0.575	0.379	0.661	0.568	0.888	1.33	0.814	0.785	0.932	0.382	0.902	1.15	1.21	0.964	1.06	0.482	1.01	1.03	0.982	0.23	0.969	0.99	0.874	0.866
C4BPB	Oncology	-4.15	-3.81	-4.04	-4.02	-3.75	-3.5	-3.86	-3.06	-3.04	-3.38	-3.2	-3.44	-3.36	-3.32	-3.39	-3.71	-2.96	-3.37	-3.36	-3.41	-3.54	-3.56	-3.74	-3.64	-3.37	-3.83	-3.45	-2.99	-3.24	-3.12	-3.11	-3.89	-2.97	-3.13	-3.59	-2.72	-3.64	-3.23	-3.43	-3.45	-3.74	-3.03	-2.85	-3.64	-3.35	-3.28	-3.78	-3.29
CA11	Oncology	0.46	2.11	1.46	1.59	1.01	1.37	1.77	2.07	2.24	2.41	2.5	2.19	2.48	2.24	2.08	2.2	1.81	1.51	2.33	2.4	2.23	2.24	1.98	1.86	2.51	2.35	1.27	2.22	2.13	1.61	1.69	1.85	2.48	2.45	1.9	2.65	3.13	1.9	2.55	1.52	1.46	1.9	2.8	2.19	2.19	2.31	1.56	3.24
CA12	Oncology	-1.42	-0.64	-1.3	-1.88	-1.25	-0.84	-0.695	-0.666	-1.05	-0.0653	-1.52	-0.894	-0.763	-1.52	-1.31	-0.837	-0.875	-0.465	-0.757	-0.734	-0.736	-0.066	-1.53	-0.129	-0.107	-0.539	-0.769	-1.14	-0.752	-2.18	-0.407	-2.03	-0.969	-0.596	-2.03	-0.619	-1.56	-1.26	-0.785	-0.408	-0.958	-0.998	-0.894	-0.729	-0.296	-1.55	-1.32	-0.684
CA14	Oncology	1.42	2.28	1.79	2	2.26	1.61	2.2	3.29	2.17	2.36	2.1	1.95	2.36	2.61	2.35	2.13	2.78	1.97	2.52	2.25	2.32	2.13	1.84	2.24	2.55	2.02	1.6	2.42	2.35	1.65	2.04	1.85	2.33	2.76	1.58	2.81	2.78	2.19	2.14	1.92	1.36	2.68	2.65	2.35	2.11	2.43	1.49	2.97
CA9	Oncology	0.14	-0.197	-0.816	0.478	-0.822	-0.517	-0.403	0.878	0.0198	0.344	0.996	0.633	-0.657	0.526	0.34	0.13	0.144	-0.507	0.589	0.563	-0.148	0.574	-0.128	0.142	0.209	0.398	-1.1	1.63	1.31	0.308	1.25	-0.15	1.05	0.684	-0.134	0.744	0.378	0.263	0.542	-0.478	-0.794	0.214	0.586	1.47	1.05	1.12	-0.607	1.33
CALB1	Oncology	6.2	6.24	6.22	6.11	5.79	6.24	6.06	6.78	7.14	7.46	7.06	7.01	6.38	7.16	7.17	6.65	7.27	6.71	7.14	7.08	6.48	6.74	6.77	6.91	6.86	7.22	6.71	7.1	7.43	6.18	7.19	6.4	7.06	7.49	6.63	6.59	6.76	6.96	6.32	6.36	6.2	6.44	6.82	6.63	6.74	7.15	6.46	7.29
CALCOCO1	Oncology	-3.12	-2.56	-2.64	-2.79	-2.68	-3.66	-0.944	-2.7	-2.8	-2.84	-2.7	-2.98	-3.08	-2.36	-2.8	-2.87	-2.92	-3.48	-3.03	-2.68	-2.97	-3.21	-2.37	-2.41	-2.41	-2.74	-2.96	-2.9	-3.07	-1.98	-3.23	-2.58	-3.29	-2.9	-2.38	-2.69	-2.73	-2.83	-3.05	-2.54	-3.32	-2.29	-2.29	-3.39	-2.79	-2.61	-3	-1.6
CAMKK1	Oncology	-0.763	-0.916	-1.06	-1.17	-0.0629	-0.813	-0.425	-0.688	-0.496	-0.433	-0.348	-0.653	-0.436	-0.941	-0.312	-0.78	-0.339	-0.319	-0.824	-0.266	-0.38	-0.903	-0.632	-1.24	-0.878	-0.587	-0.534	-0.373	-0.275	-0.518	0.0848	-0.53	-0.646	-0.386	-1.01	-0.329	-0.544	-0.896	-0.33	-0.224	-0.463	-0.185	-0.817	-0.336	-0.658	-0.512	-0.6	-0.0469
CAPG	Oncology	-3.86	-2.91	-3.98	-4.17	-3.8	-4.41	-3.48	-2.4	-3.17	-2.47	-2.45	-3.88	-3.64	-2.64	-2.41	-1.74	-1.79	-2.36	-3.2	-3.32	-3.21	-3.19	-3.54	-3.72	-2.57	-2.23	-3.05	-1.02	-2.53	-3.29	-3.31	-3.37	-2.96	-2.8	-3.29	-2.22	-4.01	-2.91	-3.86	-4.03	-4.64	-3.47	-2.59	-3.84	-3.85	-3.14	-4.61	-2.85
CASP8	Oncology	-2.62	-1.64	-2.76	-2.38	-1.84	-2.52	-0.816	-1.91	-2.3	-2.33	-1.63	-2.68	-2.1	-2.57	-1.36	-1.78	-1.72	-2.16	-2.33	-2.18	-2.3	-1.88	-2.28	-2.68	-2.1	-1.89	-2.46	-2.17	-2.21	-0.902	-2.19	-2.25	-1.62	-2.02	-2.07	-2.35	-2.68	-1.78	-2.11	-2.16	-2.76	-2.45	-1.98	-2.03	-1.96	-1.78	-2.84	-1.11
CBLN4	Oncology	-3.22	-1.8	-2.2	-2.78	-1.27	-2.9	-1.79	-1.31	-1.98	-1.35	-3.3	-1.67	-2.86	-1.46	-1.62	-2.37	-2.29	-2.9	-1.93	-1.68	-1.25	-2.68	-2	-3.12	-2.68	-2.48	-3.28	-2.68	-2.26	-2.14	-2.8	-3.11	-1.69	-0.748	-2.02	-0.461	0.0642	-3.27	-1.69	-3.05	-2.73	-3.09	-0.738	-1.82	-1.6	-2.02	-2.93	-0.122
CCL8	Oncology	-10	-9.2	-10.7	-11	-8.47	-7.82	-9.08	-8.68	-9.74	-8.1	-8.68	-8.88	-9.57	-9	-7.1	-8.89	-8.44	-7.96	-8.9	-8.14	-8.66	-8.62	-7.18	-8.29	-9.19	-8.14	-9.67	-8.07	-7.45	-8.34	-8.07	-9.06	-8.54	-8.92	-8.38	-8.78	-11.5	-8.41	-9.32	-8.45	-11.5	-8.47	-9.25	-9.37	-9.47	-8.41	-10.6	-8.51
CCN1	Oncology	-8.79	-7.52	-8.44	-6.4	-6.69	-6.59	-6.67	-5.8	-6.47	-5.56	-6.89	-6.15	-7.18	-6.12	-5.71	-6.8	-5.4	-7.11	-6.54	-6.02	-7.23	-6.48	-6.42	-6.81	-7.04	-7.09	-7.87	-5.75	-6.11	-5.54	-6.89	-6.75	-6.19	-6.45	-7.18	-6.1	-5.66	-5.74	-6.42	-6.8	-7.28	-6.19	-5.59	-6.94	-5.56	-5.55	-7.11	-4.55
CCT5	Oncology	-0.502	-0.479	-0.241	0.111	-0.199	-0.343	-0.0119	-0.695	-0.0794	-0.628	-0.523	-0.507	-0.583	-0.225	-0.0675	0.0025	-0.359	-0.435	-0.467	0.125	-0.416	-0.328	-0.19	-0.216	-0.612	-0.558	-0.383	-0.503	-0.228	-0.259	-0.756	-0.0551	-0.538	-0.0614	-0.197	-0.469	-0.327	-0.64	-0.82	-0.659	-0.371	-0.62	-0.347	-0.576	-0.505	-0.339	-0.541	-0.17
CD1C	Oncology	-3.26	-3.49	-3.4	-3.56	-3.16	-3.51	-2.97	-2.4	-3.31	-2.82	-2.92	-3.07	-3.08	-2.9	-3.36	-3.21	-2.61	-3.12	-3.35	-3.31	-3.01	-3.08	-2.98	-3.37	-3.31	-3.29	-3.22	-2.85	-3	-2.13	-2.81	-2.95	-2.92	-2.77	-3.38	-2.86	-3.14	-2.86	-3.4	-2.9	-3.42	-2.95	-3.06	-2.72	-3.22	-2.7	-3.31	-2.83
CD207	Oncology	-2.67	-3.39	-3.21	-2.74	-2.87	-2.67	-3.02	-2.5	-2.78	-2.49	-3.16	-2.09	-3.01	-3.92	-3.32	-2.52	-3.73	-2.94	-2.85	-3.27	-3.13	-2.71	-3.47	-4.1	-3.92	-3.37	-3.07	-2.48	-2.96	-3.28	-2.98	-4.13	-2.65	-3.1	-2.47	-2.76	-3.01	-2.71	-3.49	-3.13	-3.14	-4.17	-3.04	-3.51	-3.75	-3.42	-2.73	-3.53
CD27	Oncology	-0.473	-1.49	-1.69	-1.57	-1.39	-2.96	-2.48	-0.139	-2.07	-1.4	-1.61	-1.72	-2.02	-0.966	-2.13	-1.94	-0.589	-1.13	-2.22	-1.73	-1.54	-1.57	-1.56	-2.27	-1.13	-1.79	-1.98	-0.942	-1.59	1.4	-0.862	-2.35	-1.12	-1.1	-1.59	-1.22	-1.19	-1.61	-2.06	-2.34	-1.98	-1.93	-1.55	-0.0951	-1.25	-1.15	-2.03	-0.912
CD28	Oncology	-0.668	-1.32	-1.31	-2.55	-2.54	-3.02	-3.17	-1.25	-2.45	-1.03	-1.04	-1.12	-2.69	-2	-0.552	-1.77	-1.47	-1.76	-1.65	-1.59	-2.05	-1.6	-2.26	-1.26	-1.69	-1.45	-1.74	-2.24	-0.983	0.761	-2.13	-1.95	-1.15	-1.36	-2.07	-1.84	-2.28	-2.38	-2.19	-2.35	-1.86	-2.04	-1.52	-1.69	-1.65	-1.94	-1.93	-1.78
CD300E	Oncology	-4.85	-3.26	-4.68	-4.39	-3.95	-3.48	-4.04	-2.52	-4.06	-3.11	-4.17	-4.77	-3.59	-3.8	-3.9	-3.89	-4.09	-3.4	-4.19	-3.64	-3.76	-3.78	-4.08	-4.52	-4.24	-3.76	-4.18	-3.15	-3.69	-4.73	-3.86	-4.64	-4.28	-3.98	-4.15	-3.79	-3.9	-4.05	-4.7	-4.05	-4.59	-3.82	-3.48	-3.14	-4.02	-3.46	-4.13	-3.65
CD300LF	Oncology	-3.11	-3.59	-4.97	-2.96	-1.93	-4.69	-3.08	-0.927	-1.44	-1.67	-2.41	-2.04	-1.7	-0.992	-2.85	-2.04	-1.48	-2.78	-2.11	-1.19	-1.24	-0.562	-1.71	-1.91	-0.933	-0.589	-1.08	-0.204	-1.36	-1.74	-0.886	-2.68	-0.97	-1.46	-1.96	-1.55	-1.02	-1.89	-1.95	-2.92	-3.16	-2.26	-1.9	-2.27	-2.07	-1.05	-2.19	-1.77
CD302	Oncology	-0.255	1.36	1.13	1.74	1.17	0.686	1.2	2.23	-1.02	-0.971	-1.22	-0.391	1.74	-1.33	-1.25	-2.27	-1.07	-1.92	-0.793	-1.42	-1.22	-1.1	-1.82	-2.16	-1.84	-1.41	-2.66	-1.21	-1.34	-1.7	-1.36	-2.08	-0.261	-0.109	-1.22	0.719	2.3	2.03	1.43	1.91	1.51	1.95	2.47	2.66	2.08	3.19	1.11	3.24
CD33	Oncology	-2.35	-0.635	-1.94	-1.91	-0.73	0.175	-0.767	-1.36	-0.497	-0.774	0.0647	-0.143	-0.405	0.419	-0.763	-0.722	0.194	0.128	0.554	-0.342	-0.201	0.658	-1.15	-1.6	-1.12	0.732	-2.09	-1.35	0.114	-0.309	0.0396	-0.634	-0.378	0.265	-1.12	0.395	-0.672	-2.05	-0.918	-0.521	-0.869	-0.3	-0.839	-1.3	-0.44	0.931	-1.01	0.0804
CD38	Oncology	-3.52	-2.62	-2.68	-1.43	-1.82	-0.831	-1.66	-0.637	-1.9	-0.323	-0.05	-1.06	-1.05	-1.38	0.688	-1.66	-0.3	-1.39	-0.573	-0.597	-1.2	-0.737	-1.09	-0.794	-0.449	-0.883	-1.98	0.733	-0.769	-0.359	-1.41	-2.28	-0.24	-1.65	-2.16	-1.23	-2.97	-0.485	-1.87	-1.18	-3.72	-0.514	-1.13	-3.16	-1.6	-0.0339	-3.6	-0.662
CD5	Oncology	-4.35	-3.91	-5.22	-3.59	-4.33	-3.47	-2.66	-3.61	-4.76	-4.3	-3.79	-4.65	-4.69	-4.01	-4.93	-4.7	-4.76	-3.94	-4.91	-4.09	-4.12	-5.03	-4.17	-5.29	-4.14	-4.74	-4.24	-4.21	-4.61	-4.24	-4.63	-4.89	-4.43	-4.29	-4.54	-3.79	-4.25	-3.81	-4.73	-4.57	-5.57	-4.63	-4.14	-3.15	-4.21	-4.32	-5.48	-2.76
CDC27	Oncology	-0.49	-1.09	-0.357	-0.484	-0.49	-0.208	-0.567	-0.705	-0.424	-0.224	-0.833	-1.04	-0.921	-0.632	-0.512	-1.03	-0.907	-0.524	-0.119	-1.18	-0.906	-0.782	-0.832	-0.73	-0.927	-0.422	-1.69	-0.797	-0.468	-0.351	-0.291	-0.417	-0.399	-0.115	-0.18	-0.191	-1.14	-0.794	-0.274	-0.358	-0.262	-0.11	-0.939	-0.398	-0.909	-0.913	-0.51	-0.85
CDC37	Oncology	-0.729	-0.885	-0.681	-0.221	-0.243	-0.602	0.404	0.186	-0.826	-0.804	0.259	-0.174	-0.847	-0.516	0.193	-0.593	-0.348	-0.72	-0.211	-0.171	-0.635	-0.237	-0.747	-0.288	-0.311	-0.24	-0.248	-0.456	-0.719	0.158	-0.0843	-0.141	-0.0929	-0.149	-0.632	0.0938	-0.966	-0.419	-0.578	0.0597	-0.602	-1.34	-0.324	-0.102	-0.646	-0.296	-0.677	0.0333
CDHR2	Oncology	-2.84	-2.07	-2.25	-2.41	-2.81	-2.21	-2.16	-2.48	-2.36	-2.64	-1.69	-2.9	-2.12	-2.33	-2.66	-2.25	-2.57	-2.21	-2.29	-2.24	-2.25	-2.3	-1.9	-2.34	-2.26	-2.14	-2.45	-2.39	-2.61	-2.11	-2.28	-2.15	-2.2	-2.09	-2	-2.02	-2.81	-2.4	-2.2	-2.43	-2.04	-2.42	-1.99	-2.22	-2.16	-2.26	-1.98	-2.15
CDKN1A	Oncology	-1.62	-1.52	-1.07	-1.84	-0.807	-1.24	-1.43	-1.18	-0.884	-1.14	-1.24	-2.56	-1.73	-0.742	-2.12	-1.3	-1.16	-0.77	-1.11	-1.15	-0.564	-0.977	-0.657	-0.929	-2.41	-1.26	-1.23	-1.48	-1.57	-1.28	-1.5	-1.06	-0.93	-1.09	-1.94	-1.74	-1.41	-1.06	-0.798	-1.25	-0.793	-1	-2	-2.33	-0.696	-0.779	-0.612	-0.992
CDKN2D	Oncology	-0.743	-0.845	-0.607	-0.817	-0.452	-0.744	-0.99	-1.16	-0.676	-1.11	-0.396	-0.694	-0.714	-1.34	-0.944	-1.23	-0.794	-0.668	-0.389	-0.761	-0.806	-1.02	-0.314	-1.12	-0.849	-0.682	-1.1	-1	-0.672	-1.44	-0.629	-0.945	-0.156	-0.327	-1.38	-0.824	-0.564	-0.827	-1.09	-1.56	-0.827	-0.809	-1.09	-0.888	-0.77	-1	-0.721	-1.37
CDNF	Oncology	-3.06	-2.69	-3.3	-2.91	-2.86	-3.01	-2.62	-1.74	-2.05	-1.62	-2.3	-2.65	-2.37	-1.56	-1.9	-2.13	-1.58	-2.31	-1.87	-1.97	-1.96	-1.72	-2.56	-2.36	-2.11	-2.37	-3.01	-1.4	-1.07	-2.86	-1.68	-2.84	-2.39	-1.94	-2.12	-1.55	-2.77	-2.19	-1.94	-1.95	-3	-2.07	-1.56	-2.44	-2.27	-1.59	-3.14	-1.74
CEACAM1	Oncology	-5.24	-4.36	-4.61	-6.24	-4.75	-6.99	-5.14	-3.42	-5.89	-4.74	-4.34	-4.73	-5.29	-4.72	-5.26	-4.87	-4.77	-3.81	-4.48	-4.81	-4.63	-4.96	-4.98	-5.74	-4.12	-4.56	-5.14	-3.82	-3.34	-3.6	-4.39	-4.95	-4.43	-4.42	-5.1	-4.3	-5.28	-5.15	-5.83	-5.57	-5.76	-5.54	-4.28	-5.26	-5.06	-5.43	-5.26	-5.24
CEACAM3	Oncology	-0.641	-0.573	0.285	-1.45	-1.08	-0.635	-1.19	-1.14	-0.364	-0.4	-0.328	-0.36	-0.37	0.0534	-1.38	-0.544	-1.06	-1.75	-0.286	-1.03	-1.4	-1.09	-0.623	-0.748	-0.555	-0.944	-0.712	-0.779	-0.35	-0.439	-0.45	-0.0868	-0.366	-0.441	-0.168	-0.538	-0.413	-0.92	-0.728	-1.65	-0.22	-0.956	-0.479	-0.501	-0.187	-0.213	-0.93	-0.141
CEACAM5	Oncology	-2.79	-1.67	-3.19	-2.36	-1.69	-2.39	-2.96	-1.96	-1.91	-2.05	-2.66	-2.5	-2.96	-2.87	-3.41	-1.29	-1.79	-1.59	-2.26	-2.76	-2.35	-2.36	-1.26	-2.19	-2.16	-1.62	-1.9	-3.23	-1.64	-2.1	-2.17	-2.29	-1.49	-1.62	-2.05	-2.08	-2.3	-2.83	-2.23	-2.33	-2.86	-1.72	-2.46	-2.12	-1.81	-1.45	-2.33	-2.65
CEP85	Oncology	0.164	-0.0751	-0.271	0.632	0.397	-0.717	0.696	0.013	-0.335	-0.567	-0.633	-0.427	0.321	0.241	-0.211	0.0078	-0.19	-0.016	-0.536	-0.684	-0.58	0.0296	-0.319	-0.459	-0.0762	0.202	-0.44	-0.0929	0.107	-0.88	-0.526	0.266	-0.13	-1	0.381	-0.249	-0.121	-0.949	0.658	-0.535	0.679	0.235	-1.77	0.388	-0.0914	-0.348	-0.453	-0.397
CES2	Oncology	-4.2	-3.6	-3.24	-4.98	-3.44	-3.45	-3.49	-3.84	-4.64	-4.13	-3.84	-3.16	-4.08	-4.16	-3.74	-4.66	-3.66	-4.09	-4.28	-3.9	-4.51	-3.33	-4.24	-3.8	-3.38	-3.65	-3.85	-3.6	-3.17	-3.37	-3.99	-3.84	-3.76	-3.35	-4.09	-3.87	-3.99	-3.41	-5.02	-3.55	-4.27	-4.22	-3.18	-4.87	-4.57	-4.67	-3.99	-3.64
CES3	Oncology	-2.87	-2.96	-2.63	-2.46	-2.82	-2	-2.59	-2.56	-3.11	-2.55	-2.96	-2.28	-3.76	-2.23	-2.78	-2.86	-2.84	-3.12	-2.19	-2.62	-2.84	-2.49	-2.66	-3.77	-2.66	-2.9	-2.53	-3.02	-1.69	-2.85	-2.85	-2.68	-2.8	-3.05	-2.43	-3.19	-2.67	-2.43	-2.51	-2.42	-2.94	-2.54	-3.04	-2.87	-3.01	-3.35	-2.79	-2.26
CFC1	Oncology	0.696	1.53	0.643	1.75	1.75	1.17	0.978	2.22	2.24	2.01	2.46	1.32	2.5	2.68	2.08	2.31	2.73	3.02	2.76	2.64	2.51	2.49	1.86	2.03	2.31	2.72	1.77	2.58	2.2	4.03	2.25	1.31	2.49	1.85	1.46	1.85	1.48	2.08	1.71	2.17	0.833	2.62	2.27	1.77	2.02	2.33	0.0455	2.53
CHAC2	Oncology	-0.683	-0.524	-0.254	-0.333	-1.26	-0.408	0.485	-1.03	-0.591	-1.03	-0.593	-0.392	-0.409	-0.783	-0.871	-0.796	-0.865	-0.946	-0.414	-0.305	-0.773	-0.354	-0.869	-0.308	-1.01	-0.886	-1.08	-0.464	-0.798	-0.39	-0.0776	-0.742	-0.839	-0.397	-0.681	-0.696	-0.268	-1.35	-0.574	-0.471	0.13	-0.498	-0.952	-0.155	-0.557	-0.846	-0.38	-0.808
CIAPIN1	Oncology	-0.487	-0.237	-1.28	-0.9	-0.424	-1.7	1.59	-0.54	-1.25	-0.509	-1.05	-0.958	-1.28	-0.834	0.291	-0.945	-0.667	-1.27	-1.14	-0.825	-1.21	-0.887	-1.35	-1.15	-0.267	-0.916	-0.974	-0.129	-0.557	1.58	-0.679	-1.38	-0.764	-0.417	-0.861	-0.55	-1.53	-0.551	-1.39	-1.29	-1.97	-1.46	-0.966	-1.36	-1.01	-0.463	-2.17	0.517
CLEC6A	Oncology	-3.07	-2.74	-2.31	-1.8	-1.88	-1.33	-2.22	-2.03	-2.35	-2.85	-2.41	-2.44	-2.57	-2.49	-2.47	-2.39	-2.76	-2.89	-2.73	-2.84	-2.85	-2.3	-2.64	-3.25	-2.64	-2.44	-2.42	-3.76	-2.99	-2.53	-3.22	-2.75	-2.56	-2.98	-2.33	-2.91	-2.09	-2.21	-2.16	-3.17	-2.04	-2.42	-2.22	-2.02	-3.26	-3.02	-2.4	-2.6
CLMP	Oncology	-1.32	-0.148	-0.714	-0.974	-0.589	-0.753	-0.42	0.252	-0.299	0.0267	-0.191	-0.643	-0.254	-0.0261	-0.592	-1.23	-0.64	-1.1	0.0464	0.0662	-0.398	-0.327	-0.879	-0.274	-0.253	-0.439	-1.86	-0.858	-0.342	0.359	-0.378	-0.97	0.116	-0.0474	-1.21	0.381	0.0413	0.0364	-0.515	-0.317	-0.98	-0.0493	0.211	-0.278	-0.0696	0.272	-0.964	0.474
CNPY4	Oncology	-2.34	-1.51	-2	-1.66	-1.66	-1.33	-1.06	-0.54	-1.15	-0.936	-0.648	-0.522	-0.931	-0.62	-0.902	-1.06	-0.7	-0.852	-0.664	-0.381	-1.03	-1.36	-1.34	-1.41	-0.159	-0.533	-1.9	-0.0905	-0.656	-0.327	-1.23	-1.18	-0.0747	-0.328	-1.28	-0.888	-1.19	-0.632	-0.719	-1.12	-1.91	-0.933	-0.753	-1.93	-1.15	-0.527	-2.24	-0.0813
CNTN2	Oncology	4.62	4.63	4.48	4.62	4.68	4.56	4.77	4.78	4.64	4.65	4.74	4.75	4.7	4.62	4.64	4.62	4.57	4.59	4.75	4.74	4.59	4.66	4.66	4.65	4.81	4.64	4.61	4.57	4.75	4.63	4.72	4.72	4.7	4.71	4.68	4.58	4.65	4.75	4.62	4.69	4.64	4.68	4.74	4.66	4.76	4.68	4.75	4.65
COX5B	Oncology	-1.4	-2.15	-1.36	-0.769	-0.915	-1.73	-1.53	-0.829	-1.05	-0.862	-0.924	-1.45	-1.46	-1.64	-0.402	-1.35	-0.699	-2.39	-1.46	-0.522	-1	-0.564	-1.12	-1.16	-0.954	-0.446	-1.04	-0.922	-1.39	-0.609	-0.514	-0.548	-1.41	-2.11	-0.645	-1.08	-0.934	-1.46	-2.46	-1.36	-1.5	-1.14	-1	-1.14	-1.56	-1.38	-1.44	-1.07
CPE	Oncology	1.91	3	2.68	2.07	2.46	2.78	3.23	3.71	3.41	3.86	3.74	3.21	3.75	3.68	3.22	3.36	3.7	3.56	3.88	2.09	3.51	3.65	3.01	3.47	3.79	3.57	3.03	3.93	3.76	2.65	3.52	3.41	3.81	3.85	3.29	4.22	3.26	3.63	3.47	3.04	1.3	3.53	4.13	2.66	3.64	3.75	2.54	4.39
CPVL	Oncology	-3.95	-1.64	-2.69	-1.1	-3.06	-2.2	-1.63	-2.19	1.37	1.75	0.355	0.741	0.549	0.995	0.649	1.05	0.607	-0.0688	0.424	1.65	0.678	-0.232	1.56	0.856	0.679	-0.928	0.404	0.784	1.61	-0.996	1.35	-0.966	-5.15	1.44	-0.34	1.36	0.459	-0.74	1.06	0.434	-2.3	-0.237	1.6	-2.38	1.67	-0.265	-1.13	0.0081
CPXM1	Oncology	2.59	2.23	2.39	3.17	3.19	3.57	2.58	2.97	3.39	4.06	4.08	3.51	3.3	4.66	4.64	4.65	4.54	4.77	4.22	3.72	4.04	4.44	3.14	4.42	3.69	3.97	3.41	4.83	4.43	5.54	4.26	2.67	3.97	4.16	3.23	2.15	1.98	3.56	3.45	3.23	0.847	4.2	3.54	1.76	3.31	3.91	0.601	3.12
CRACR2A	Oncology	-1.58	-0.546	-0.529	-1.19	-1.14	-1.16	-0.79	-0.614	-0.688	-0.942	-0.948	-1.37	-1.13	-1.07	-1.02	-0.994	-0.415	-0.763	-0.913	-1.05	-1.37	-2.09	-1.06	-3.61	-1.05	-0.762	-0.42	-0.42	-1.3	-1.22	-0.672	-1.31	-1.36	-1.21	-0.991	-1.14	-1.1	-1.01	-0.859	-0.795	-0.771	-0.988	-0.85	-0.213	-0.73	-1.92	-1.35	-0.476
CREG1	Oncology	1.07	1.44	1.2	1.49	1.13	1.73	1.2	2.57	1.88	2.21	2.18	2.08	1.82	2.03	1.07	1.92	2.15	2.2	1.87	1.95	1.69	1.86	1.88	1.82	2.17	2.05	1.45	2.57	2.27	1.99	2.11	1.44	2.1	2.25	1.69	2.54	2.23	1.61	1.78	1.32	1.15	1.71	2.52	1.75	2.07	1.74	1.38	2.21
CRH	Oncology	0.405	1.51	0.962	0.343	0.563	-0.629	0.19	0.552	0.515	1.01	0.49	0.526	0.328	0.0738	0.386	-2.06	0.665	-1.39	0.887	1	0.39	0.928	0.443	0.046	0.507	-0.618	-2.07	-1.92	-0.676	2.01	-1.26	0.218	1.74	1.29	-0.816	0.76	1.86	1.14	0.953	1.11	1.22	1.48	1.17	1.49	1.63	2.36	0.619	2.5
CRISP2	Oncology	-2.53	-1.52	-3.77	-2.91	-2.33	-3.61	-2.89	-1.73	-1.85	-2.34	-3.04	-2.46	-1.66	-1.99	-1.99	-3	-2.48	-3.55	-2.08	-1.9	-1.77	-2.48	-2.22	-1.66	-2.65	-3.08	-3.56	-1.91	-2.64	0.379	-2.44	-2.52	-1.44	-1.69	-2.83	-2.77	-2.59	-1.9	-2.35	-2.46	-2.77	-1.43	-2.99	-2.52	-2.01	-1.52	-3.13	-1.64
CRNN	Oncology	-4.24	-4.22	-4.11	-4.05	-4.01	-4.15	-4.12	-4.07	-4.24	-4.21	-4.2	-4.27	-4.12	-4.23	-3.71	-3.98	-3.85	-4.22	-4.08	-3.76	-3.94	-4.03	-4.28	-4.29	-3.91	-3.95	-4.1	-4.13	-4.03	-4.15	-4.19	-3.69	-4.35	-4.14	-4.42	-4.3	-3.87	-4.16	-4.06	-3.98	-4.58	-4.26	-4.22	-4.09	-4.05	-4.22	-4.29	-4.13
CTSF	Oncology	-2.18	-0.828	-1.04	-0.504	-1.92	-1.79	-0.777	-0.048	0.581	0.89	1.55	0.896	1.07	0.637	0.724	0.0393	1.03	0.807	1.27	0.557	0.569	1.33	0.885	0.821	1.09	0.98	0.0194	1.01	1.19	1.25	1.23	0.716	1.15	0.798	0.233	1.01	-0.758	0.962	0.407	0.414	-2.15	1.41	1.6	-0.529	1.12	1.29	-1.39	0.744
CTSV	Oncology	-1.09	-2.16	-2.4	-2.75	-1.72	-4.94	-1.88	-2.05	-1.39	-1.5	-1.24	-1.6	-1.27	-1.61	-1.46	-1.58	-1.5	-2.43	-1.12	-2.06	-1.33	-1.9	-1.16	-1.18	-1.72	-1.81	-1.79	-1.01	-0.97	-0.109	-1.42	-1.63	-1.22	-1.72	-1.92	-1.26	-2.88	-1.04	-1.92	-1.98	-2.71	-1.45	-1.42	-1.91	-1.15	-1.27	-2.08	-1.67
CXCL8---1	Oncology	3.25	1.31	0.599	2.81	3.33	5.45	1.44	2.24	1.49	1.83	2.31	1.24	1.32	1.88	2.58	2.05	1.94	2.65	1.86	3.3	2.63	1.71	1.98	1.76	2.46	2.89	2.07	3.26	2.76	2.72	2.05	1.18	2.18	2.16	1.85	2.2	1.46	1.83	1.32	1.73	0.424	1.83	2.11	1.33	1.84	2.24	0.642	2.16
DAB2	Oncology	-0.368	-0.578	-0.52	-0.159	-0.14	-0.256	-0.425	-0.188	-0.616	-0.294	-0.296	-0.5	-0.302	-0.245	-0.32	-0.326	0.0785	-0.665	-0.114	-0.332	-0.269	-0.32	-0.412	-0.563	-0.308	-0.236	-0.193	-0.259	0.057	-0.0559	-0.197	0.186	-0.231	-0.718	-0.299	-0.021	0.0784	-0.287	-0.512	0.0513	-0.449	-0.515	-0.19	-0.294	-0.176	-0.21	-0.382	-0.422
DCBLD2	Oncology	-2.38	-1.52	-2.17	-2.3	-0.945	-2.03	-1.32	-0.017	-1.33	-0.52	-0.598	-1.04	-1.07	-0.082	-0.273	-0.908	-0.613	-0.607	-0.754	-0.96	-0.642	-0.965	-1.36	-1.41	-0.764	-0.663	-1.78	-0.265	-0.595	0.485	-0.845	-1.98	-0.48	-0.27	-1.48	0.13	-0.064	-0.84	-1.52	-1.29	-2.06	-0.724	-0.053	-1.39	-1.28	-0.648	-1.88	-0.086
DCTN1	Oncology	-0.874	-1.03	-1.04	-0.797	-0.68	-0.628	-0.161	-1.19	-0.769	-0.641	-0.834	-1.07	-0.994	-1.09	-0.208	-0.824	-0.524	-0.966	-0.741	-0.793	-0.865	-0.928	-0.886	-0.765	-1.06	-0.887	-1.2	-1.27	-0.981	-0.229	-0.906	-0.791	-1.07	-1.01	-0.884	-1.09	-0.863	-0.656	-1.62	-0.616	-0.789	-1.09	-1.14	-0.962	-0.743	-0.74	-1.03	0.172
DCTN2	Oncology	-0.952	-1.17	-1.02	-1.06	-0.976	-1.33	0.297	-1.86	-1.13	-0.79	-1.28	-1.22	-1.25	-1.32	-0.595	-0.782	-1.45	-1.44	-0.609	-0.689	-0.504	-1	-0.642	-1.3	-0.786	-1.01	-0.808	-0.851	-0.814	-0.435	-1.05	-0.986	-0.84	-0.135	-0.643	-0.583	-0.577	-0.537	-0.823	-0.361	-1.07	-0.835	-0.936	-1.31	-0.593	-0.329	-0.848	-0.63
DCXR	Oncology	-2.63	-3.16	-2.75	-3.04	-2.25	-2.77	-1.03	-2.81	-2.77	-2.71	-2.78	-2.71	-2.81	-2.76	-1.65	-2.89	-2.91	-2.81	-2.74	-2.9	-2.89	-2.82	-2.54	-2.79	-3.01	-2.76	-2.67	-3.03	-2.85	-2.27	-2.56	-2.82	-2.71	-2.83	-2.41	-2.8	-2.74	-2.5	-2.92	-2.65	-2.55	-2.75	-2.91	-2.53	-2.95	-2.8	-2.73	-1.93
DDAH1	Oncology	3.1	3.49	3.21	2.99	2.6	2.35	3.01	4.11	3.73	4.37	3.65	4.01	2.93	3.53	3.65	2.97	3.64	3.09	4.18	4.04	3.78	3.86	3.31	3.27	4.02	3.45	2.54	3.63	3.79	3.98	3.66	2.83	4.22	4.51	2.96	3.81	3.68	3.58	3.06	3.45	2.79	3.68	3.71	2.88	3.22	4.18	3.1	4.84
DDX58	Oncology	-1.48	-2.08	-1.77	-2.17	-1.55	-1.69	-1.27	-2.01	-1.76	-1.41	-1.19	-1.59	-1.4	-1.81	-1.05	-1.26	-1.65	-1.86	-1.37	-1.78	-1.43	-2.25	-1.64	-1.63	-2.17	-1.32	-1.57	-1.2	-1.19	-0.438	-1.49	-1.72	-1.33	-1.42	-1.26	-1.62	-1.74	-1.23	-1.79	-1.1	-1.84	-1.61	-1.87	-1.83	-0.911	-1.26	-2.23	-0.126
DEFB4A_DEFB4B	Oncology	-5.88	-4.95	-6.99	-10.1	-6.34	-4.86	-5.44	-4.93	-6.33	-6.5	-5.44	-5.3	-6.12	-4.49	-9.42	-4.76	-5.59	-5.42	-4.47	-8.4	-3.9	-8.93	-5.55	-5.5	-6.86	-6.54	-4.94	-5.77	-4.23	-5.55	-4.8	-5.85	-5.65	-4.75	-5.43	-9.48	-4.74	-6.25	-5.42	-4.67	-5.38	-6.81	-4.78	-6.61	-6.35	-4.59	-5.82	-5.23
DKKL1	Oncology	-3.23	-3.76	-3.95	-3.11	-3.36	-3.1	-3.47	-3.11	-3	-3.4	-3.91	-3.24	-3.25	-3.03	-3.39	-3.99	-2.96	-3.05	-3.55	-3.87	-3.72	-3.2	-3.67	-3.05	-3.7	-3.57	-3.13	-2.62	-3.59	-2.23	-3.33	-4.06	-2.72	-3.02	-3.66	-3.47	-3.01	-3.08	-3.63	-3.17	-3.27	-3.19	-3.04	-3.17	-2.92	-3.91	-3.42	-3.34
DLL1	Oncology	-1.95	-0.814	-1.7	-1.61	-1.39	-1.76	-1.48	-0.731	-1.4	-1.03	-1.17	-1.15	-1.33	-1.16	-1.2	-1.73	-0.647	-1.22	-0.683	-0.61	-1.17	-0.945	-1.68	-1.49	-1.18	-1.41	-1.99	-0.764	-1.33	0.0278	-1.29	-1.94	-0.462	-0.476	-1.76	-0.287	0.259	-0.538	-1.01	-0.783	-1.26	-0.134	0.0249	-0.284	-0.458	0.0144	-1.48	0.38
DNAJB1	Oncology	-1.23	-1.77	-1.37	-1.7	-1.28	-1.62	-1.18	-1.43	-0.959	-0.821	-1.58	-1.56	-1.28	-1.96	-1.38	-1.36	-2.29	-1.31	-1.62	-1.15	-1.11	-1.24	-1.1	-1.68	-0.88	-1.77	-0.958	-1.75	-1.48	-1.43	-1.54	-1.56	-1.43	-1.01	-0.886	-1.1	-1.26	-1.08	-1.69	-1.57	-1.64	-1.26	-1.1	-1.51	-1.08	-1.45	-1.61	-1.03
DPEP2	Oncology	-3.07	-2.73	-2.94	-2.43	-4.42	-3.18	-3.26	-2.2	-2.42	-3.08	-4.05	-3.67	-3.31	-3.63	-2.53	-2.49	-2.63	-3.26	-3.08	-2.87	-2.39	-4.1	-3.99	-2.43	-2.99	-2.31	-2.96	-2.95	-2.95	-2.33	-2.64	-4.07	-2.6	-2.91	-4	-3.57	-2.99	-3.19	-3.6	-3.38	-5.28	-3.58	-2.65	-3.24	-3.48	-3.16	-3.66	-2.55
DPP6	Oncology	4.53	5.99	5.7	5.64	5.95	5.65	5.96	6.31	6.09	6.56	5.97	6.24	5.85	5.91	6.26	5.7	5.94	5.41	6.48	6.32	6.4	6.28	5.76	5.5	6.18	6.07	4.81	6.29	6.09	3.92	5.93	5.6	6.65	6.92	5.87	6.48	6.83	6.05	5.96	5.98	5.47	6.11	6.45	5.81	6.05	6.31	5.63	7.2
DPY30	Oncology	-3.62	-3.26	-3.86	-3.88	-3.92	-4.03	-3.88	-3.77	-3.78	-3.18	-3.34	-3.46	-3.5	-3.46	-3.21	-3.45	-3.33	-3.71	-3.53	-3.4	-3.37	-3.45	-3.41	-3.99	-3.41	-3.61	-3.78	-3.48	-3.62	-2.43	-3.22	-3.52	-3.26	-3.17	-3.28	-3.75	-3.78	-3.4	-3.06	-3.57	-3.75	-3.96	-3.77	-4.01	-3.36	-3.64	-3.95	-2.7
DRG2	Oncology	0.491	0.332	-0.124	0.312	0.589	0.586	0.372	0.369	0.656	0.559	0.365	0.285	0.488	0.137	-0.0117	-0.0106	0.183	0.0518	0.583	0.595	0.179	0.537	0.716	0.718	0.135	0.305	0.51	0.466	0.313	0.192	0.259	-0.267	0.17	0.842	0.269	0.339	0.338	0.132	0.651	0.333	0.416	0.528	0.422	0.299	0.368	0.395	0.71	0.413
DSG3	Oncology	-5.98	-5.19	-6.14	-5.87	-5.77	-6.41	-6.86	-5.9	-5.33	-4.87	-6.11	-5.11	-6.77	-5.64	-4.81	-6.64	-5.28	-6.46	-5.41	-4.86	-4.8	-4.76	-6.07	-5.73	-5.06	-6.74	-6.7	-6.55	-6.18	-4.69	-6.37	-5.43	-4.66	-4.7	-6.06	-5.62	-4.24	-5	-6.06	-5.63	-5.62	-5.49	-4.91	-4.47	-4.59	-3.77	-5.96	-3.46
DSG4	Oncology	-2.52	-2.74	-3.03	-2.53	-2.18	-2.79	-2.73	-2.97	-2.9	-3.13	-3.21	-2.88	-2.87	-3.21	-3.4	-3.3	-2.98	-3.18	-2.88	-2.44	-3.11	-2.98	-2.89	-3.17	-3.63	-1.47	-2.67	-3.6	-2.91	-3.05	-3.07	-2.97	-2.74	-2.97	-3.12	-3.51	-2.35	-2.79	-3.38	-2.66	-2.92	-3.18	-3.16	-3.57	-2.93	-2.88	-2.62	-3.2
DTX3	Oncology	-0.622	-0.993	-1.25	-1.08	-1.5	-1.78	-1.42	-0.353	-0.617	0.0945	-0.747	-0.325	-0.961	-0.432	-0.274	-0.669	-0.352	-0.947	-0.402	-0.612	-0.548	-0.106	-0.887	-0.758	-0.307	-0.621	-1.26	-0.134	-0.333	1.02	-0.253	-1.06	-0.0575	0.278	-0.718	-0.388	-0.678	-0.313	-1.07	-0.748	-1.66	-0.36	-0.286	-1.59	-0.703	0.045	-1.61	0.405
EBI3_IL27	Oncology	-5.18	-3.72	-4.29	-3.83	-4.47	-2.8	-4.12	-2.5	-2.97	-2.49	-2.93	-3.21	-3.14	-2.85	-3.05	-2.55	-2.47	-2.4	-3.16	-2.49	-2.62	-2.8	-2.66	-3.29	-3.44	-2.61	-3.87	-1.6	-2.31	-3.17	-3.07	-3.72	-2.86	-2.69	-3.33	-2.3	-3.85	-3.04	-3.41	-4.16	-5.03	-2.98	-2.66	-3.97	-2.77	-2.59	-4.51	-2.69
EDA2R	Oncology	1.36	2.68	1.39	1.15	2.24	1.58	1.77	3.14	1.58	1.94	1.64	1.28	1.57	2.63	1.94	1.8	2.42	2.63	1.48	2	1.48	1.52	1.13	1.5	1.59	1.8	1.43	2.31	2.13	2.91	1.6	0.686	2.03	1.9	1.27	2.64	1.99	1.14	1.13	1.17	0.917	1.64	1.9	1.12	1.22	1.38	0.771	2.34
EGFL7	Oncology	-2.59	-2.01	-2.47	-2.36	-2.53	-2.73	-2.21	-1.01	-1.52	-1.43	-1.4	-2.4	-1.72	-1.28	-1.38	-1.5	-1.27	-1.46	-1.46	-1.88	-1.59	-1.56	-1.71	-1.71	-1.47	-1.69	-2.89	-1.59	-1.45	-2.03	-2.11	-2.04	-1.08	-2.21	-2.47	-1.59	-1.62	-1.96	-1.82	-1.49	-1.94	-0.86	-1.74	-2.11	-1.38	-1.09	-2.39	-1.12
ELOA	Oncology	-2.29	-2.64	-3.51	-3.87	-3.73	-3.78	-2.21	-2.8	-3.73	-3.21	-3.74	-3.11	-3.1	-3.96	-2.67	-2.75	-3.16	-3.71	-3.44	-2.57	-3.08	-3.33	-2.77	-3.64	-3.33	-3.06	-3.26	-2.66	-2.53	-1.36	-3.07	-3.08	-3.24	-3.47	-3.34	-3.47	-3.26	-1.82	-4.28	-2.65	-4.47	-3.67	-3.58	-3.09	-2.95	-2.53	-3.31	-2.32
ENTPD2	Oncology	1.76	1.83	1.65	1.89	2.18	1.3	2.31	2.27	2.2	1.85	2.19	2.05	2.31	1.95	2.37	2.71	1.98	2.2	2.07	1.37	1.95	2.09	1.65	2.1	2.38	2.34	1.85	3.06	2.17	3.14	2.04	1.48	2.1	2	2	2.68	2.47	1.76	2.3	1.56	1.33	2.29	2.68	1.87	1.1	2.27	1.65	3.43
EPHA2	Oncology	-1.97	-1.52	-1.96	-2.08	-2.78	-2.1	-2.21	-1.38	-2.05	-1.65	-1.68	-1.67	-1.79	-1.44	-2.18	-1.59	-1.72	-2.29	-1.8	-1.53	-1.76	-1.84	-1.88	-1.77	-1.63	-1.83	-2.23	-1.74	-1.76	-0.735	-2.12	-2.61	-1.44	-1.27	-1.76	-1.48	-0.983	-1.23	-1.93	-1.16	-2.11	-1.1	-1.14	-1.66	-1.21	-0.913	-1.88	-1.07
EPS8L2	Oncology	-3.9	-4.16	-4.31	-3.99	-4.47	-4.07	-4.13	-3.37	-3.23	-2.89	-3.11	-3.91	-3.9	-3.11	-2.87	-2.89	-2.68	-3.34	-3.28	-2.87	-4.04	-3.52	-3.79	-3.81	-3.21	-2.5	-3.55	-2.58	-2.08	-3.21	-2.87	-3.89	-3.36	-2.82	-3.93	-3.49	-4.16	-3.37	-3.95	-3.86	-4.47	-3.75	-3.35	-4.29	-3.68	-2.9	-4.56	-2.88
ERBB2	Oncology	-3.17	-2.62	-2.67	-2.65	-2.4	-3.1	-2.54	-1.3	-2.76	-2.37	-2.43	-2.46	-2.24	-1.93	-2.43	-2.1	-2.12	-1.58	-2.52	-2.7	-2.34	-2.36	-2.96	-2.73	-2.57	-2.29	-2.88	-1.32	-1.96	-1.36	-2.08	-3.13	-2.37	-1.94	-3.11	-1.65	-2.06	-2.45	-2.71	-2.22	-3.22	-2.06	-1.77	-2.34	-1.97	-1.8	-3	-1.45
ERBB4	Oncology	1.36	2.43	2.19	1.97	2.68	1.63	2.6	3.28	2.68	2.91	2.78	3.06	2.7	3.28	3.15	2.82	3.06	3.08	2.93	2.82	2.95	2.89	2.38	2.28	3.19	3.08	2.12	3.33	3.04	2.11	2.85	2.14	3.17	3.47	2.55	3.75	3.6	2.44	2.52	2.13	1.82	2.82	3.49	2.58	2.64	2.81	2.04	3.72
ERBIN	Oncology	-0.562	-1.24	-1.04	-0.424	-0.802	-0.708	-0.737	-0.791	-1.01	-0.489	-0.604	-0.188	-1.06	-1.27	-1.25	-0.417	-0.833	-0.982	-0.316	-0.741	-1.04	-0.738	-0.766	-0.588	-0.754	-0.703	-0.988	-0.77	-0.725	-0.715	-0.916	-0.61	-0.23	-0.488	-0.508	-0.995	-0.574	-0.49	-0.733	-0.998	-0.593	-0.794	-0.842	-0.604	-0.2	-0.244	-0.467	-0.807
ERP44	Oncology	-3.53	-4.38	-3.97	-4.01	-4.35	-4.67	-4.06	-3.2	-3.51	-3.61	-4.04	-3.39	-3.79	-3.23	-3.92	-4.4	-4.32	-4.02	-3.48	-3.89	-4.24	-3.45	-4.35	-4.09	-3.57	-4.32	-3.78	-3.63	-3.85	-3.4	-3.58	-4.18	-3.7	-3.63	-4.94	-3.57	-3.68	-3.95	-4.19	-3.72	-4.13	-3.59	-3.43	-4.56	-3.97	-3.81	-4.15	-2.86
F3	Oncology	0.408	1.53	1.39	1.39	1.65	0.881	1.73	2.5	1.5	1.88	1.71	1.64	1.73	2.09	1.96	1.47	2.03	1.71	1.9	1.55	1.69	1.72	1.25	1.23	1.94	1.76	0.888	2.06	1.77	1.14	1.65	1.15	1.99	2.2	1.1	2.37	2.9	1.75	1.9	1.66	1.36	2.2	2.7	1.71	1.91	2.22	1.51	3.02
FAM3B	Oncology	-3.85	-3.06	-3.69	-2.93	-2.38	-3.03	-3.36	-2.66	-3.77	-2.56	-3.12	-3.36	-2.83	-2.34	-1.25	-2.14	-2.5	-2.98	-2.31	-2.8	-2.07	-2.01	-3.28	-3	-2.35	-2.97	-2.85	-2.36	-3.42	-2.81	-2.31	-3.56	-3.02	-2.1	-3.73	-2.91	-2.07	-3.23	-3.51	-2.87	-2.84	-1.77	-2.76	-4.34	-3.19	-3.24	-3.06	-2.89
FCGR2B	Oncology	-3.47	-2.5	-2.71	-3.82	-3.74	-3.13	-3.73	-3.27	-4.8	-2.77	-2.38	-3.49	-3.07	-3.43	-2.51	-3.17	-5.1	-2.53	-3.02	-2.4	-2.3	-3.27	-3.33	-2.75	-3.49	-3.4	-3.74	-2.91	-1.9	-2.75	-2.4	-3.43	-3.32	-3.23	-4.01	-3.23	-2.58	-3.53	-3.05	-3.59	-3.26	-3.36	-2.49	-3.02	-2.61	-3.6	-3.07	-3.21
FCRLB	Oncology	-2.38	-3.17	-2.4	-2.22	-3.07	-2.08	-2.58	-2.18	-2.63	-1.99	-2.84	-2.16	-3.13	-1.73	-2.36	-1.92	-2.38	-2.07	-1.7	-2.39	-2.76	-2.27	-2.38	-2.23	-2.59	-1.79	-2.35	-2.12	-2.39	-2.44	-2.5	-2.81	-2.53	-1.99	-2.36	-2.55	-2.76	-3.12	-2.55	-2.64	-2.26	-2.35	-3.1	-2.47	-2.44	-2.62	-2.48	-2.19
FEN1	Oncology	-0.915	-0.775	-0.813	-0.886	-1.14	-0.91	-0.668	-0.923	-0.796	-0.49	-0.452	-1.26	-1.01	-0.721	-0.94	-0.513	-0.825	-0.896	-0.855	-0.798	-0.474	-0.799	-0.985	-0.787	-1.04	-0.597	-0.984	-0.551	-1.16	-1.33	-1.31	-0.94	-0.906	-0.876	-0.867	-0.684	-1.57	-0.955	-0.495	-1.49	-1.27	-1.07	-0.987	-0.87	-0.73	-0.698	-0.714	-0.153
FES	Oncology	0.902	0.543	0.607	0.461	0.76	0.866	0.878	0.991	0.796	0.236	0.781	0.876	0.537	1.07	0.518	0.489	0.474	0.687	0.544	0.747	0.692	0.75	0.907	0.516	0.76	0.926	0.653	0.902	0.828	0.666	0.807	0.431	0.572	0.376	0.885	0.754	0.605	0.72	0.686	0.68	0.75	0.621	0.557	0.921	0.832	0.588	0.612	0.576
FGF21	Oncology	-4.38	-4.29	-3.15	-4.2	-4.14	-4.67	-4.32	-4.18	-4.45	-4.36	-4.61	-4.86	-4.61	-3.81	-4.19	-3.88	-4.26	-3.41	-4.44	-4.34	-4.31	-4.29	-4.5	-4.33	-4.12	-4.34	-4.73	-4.58	-4.19	-4	-4.43	-4.3	-4.24	-4.74	-4.35	-4.05	-4.06	-4.11	-4.4	-4.35	-4.53	-4.84	-4.12	-4.13	-4.25	-4.5	-4.28	-4.13
FGF23	Oncology	-2.63	-3.01	-2.49	-2.84	-4.12	-1.14	-4.16	-3.21	-3.31	-3.38	-3.29	-3.04	-2.94	-3.82	-2.33	-2.45	-3.58	-3.74	-3.17	-3.49	-3.4	-3.22	-2.91	-2.63	-3.78	-2.7	-3.2	-3.47	-2.67	-3.36	-1.36	-3.44	-2.85	-4.11	-3.7	-2.97	-3.88	-3.58	-4.49	-3.7	-3.52	-3.27	-3.45	-3.42	-3.85	-3.42	-4.11	-3.64
FGFBP1	Oncology	-5.96	-6.6	-5.69	-5.73	-5.54	-6.01	-6.01	-5.79	-6.04	-5.71	-5.05	-5.21	-5.66	-5.33	-5.86	-5.74	-5.36	-5.45	-5.59	-5.67	-5.56	-5.34	-5.83	-6.15	-5.53	-5.8	-6.15	-4.63	-5.89	-4.87	-5.31	-5.45	-5.81	-5.63	-5.76	-5.06	-5.68	-4.95	-4.99	-5.5	-5.62	-5.54	-5.82	-5.64	-5.97	-6.21	-5.49	-3.85
FGFR2	Oncology	5.16	5	4.67	4.64	5.03	4.57	4.48	5.53	4.78	5.03	4.67	4.97	4.84	4.87	4.83	4.65	4.82	4.64	4.91	4.96	4.99	4.86	4.42	4.52	4.74	4.82	4.41	5.02	4.87	5.53	4.91	4.3	5.14	5.1	4.54	5.43	5.23	4.74	4.66	4.66	4.63	5.24	5.43	5.18	5.01	5.2	4.31	5.46
FLI1	Oncology	-0.133	0.018	0.497	0.126	0.617	0.0035	0.782	-0.0224	0.787	0.247	0.386	-0.0587	0.314	0.334	-0.229	0.445	0.338	0.801	-0.145	0.433	0.362	0.241	0.688	-0.0112	-0.0817	0.152	0.625	0.655	0.606	0.282	-0.128	-0.222	0.735	0.245	0.772	0.461	0.396	-0.2	-0.253	0.639	0.39	-0.0064	0.127	0.159	0.768	0.0799	-0.3	0.35
FLT1	Oncology	-2.39	-1.71	-2.25	-2.05	-2.29	-1.82	-1.93	-0.815	-1.57	-0.908	-1.47	-1.39	-1.37	-0.788	-1.49	-1.65	-1.21	-0.915	-1.29	-0.825	-1.61	-1.23	-1.8	-1.64	-1.3	-1.42	-2.53	-0.804	-0.97	-1.52	-1.35	-2.15	-1.29	-0.794	-1.96	-0.988	-1.32	-1.34	-1.86	-1.91	-2.95	-1.25	-1.42	-1.78	-1.4	-0.825	-2.11	-0.81
FLT3	Oncology	0.0798	1.41	1.19	0.832	0.68	1.33	1	1.85	1.63	0.836	1.6	0.965	1.42	1.66	1.02	0.643	1.16	0.753	1.72	1.12	0.911	1.01	0.786	1.33	1.56	1.4	0.582	1.09	1.51	0.113	1.13	0.999	1.83	1.53	0.664	1.74	1.71	1.45	1.26	1.18	0.861	1.16	1.61	1.13	1.45	1.53	1.1	1.66
FLT4	Oncology	-3	-3.03	-3.24	-2.99	-3.23	-2.95	-3.5	-3	-2.71	-2.87	-3.47	-2.74	-3.6	-3.16	-3.2	-3.52	-3.28	-3.4	-2.94	-3.01	-2.86	-3.07	-3.7	-3.19	-2.86	-2.9	-3.03	-3.18	-2.97	-3.08	-3.01	-3.28	-3.12	-3.43	-2.84	-3.12	-3.42	-3.37	-3.68	-3.03	-3.22	-3.42	-2.85	-3.07	-3.54	-3.4	-3.09	-3.24
FMR1	Oncology	-0.547	-0.435	-0.316	0.0047	-0.448	-0.0793	0.0469	-0.303	-0.0271	-0.222	0.798	-0.52	-0.465	0.307	-0.0596	0.0235	-0.047	0.232	0.343	-0.119	0.156	-0.0288	0.198	0.319	-0.334	-0.179	-0.43	-0.0191	0.521	-0.186	-0.646	-0.55	-0.0845	0.38	0.13	0.14	-0.137	-0.0311	0.483	0.43	-0.111	-0.0431	0.576	-0.482	0.303	-0.22	0.238	0.17
FOLR1	Oncology	5.9	5.73	5.85	5.91	5.66	5.59	5.77	6.37	5.98	5.63	5.98	5.91	5.9	5.75	6.08	5.79	6.1	5.39	5.73	5.94	6.06	5.88	5.92	6	6.16	5.84	5.7	5.94	5.94	6.39	5.99	5.91	5.97	6.11	6.12	5.88	5.81	5.91	5.73	5.83	5.78	5.88	5.84	5.76	5.78	5.81	5.92	5.7
FOLR3	Oncology	-2.48	-1.95	-1.86	-2.15	-2.03	-3	-2.06	-0.915	-0.958	-1.26	-1.44	-1.34	-2.04	-0.146	-1.34	-1.63	-0.462	-1.13	-1.59	-1.31	-1.39	-1.53	-1.59	-1.65	-1.29	-1.27	-1.79	-2.32	-1.1	-1.39	-1.14	-2.09	-1.07	-1.12	-2.09	-1.24	-1.09	-1.66	-1.7	-0.474	-0.87	-1.54	-1.35	-0.998	-1.68	-1.2	-2.11	-0.645
FOPNL	Oncology	-2.03	-2.21	-2.01	-1.69	-1.79	-1.59	-1.27	-1.92	-1.72	-1.25	-2.49	-2.63	-1.93	-1.52	-2.48	-0.819	-1.52	-1.66	-1.33	-1.94	-2.22	-1.45	-2.17	-1.69	-1.63	-1.22	-1.51	-1.37	-1.66	-1.72	-1.79	-2.34	-2.36	-1.95	-1.42	-1.07	-1.54	-1.58	-2.23	-1.49	-1.59	-2.27	-2	-2.3	-1.15	-1.63	-1.42	-2.51
FOXO3	Oncology	-0.543	-0.0511	-0.742	-0.753	0.0942	-1.36	0.49	-0.201	-0.213	0.46	-0.49	0.215	0.0914	-1.17	-1.16	1.16	-0.815	-0.328	-1.77	0.0458	0.0623	0.0153	-1.74	-0.0158	-0.37	-0.232	-0.994	0.219	-0.404	-0.54	-0.69	-0.204	-0.872	-1.69	0.0041	-0.313	0.192	-0.324	-2.54	-0.574	-0.357	0.363	-0.597	0.0755	-1.99	0.336	0.0123	0.165
FURIN	Oncology	-1.38	-2.78	-2.22	-2	-2.17	-2.8	-2.3	-1.66	-1.17	-0.897	-0.776	-0.851	-1.07	-1.16	-1.31	-1.44	-1.23	-1.46	-0.781	-0.65	-0.985	-1.22	-1.1	-1.1	-0.94	-0.886	-1.3	-1.34	-0.988	-0.682	-0.795	-1.31	-0.677	-0.838	-1.4	-0.727	-1.39	-0.811	-1.28	-0.916	-1.71	-0.984	-0.69	-1.3	-0.744	-0.831	-1.55	-0.541
FUS	Oncology	-0.357	-0.959	-1.09	-0.892	-1.11	-0.811	-1.25	-1.31	-0.612	-0.402	-0.708	-1.22	-0.809	-0.44	-0.324	-0.744	-0.212	-0.796	-0.355	-0.5	-0.939	-0.82	-0.588	-0.614	-0.778	-0.315	-0.904	-0.424	-0.686	0.74	-0.97	-0.656	-0.461	-1.27	-0.732	-1.01	-1.16	-0.686	-0.587	-0.778	-0.593	-0.69	-1.15	-0.47	-0.382	-0.32	-0.742	-0.24
FXN	Oncology	-0.192	0.166	-0.723	-0.408	-0.325	-0.554	-0.111	0.0705	-0.214	0.163	-0.206	-0.0757	-0.258	-0.19	0.0526	-0.0892	0.0006	-0.29	-0.398	-0.167	-0.21	-0.191	-0.465	-0.38	-0.102	-0.306	-0.401	0.0463	0.116	0.214	-0.21	-0.0645	-0.108	0.127	-0.484	-0.499	-0.0104	-0.251	-0.966	-0.33	-0.669	-0.466	-0.227	-0.0404	-0.206	-0.0493	-0.64	0.419
GALNT10	Oncology	-1.8	-0.621	-1.63	-1.6	-2.08	-1.56	-1.32	0.0853	-0.476	-0.125	-0.26	-0.223	-0.393	0.104	-0.278	-1.14	-0.243	-0.488	-0.234	-0.267	-0.519	-0.394	-1.1	-0.531	-0.0193	-0.0578	-1.29	-0.11	-0.292	0.237	-0.169	-1.55	0.255	0.26	-1.45	-0.276	-0.472	-0.155	-1.03	-0.62	-1.68	-0.677	-0.944	-1.09	-0.728	-0.151	-1.66	0.692
GALNT2	Oncology	-2.25	-1.83	-2.6	-2.7	-2.39	-2.93	-2.59	-1.53	-1.79	-1.75	-1.92	-2.04	-1.82	-1.62	-1.84	-2.22	-1.68	-1.93	-1.5	-1.5	-1.61	-1.54	-2.26	-2.19	-1.94	-2.08	-2.76	-1.7	-1.64	-0.339	-2.14	-2.47	-1.37	-1.31	-2.61	-1.1	-1.35	-1.52	-2.05	-1.66	-2.72	-1.44	-1.23	-1.98	-1.55	-0.938	-2.72	-0.533
GALNT7	Oncology	-3.18	-1.68	-2.56	-2.97	-2.22	-2.67	-2.43	-1.36	-1.28	-1.22	-2.15	-1.93	-1.96	-2.11	-2.19	-2.39	-1.75	-2.09	-1.33	-1.29	-1.67	-1.47	-2.18	-2.06	-1.45	-1.83	-2.66	-1.96	-2.05	-0.993	-1.94	-2.44	-1.16	-0.973	-2.57	-1.21	-1.65	-1.76	-1.72	-1.73	-2.89	-1	-1.46	-1.99	-1.6	-0.862	-3.15	-0.473
GCG	Oncology	-4.26	-3.6	-5.16	-5.25	-6.52	-5.93	-5.69	-10.9	-5.91	-5.66	-7.29	-5.22	-5.7	-4.23	-7.01	-7.37	-5.46	-5.86	-10.9	-4.28	-5.34	-11.1	-6.11	-11.1	-4.96	-4.41	-10.9	-4.87	-10.7	-5.47	-4.55	-10.8	-10.7	-7.15	-7.46	-5	-7.23	-5.79	-5.7	-4.49	-5.16	-5.18	-6.68	-6.98	-5.27	-4.7	-5.38	-3.98
GCNT1	Oncology	-4.11	-3.53	-4.16	-4.7	-4.35	-4.29	-4.08	-2.99	-3.99	-2.68	-3.4	-2.89	-4.26	-3.84	-3.04	-4.08	-3.45	-3.72	-2.95	-3.21	-3.24	-2.79	-3.44	-2.37	-3.01	-3.55	-3.49	-2.58	-3.42	-2.36	-2.72	-3.19	-2.64	-2.09	-2.53	-4.1	-3.54	-3.73	-3.34	-2.94	-3.55	-3.51	-3.3	-3.18	-3	-3.17	-2.97	-3.35
GFAP	Oncology	2.26	3.37	2.04	5.41	0.806	0.801	2.18	2.76	3.45	3.48	4.57	3.45	3.76	4.76	3.87	4.62	5.4	5.22	4.22	4.65	3.4	4.34	4.26	4.76	5.09	4.12	3.94	6.04	4.37	5.23	4.88	3.29	4.38	4.03	3.56	4.35	1.08	3.9	3.41	3.94	-0.681	4.29	4.96	1.21	3.57	4.51	0.115	4.29
GFER	Oncology	-0.26	0.449	0.716	0.387	0.694	0.126	0.736	1.43	1.52	1.58	1.38	1.19	0.908	1.84	1.32	0.575	0.866	0.9	1.39	1.24	1.21	1.47	0.936	0.896	1.18	1.08	0.271	1.51	1.76	-0.0852	1.4	0.189	1.55	1.74	0.9	1.94	1.57	0.716	0.706	0.47	0.145	0.948	1.41	0.832	0.891	0.585	0.648	2.15
GFOD2	Oncology	-3.89	-4.07	-3.87	-4.08	-4.5	-4.11	-3.9	-4.24	-3.92	-4.51	-4.24	-4.14	-4.3	-3.94	-4.13	-4.19	-3.86	-4.28	-3.97	-4.49	-4.21	-4.14	-4.08	-4.07	-4.11	-4.4	-4.36	-4.45	-3.98	-4.12	-4.08	-3.94	-3.88	-4.14	-4	-4.12	-3.95	-4.11	-4.22	-4.07	-3.93	-4.16	-4.44	-3.79	-3.95	-4.26	-4.23	-4.1
GFRA1	Oncology	-1.26	-1.34	-1.67	-1.56	-1.01	-1.84	-1.12	-0.763	-1.56	-0.953	-1.49	-1.59	-1.19	-1.27	-1.29	-1.13	-1.22	-1.14	-1.17	-1.02	-1.32	-1.3	-1.75	-1.62	-1.5	-1.45	-2.08	-0.953	-1.01	-0.693	-1.59	-2.02	-1.04	-0.993	-2.05	-0.671	-0.912	-0.964	-1.46	-0.959	-1.52	-0.798	-0.518	-1.4	-0.929	-0.72	-1.94	-0.252
GFRA2	Oncology	-0.233	0.0987	-0.583	-0.362	0.242	-0.584	0.162	1.04	0.0899	0.705	-0.351	0.608	0.202	0.51	0.549	-0.637	0.459	-0.346	0.766	0.583	0.298	0.618	-0.0124	-0.332	0.3	-0.198	-1.2	-0.181	-0.0551	0.909	-0.358	-0.415	0.858	1.05	-0.718	0.881	0.967	0.545	0.4	0.561	-0.0702	0.954	0.78	0.241	0.565	1.13	0.0959	1.45
GH2	Oncology	-2	-2.6	-2.02	-1.97	-1.3	-2.05	-1.22	-2.5	-1.77	-1.98	-1.51	-1.24	-1.73	-2.11	-2.54	-1.81	-2	-1.52	-2.35	-1.36	-1.19	-1.38	-2.15	-1.93	-1.66	-1.58	-1.95	-1.85	-1.9	-2.28	-1.94	-1.25	-1.62	-1.61	-2.11	-1.64	-2.23	-1.75	-1.96	-1.35	-0.957	-2.13	-2.47	-1.89	-1.87	-1.93	-2.2	-1.78
GNE	Oncology	-1.36	-1.01	-0.407	-0.806	-0.704	-0.604	-0.256	-0.666	-0.132	-0.202	0.0133	-0.504	-0.522	-0.641	-0.36	0.0733	-0.0895	-0.817	-0.572	0.0598	-0.482	-0.503	-0.532	-0.314	-0.114	-0.83	-0.733	0.346	-0.404	-0.063	-0.467	-0.383	-0.526	-1.21	-0.0932	-1.34	-0.143	-1.57	-0.675	0.0482	-0.579	-0.608	-0.759	-0.692	-0.75	-0.505	-0.978	-0.49
GPA33	Oncology	-7.11	-9.61	-9.89	-8.62	-8.82	-9.48	-6.71	-9.09	-5.04	-8.66	-9.18	-4.29	-9.6	-5.02	-5.54	-9.29	-8.98	-3.97	-9.04	-6.65	-6.47	-9.5	-5.95	-9.54	-5.32	-5.03	-5.33	-8.25	-7.89	-7.94	-8.9	-7.28	-9.03	-4.4	-9.53	-5.6	-7.68	-8.99	-7.26	-5.44	-6.39	-4.21	-6.51	-9.36	-9.25	-4.5	-5.94	-9.05
GPC1	Oncology	-3.27	-2.37	-3.19	-3.24	-2.76	-2.22	-2.36	-1.63	-1.86	-1.7	-1.77	-2.15	-1.42	-1.4	-1.4	-1.88	-1.51	-1.64	-1.72	-1.25	-1.68	-1.91	-2.45	-2.38	-1.15	-1.51	-3.08	-1.02	-1.39	-1.82	-1.96	-2.67	-1.23	-1.14	-2.45	-0.439	-0.939	-1.97	-1.94	-2.74	-3.5	-2.02	-0.629	-2.3	-1.88	-1.76	-3.07	-0.154
GRPEL1	Oncology	-3.73	-2.68	-4.45	-3.82	-3.75	-4.11	-3.6	-3.48	-3.85	-2.93	-4.58	-3.86	-4.58	-4.22	-3.16	-4.21	-4.54	-4.52	-3.98	-3.84	-3.92	-4.11	-4.57	-4.4	-4.39	-4.09	-3.46	-4.11	-3.63	-1.88	-3.8	-4.9	-4.41	-3.82	-3.7	-4.16	-4.39	-3.86	-4.21	-4.13	-4.06	-5.73	-4.04	-3.83	-4.05	-4.01	-4.6	-1.85
GSAP	Oncology	-5.65	-5.57	-5.67	-5.54	-5.55	-5.76	-5.71	-6.43	-5.2	-5.77	-5.67	-5.13	-5.96	-5.6	-5.98	-5.61	-5.73	-5.68	-5.64	-5.58	-5.75	-5.65	-5.84	-6.01	-5.77	-5.51	-6.09	-5.86	-5.71	-5.42	-5.28	-5.51	-6.12	-6.18	-5.85	-5.4	-5.66	-6.09	-5.62	-5.29	-5.84	-5.72	-5.67	-5.2	-5.59	-5.77	-5.97	-5.62
GSTA3	Oncology	-2.37	-1.98	-1.98	-1.17	-1.34	-2.09	-2	-2.18	-1.95	-2.64	-1.18	-2.28	-1.94	-1.54	-2.2	-1.88	-1.57	-2.26	-1.5	-2.02	-2.42	-1.91	-1.7	-2.06	-1.86	-1.97	-1.59	-2.41	-1.75	-0.199	-1.79	-2.09	-1.78	-1.67	-2.16	-1.84	-1.95	-1.02	-1.47	-1.63	-1.82	-1.64	-1.82	-1.91	-2.39	-1.79	-2.26	-1.57
HAGH	Oncology	-0.904	0.269	0.297	-0.164	0.738	-1.34	2.11	0.339	-0.545	0.422	-0.536	0.29	0.409	0.287	1.01	-0.282	0.0244	0.182	0.118	0.387	-0.364	-0.182	-0.018	0.286	-0.372	0.287	0.0547	-0.0641	-0.122	-0.28	0.135	-0.598	-0.677	-0.731	0.347	-0.0945	-0.0668	0.313	0.261	-0.282	-0.369	0.0063	-0.681	-0.826	0.239	-0.103	-0.789	0.421
HAO1	Oncology	-6.59	-6.33	-6.62	-6.38	-6.32	-6.47	-6.39	-6.6	-6.71	-6.58	-6.25	-6.11	-6.24	-6.5	-6.54	-6.43	-6.34	-6.69	-6.17	-6.39	-6.34	-6.37	-6.72	-6.33	-6.39	-6.56	-6.45	-6.56	-5.99	-3.28	-6.36	-6.22	-6.44	-6.24	-6.64	-6.39	-6.39	-6.64	-6.64	-6.36	-6.45	-6.71	-6.2	-6.65	-6.17	-6.42	-6.33	-6.52
HAVCR1	Oncology	-5.39	-5.57	-6.27	-5.82	-6.26	-6.22	-5.85	-5.19	-6.32	-5.91	-6	-5.7	-5.48	-5.75	-5.67	-6.03	-5.6	-5.45	-5.5	-5.96	-6.36	-5.45	-5.78	-5.77	-5.97	-6.72	-6.18	-6.03	-5.69	-4.77	-6.45	-5.84	-5.86	-5.67	-5.77	-6.03	-5.8	-5.48	-6.38	-6.14	-6.44	-6.1	-5.94	-5.97	-5.82	-5.12	-5.98	-6.13
HBEGF	Oncology	-0.451	-0.663	-0.472	-0.737	-0.503	-0.613	-0.568	-0.458	-0.639	-0.658	-0.559	-0.566	-0.411	-0.592	-0.583	-0.506	-0.561	-0.529	-0.567	-0.672	-0.754	-0.614	-0.479	-0.419	-0.814	-0.635	-0.444	-0.65	-0.544	-0.761	-0.731	-0.61	-0.548	-0.809	-0.699	-0.635	-0.664	-0.491	-0.647	-0.557	-0.544	-0.678	-0.636	-0.492	-0.593	-0.729	-0.528	-0.368
HBQ1	Oncology	-0.982	-1.19	-1.1	-1.12	-0.648	-0.945	1.53	-0.839	-0.991	-1.26	-0.718	-0.912	-0.923	-0.76	-0.345	-0.866	-1	-0.92	-1.02	-0.998	-1.4	-0.922	-0.788	-0.983	-0.918	-1	-0.721	-1.14	-0.8	-1.15	-1.01	-0.931	-0.74	-0.966	-0.906	-1.03	-0.925	-0.903	-1.06	-0.856	-1.21	-0.945	-0.832	-0.988	-0.855	-1.08	-0.892	-0.503
HDGF	Oncology	-0.253	-2.5	-1.93	-3.18	-1.72	-3.02	0.0195	-2.15	-2.62	-1.42	-2.73	-3.47	-2.57	-3.4	-1.41	-2.26	-2.17	-2.7	-2.53	-2.47	-2.12	-2.49	-2.2	-2.87	-3.49	-2.11	-2.04	-1.26	-1.15	1.42	-2.21	-2.87	-2.18	-2.51	-1.69	-3.88	-2.57	-2.12	-2.68	-2	-2.87	-2.49	-3.44	-2.2	-2.6	-2.06	-2.47	0.506
HGS	Oncology	-1.48	-1.19	-1.65	-1.13	-1.31	-0.998	-1.63	-0.949	-1.19	-1.69	-0.801	-1.46	-1.08	-1.23	-1.3	-1.37	-1.44	-1.26	-0.346	-0.688	-1.08	-1.06	-1.78	-0.986	-1.51	-1.32	-2.22	-1.33	-0.936	-1.37	-1.31	-0.539	-0.736	-0.698	-0.893	-0.654	-0.81	-1.05	-0.512	-1.64	-1.94	-0.897	-1.24	-0.718	-1.17	-0.442	-0.839	-1.03
HMBS	Oncology	-2.06	-2.13	-1.99	-1.91	-1.84	-1.94	-0.204	-2.07	-2.16	-2.06	-2.06	-2.19	-1.99	-2.12	-1.98	-2.23	-2.07	-2.32	-2.01	-1.87	-2.04	-2.18	-2.17	-2	-2.11	-2.18	-1.95	-1.99	-2.16	-1.88	-2.23	-1.91	-2.07	-2	-2.07	-2.02	-2.13	-1.86	-2.3	-2.04	-2.14	-2.16	-2.06	-1.98	-1.93	-1.98	-2.2	-1.61
HPGDS	Oncology	-1.89	-1.8	-1.93	-1.92	-1.54	-2.23	-1.64	-1.9	-1.79	-2.19	-1.63	-1.8	-1.78	-1.67	-1.84	-2.09	-1.53	-1.52	-1.79	-1.84	-2.12	-2.13	-1.9	-2.1	-1.66	-1.88	-1.89	-1.71	-1.82	-1.24	-2.36	-1.4	-2.24	-2.01	-1.59	-1.95	-2.25	-2.24	-1.82	-1.87	-1.26	-2.17	-1.81	-1.71	-1.88	-1.74	-2.11	-1.73
HS3ST3B1	Oncology	-3.02	-2.72	-3.22	-3.04	-3.26	-2.78	-2.76	-3	-3.28	-2.92	-2.88	-2.8	-2.86	-3.57	-3.32	-2.97	-3.38	-3.49	-2.58	-3.01	-3.42	-3.03	-3.04	-3.34	-3.05	-3.24	-3.37	-3.28	-3.32	-2.8	-3.57	-3.33	-2.71	-2.23	-3.48	-3.3	-2.84	-3.18	-3.25	-2.96	-2.92	-2.81	-2.83	-3.45	-2.87	-2.26	-3.12	-2.27
HS6ST1	Oncology	-4.36	-3.38	-3.65	-4.18	-3.89	-3.6	-3.3	-2.86	-3.44	-2.68	-2.51	-3.23	-2.68	-2.58	-2.81	-2.76	-2.39	-2.38	-2.55	-2.26	-2.93	-2.18	-3.28	-2.88	-2.6	-2.85	-3.29	-1.46	-2	-2.08	-3.11	-3.38	-2.81	-2.11	-3.91	-2.48	-3.18	-2.62	-2.72	-3.12	-4.26	-2.91	-2.09	-3.78	-2.63	-2.28	-3.78	-1.95
HSPB6	Oncology	-4.85	-4.99	-5.45	-4.93	-4.44	-4.83	-4.95	-4.34	-4.85	-5.03	-4.71	-5.12	-4.86	-4.83	-4.04	-4.79	-5.01	-4.7	-5.3	-4.71	-5.23	-5.09	-5.05	-5.47	-4.92	-4.54	-4.73	-4.83	-5.23	-4.15	-4.74	-5.55	-4.95	-5.31	-5.36	-4.78	-4.74	-4.94	-4.92	-4.84	-5.22	-4.63	-4.5	-5.49	-4.75	-4.85	-5.24	-4.97
HTRA2	Oncology	-2.61	-1.53	-2.02	-2.2	-2.06	-1.66	-1.9	-1.19	-0.988	-1.29	-1.04	-1.57	-1.49	-1.24	-1.18	-1.51	-1.11	-1.02	-1.17	-1.12	-1.21	-1.16	-1.86	-1.71	-0.77	-0.904	-1.89	-0.778	-0.96	-0.424	-1.12	-1.35	-0.953	-0.943	-1.75	-0.747	-1.19	-1.25	-2.35	-1.42	-2.75	-1.4	-0.814	-1.83	-1.55	-1.22	-2.55	-0.0561
ICOSLG	Oncology	-2.02	-0.179	-2.39	-0.596	-0.342	-0.238	-0.554	0.891	-0.974	-0.448	-0.832	-0.719	-0.358	-0.552	-0.719	-1.3	-0.551	-0.888	-0.436	-0.279	-0.507	0.0588	-0.443	-1	-0.0257	-0.494	-1.7	0.141	-0.728	-2.13	-1.03	-0.853	0.314	0.122	-1.49	0.873	0.691	0.347	-0.208	-0.141	-1.02	1.19	0.104	0.0107	-0.599	0.38	-0.491	1.32
IDUA	Oncology	-3.42	-2.9	-3.28	-3.09	-3.9	-4.3	-3.31	-2.62	-1.03	-0.738	-0.893	-0.233	-0.624	-1.21	-1.09	-1.04	-1.17	-0.826	-0.0918	-1.09	-1.64	-2.03	-0.379	-1.44	-1.55	-1.03	-1.54	-0.896	-0.537	-0.251	-1.12	-1.79	-0.796	-1	-1.52	-0.781	-3.02	-1.41	-1.67	-1.84	-3.89	-1.31	-0.468	-3.25	-0.855	-1.51	-4.06	-0.684
IGF1R	Oncology	-0.311	0.374	0.673	0.223	0.396	0.911	0.526	1.28	0.7	1.07	0.668	0.822	0.455	0.992	0.809	0.374	0.766	0.516	1.11	0.867	0.722	0.902	0.306	0.131	1.16	0.809	-0.0905	1.14	0.764	0.104	0.473	0.184	1.23	1.3	0.387	1.43	1.33	0.534	0.528	0.45	0.0667	0.903	1.11	0.46	0.57	1.01	0.316	1.58
IGSF3	Oncology	0.284	0.429	-0.225	-0.323	0.215	0.0359	0.318	1.13	0.657	1.19	0.94	1.04	1.19	1.1	0.943	0.399	0.925	0.721	1.21	0.979	0.796	1.12	0.547	0.441	1.13	0.812	-0.218	0.908	0.953	2.12	0.769	0.0709	1.48	1.81	0.594	1.69	1.67	0.93	0.773	0.623	-0.574	0.807	1.7	0.462	0.952	1.28	0.112	2.37
IKZF2	Oncology	-0.476	-0.607	-0.185	-0.818	-1.05	-0.288	-0.312	-0.681	-0.221	-0.724	-0.626	-0.614	-0.247	0.0986	-0.305	-0.219	-0.14	-1.57	0.19	-0.852	-0.934	-0.283	-0.89	-1.35	-0.472	-0.336	-1.36	-0.44	-0.326	-1.33	-0.984	-0.407	-0.0722	-0.896	-0.451	-1.37	-0.54	-0.644	0.288	-1.12	-0.851	-0.317	-0.562	0.002	-0.446	-0.538	-1.16	-0.302
IL12A_IL12B	Oncology	-3.48	-4.12	-4.5	-3.91	-3.86	-4.61	-4.9	-3.23	-5.06	-4.81	-4.15	-3.9	-3.62	-4.85	-4.12	-4.69	-4.73	-4.94	-3.46	-3.4	-3.77	-4.09	-2.93	-4.92	-4.68	-3.11	-4.79	-4.43	-4.12	-2.47	-3.52	-4.5	-3.45	-3.46	-4.25	-4.22	-3.82	-3.65	-5.9	-3.63	-4.23	-4.82	-3.51	-4.08	-3.96	-3.81	-4.52	-2.71
IL13RA1	Oncology	-3.27	-2.98	-3.35	-3.15	-2.72	-2.88	-3.3	-2.93	-3.36	-2.92	-2.81	-3.06	-3.16	-2.97	-2.5	-2.67	-2.47	-2.5	-2.86	-3.02	-2.85	-2.78	-3.32	-2.82	-3.23	-2.68	-3.1	-2.75	-2.97	-2.37	-3.31	-3.42	-2.94	-2.63	-3.03	-2.71	-2.7	-3.23	-3.01	-3.23	-3.34	-3.01	-2.42	-2.66	-3.16	-2.6	-3.49	-2.96
IL6---1	Oncology	1.47	0.255	0.0199	0.88	-0.959	4.12	-0.708	0.736	0.702	1.73	1.05	1.31	1.27	0.73	1.6	0.535	0.352	1.15	1.15	3.65	2.75	1.89	1.25	0.907	2.04	1.92	0.634	0.793	1.24	-0.304	1.27	0.618	0.996	0.767	0.717	0.443	0.611	1.17	-0.798	0.471	-0.507	-0.101	0.132	0.476	0.347	0.716	0.421	1.11
INPP1	Oncology	-1.84	-1.71	-1.69	-2.07	-2.46	-2.36	-1.93	-0.678	-0.776	0.408	-0.934	-0.93	-1.18	-0.174	-0.318	-1.86	-0.963	-0.695	-0.577	-0.605	-0.878	-0.312	-1.19	-0.777	-1.15	-0.458	-1.44	0.0173	-0.395	0.0332	-0.676	-1.48	0.0975	0.25	-0.58	-0.271	-1.1	-0.701	-1.2	-0.999	-2.21	-0.904	-0.794	-1.51	-0.7	-0.755	-2.3	0.23
INPPL1	Oncology	-1.67	-1.17	-1.91	-1.64	-2.39	-0.925	-1.67	-1.01	-0.868	-1.18	-0.661	-1.51	-1.37	-1.39	-2.01	-1.16	-0.821	-1.88	-0.99	-1.41	-1.39	-1.32	-1.09	-1.1	-1.89	-1.58	-1.76	-1.25	-0.589	-1.63	-0.824	-1.59	-1.09	-1.98	-0.765	-1.04	-1.05	-1.06	-1.75	-1	-0.996	-0.311	-1.74	-1.32	-0.828	-1.01	-1.54	-0.362
IQGAP2	Oncology	-0.236	-1.13	-0.443	-0.917	-0.856	-1.26	0.233	-0.817	-0.957	-2.31	-0.832	-0.204	-0.508	-1.08	-0.499	-0.609	-0.866	-0.1	-0.229	-0.825	-1.25	-0.202	-0.464	-1.08	-1.2	-0.446	-1.14	-1.09	-0.435	-0.526	-0.071	-0.516	-1.16	-0.112	-0.286	-1.35	-1.27	-0.469	-0.417	-0.229	-1.6	-0.227	-0.369	-1.68	-0.539	-1.01	-0.452	-0.495
ITGAV	Oncology	-3.1	-2.93	-3.13	-3.06	-3.07	-2.83	-2.92	-2.75	-3	-2.97	-3.06	-3.12	-2.78	-3.05	-2.97	-3.07	-3.03	-3.26	-2.85	-3.12	-3.17	-2.93	-3.23	-3.03	-3.09	-3.07	-3.02	-2.94	-3.13	-2.78	-3.02	-2.87	-3.03	-3.07	-3.02	-2.66	-2.63	-2.87	-2.83	-3.01	-2.95	-2.79	-2.68	-3.1	-2.6	-2.71	-2.82	-2.32
ITGB1BP1	Oncology	-0.202	-0.148	0.226	0.565	0.664	-0.325	-0.932	0.157	0.921	0.0992	0.0221	0.467	0.573	0.601	-0.0633	0.639	0.267	0.207	-0.159	-0.198	-0.147	0.294	0.206	0.31	-0.869	0.0889	-0.387	-0.0046	-0.73	-0.393	-0.621	0.428	0.563	0.261	0.388	-0.131	0.598	0.0461	-0.117	-0.0544	-0.29	0.564	0.0117	0.8	0.324	-1.25	0.302	0.311
ITGB5	Oncology	-2.2	-1.23	-1.44	-0.955	-1.4	-1.31	-1.12	-0.237	-1.16	-0.746	-0.746	-1.05	-0.708	-1.11	-0.996	-1.22	-1.24	-1.26	-0.7	-1.17	-1.02	-0.957	-1.53	-1.27	-0.462	-0.723	-1.79	-0.454	-0.499	-1.42	-1.16	-1.63	-0.506	-0.546	-1.22	-0.229	0.0519	-0.634	-0.958	-1.01	-1.76	-0.787	0.0095	-0.761	-0.521	-0.442	-1.34	0.622
ITGB7	Oncology	-4.83	-4.46	-4.43	-4.62	-4.88	-4.55	-4.68	-4.4	-4.7	-4.62	-4.65	-4.78	-4.49	-4.56	-4.91	-4.76	-4.74	-4.98	-4.63	-4.3	-5.05	-4.95	-4.39	-5.26	-5.68	-4.68	-4.44	-4.73	-4.44	-4.77	-4.28	-4.78	-4.69	-4.7	-4.89	-4.82	-4.53	-4.79	-5.03	-4.81	-5	-4.94	-5.31	-4.93	-4.79	-4.55	-4.81	-4.76
KAZALD1	Oncology	-3.7	-2.07	-3.14	-3.2	-3.37	-4.11	-3.2	-2.22	-2.81	-3.03	-2.06	-2.33	-2.91	-2.93	-2.09	-2.59	-2.2	-2.95	-2.15	-2.59	-2.29	-2.12	-3.01	-2.66	-1.67	-2.68	-2.78	-2.66	-2.61	-1.39	-3.56	-2.98	-1.53	-1.4	-2.56	-1.98	-1.94	-2.29	-2.41	-1.84	-3.01	-1.87	-1.97	-2.83	-1.75	-1.43	-3.19	-1.44
KDR	Oncology	-2.79	-2.49	-2.3	-2.1	-1.73	-2.38	-2.3	-0.622	-1.77	-2.02	-1.62	-2.55	-2.18	-1.23	-1.99	-1.6	-0.707	-0.909	-2.15	-1.91	-1.7	-1.72	-2.18	-2.06	-2.21	-1.85	-1.97	-0.971	-1.89	-0.917	-2.01	-2.28	-1.79	-1.59	-2.5	-1.16	-2.39	-1.95	-1.89	-1.69	-3.18	-1.59	-1.34	-2.71	-1.75	-1.61	-3.08	-1.64
KIFBP	Oncology	0.0976	0.0665	0.128	0.141	-0.196	0.161	0.681	0.445	-0.171	-0.276	-0.293	-0.0595	-0.783	-0.52	0.0712	0.051	-0.633	0.0563	-0.101	0.155	-0.0002	0.001	0.826	0.0189	-0.136	0.927	-1.06	-0.0795	0.339	1.11	0.322	-0.178	-0.45	0.0246	0.854	0.106	0.368	0.0614	-0.142	0.236	0.0078	-0.415	0.767	0.338	-0.155	0.37	0.499	1.42
KIR2DL3	Oncology	-3.81	-3.81	-3.54	-3.8	-2.94	-4.8	-3.28	-3.61	-3.05	-3.63	-4.88	-3.48	-3.66	-3.05	-3.45	-4.1	-4.34	-3.86	-3.18	-3.04	-3.41	-2.98	-3.96	-3.4	-3.42	-4.29	-4.26	-2.93	-3.79	-3.21	-3.35	-4.75	-3.41	-3.52	-3.1	-3.78	-3.11	-3.52	-3.37	-3.06	-4.32	-4.84	-3.48	-3.61	-2.93	-3.71	-3.4	-3.13
KIR3DL1	Oncology	-2.01	-2.3	-2.84	-2.33	-2.49	-2.79	-3.29	-2.88	-2.22	-2.31	-2.05	-2.03	-2.02	-2.2	-2.81	-2.79	-2.56	-2.54	-3.93	-2.76	-3.06	-2.57	-1.43	-2.51	-1.86	-2.73	-1.91	-2.82	-2.48	-2.39	-3.05	-3.42	-2.49	-3.28	-2.32	-3.03	-1.91	-2.4	-2.05	-2.44	-2.75	-2.99	-2.27	-2.7	-3.57	-2.21	-3.52	-1.87
KLK1	Oncology	-5.14	-4.71	-5.1	-5.42	-4.35	-3.82	-4.69	-2.06	-4.62	-4.54	-4.01	-4.08	-5.3	-4.01	-4.19	-4.65	-3.7	-3.23	-4.4	-4.48	-3.6	-2.42	-4.13	-4.6	-4.44	-4.36	-4.64	-2.18	-4.62	-0.989	-3.94	-4.85	-4.68	-4.01	-3.43	-4.66	-4.16	-3.02	-4.45	-4.42	-5.12	-4.13	-4.17	-1.28	-4.59	-4.66	-4.88	-4.14
KLK10	Oncology	-0.906	0.778	-0.101	0.594	0.504	-0.316	0.818	1.76	2.13	2.61	2.33	1.82	2.07	2.9	1.83	2.12	2.71	2.92	2.27	1.72	2.23	2.46	1.9	1.8	2.75	2.79	1.54	3.61	2.79	1.95	1.71	1.46	3.04	2.26	1.5	3.05	1.18	2.5	1.29	1.33	-0.136	1.85	3.05	0.859	1.62	2.21	-0.323	2.3
KLK11	Oncology	4.22	5.15	4.83	4.94	5.24	4.92	5.2	5.63	5.08	6.15	5.42	5.35	5.6	5.58	5.08	5.78	5.75	5.8	5.27	5.17	5.58	5.7	5.27	5.44	5.45	5.52	5.31	5.79	5.65	4.55	5.42	5.08	5.73	5.67	5.53	5.81	5.31	5.04	4.95	5.36	4.44	5.3	5.82	5.31	5.19	5.51	4.85	5.37
KLK12	Oncology	-1.17	-1.47	-1.67	-1.26	-1.86	-1.45	-1.41	-1.72	-1.35	-2.04	-1.82	-1.66	-1.27	-1.83	-1.33	-0.798	-1.97	-1.59	-1.15	-1.64	-1.19	-2.67	-1.73	-1.54	-1.91	-1.56	-1.69	-1.72	-1.26	-1.13	-1.23	-1.43	-1.55	-1.56	-0.99	-1.34	-1.81	-1.67	-1.63	-1.84	-0.927	-1.39	-1.72	-1.15	-1.66	-1.45	-2.2	-0.764
KLK13	Oncology	-1.82	-2.46	-2.3	-2.19	-2.17	-2.63	-2.65	-1.5	-0.939	-0.591	-0.89	-0.65	-0.939	-0.601	-0.856	-0.862	-0.608	-0.423	-0.677	-0.901	-0.701	-0.806	-0.902	-0.747	-0.515	-0.548	-0.947	-0.953	-0.589	-0.129	-0.994	-1.1	-0.785	-0.243	-0.761	-1.16	-1.38	-1.03	-1.14	-0.944	-1.85	-0.953	-1.17	-1.73	-0.482	-0.989	-1.48	-0.975
KLK14	Oncology	-5.41	-5.55	-7.51	-5.35	-4.61	-6.64	-5.4	-5.04	-5.74	-3.49	-4.54	-5.93	-4.44	-5.14	-5.29	-4.63	-4.78	-4.42	-4.97	-4.78	-6.06	-4.96	-5.05	-5.1	-4.35	-4.9	-5.67	-5.01	-4.01	-3.51	-5.64	-4.15	-4.48	-4.07	-5.41	-5.61	-6.46	-5.18	-4.35	-4.37	-5.35	-4.2	-4.27	-4.99	-4.46	-4.21	-5.98	-3.62
KLK4	Oncology	-0.219	-1.4	-1.23	-2.31	-2.69	-3.91	-3.01	-1.5	-2.49	-1.02	-2.48	-2.44	-3.15	-0.448	-2.47	-1.29	-2.32	-1.1	-0.963	-2.63	-1.74	-1.27	-1.73	-1.69	-1.35	-2.29	-3.35	-0.382	-2.14	-0.659	-2.04	-2.22	-1.14	-1.17	-3.44	-2.05	-2.6	-2.51	-2.38	-2.28	-2.9	-3.59	-2.84	-2.17	-1.3	-1.73	-3.07	-2.81
KLK6	Oncology	3.31	2.47	2.76	2.83	2.38	2.69	2.61	2.24	2.38	2.37	2.73	2.82	2.57	2.48	2.47	2.65	2.77	2.38	2.48	2.48	2.51	2.56	2.83	2.67	2.46	2.49	2.69	2.31	2.6	3.15	2.63	2.97	2.51	2.52	2.83	2.18	2.48	2.6	2.67	2.62	3.01	2.4	2.25	2.69	2.73	2.58	2.86	2.22
KLK8	Oncology	-0.588	0.0224	-0.0223	-0.152	-0.25	-1.99	-1.14	0.0284	-0.649	0.231	0.0889	-0.523	-0.349	0.99	-0.526	-0.659	-0.295	-0.3	-0.748	-0.323	-0.114	0	-0.36	-0.356	0.363	-0.491	-1.01	0.42	-0.338	0.351	-0.256	-1.08	0.234	0.575	-0.786	0.265	0.124	-0.763	-0.669	-0.5	-0.362	-0.184	0.094	0.0941	-0.0356	-0.0212	-0.545	0.221
KRT18	Oncology	-8.89	-6.99	-7.19	-7.87	-7.61	-7.77	-7.94	-6.61	-8.05	-6.64	-7.13	-6.8	-7.9	-7.12	-6.62	-7.49	-7.28	-6.1	-6.89	-7.12	-7.53	-6.7	-6.37	-6.85	-6.75	-6.85	-7.25	-6.26	-6.1	-5.78	-7.06	-8.35	-7.18	-7.39	-6.74	-7.63	-7.39	-5.75	-7.84	-6.95	-7.25	-7.61	-7.16	-8.03	-7.88	-7.35	-7.24	-4.47
L1CAM	Oncology	1.8	2.12	1.66	1.3	1.98	1.86	2.2	2.48	1.9	2.77	2.47	2.28	2.16	2.06	2.52	1.68	2.29	1.55	2.58	2.5	2.52	2.52	1.71	1.55	2.49	2.07	0.58	1.9	2.1	3.16	1.89	1.56	2.96	3.26	1.61	3.14	3.26	2.49	2.32	1.9	1.82	2.57	3.06	2.38	2.48	3.22	2.04	3.51
LAG3	Oncology	-3.41	-3.22	-3.33	-3.51	-3.46	-3.29	-3.47	-3.33	-3.55	-3.12	-3.64	-3.27	-3.08	-3.42	-3.55	-3.38	-3.57	-3.24	-3.52	-3.52	-3.41	-3.57	-3.67	-2.82	-3	-3.2	-3.56	-3.57	-3.32	-3.7	-3.85	-3.22	-3.04	-3.08	-3.68	-3.64	-3.43	-3.34	-3.26	-3.53	-3.71	-3.22	-3.31	-3.39	-3.46	-3.44	-3.29	-3.26
LAT2	Oncology	-1.75	-2.02	-1.58	-1.35	-1.51	-1.19	-1.32	-1.78	-1.12	-0.857	-1.97	-1.41	-2.23	-1.73	-1.72	-1.95	-1.14	-1.69	-1.42	-1.4	-1.27	-1.35	-1.62	-1.26	-0.835	-1.02	-1.4	-0.81	-1.29	-1.04	-2.25	-1.54	-1.7	-1.46	-1.44	-1.08	-1.42	-1.28	-2.47	-1.81	-1.1	-1.45	-0.444	-1.82	-0.732	-0.694	-1.64	-1.27
LEFTY2	Oncology	-6.27	-5.62	-5.82	-5.11	-5.5	-5.44	-5.49	-4.37	-4.45	-5.36	-4.9	-5	-4.11	-4.05	-4.54	-4.93	-3.82	-4.64	-4.93	-5.46	-4.97	-5.18	-5.57	-4.61	-4.28	-4.88	-5.91	-4.73	-4.1	-5.4	-4.93	-6	-5.5	-4.92	-5.06	-4.61	-5.74	-4.33	-4.88	-4.56	-6.97	-4.62	-4.95	-6.83	-4.68	-4.88	-6.43	-4.63
LGALS7_LGALS7B	Oncology	-3.35	-3.52	-3.68	-3.47	-2.86	-3.5	-1.2	-3.01	-3.41	-3.23	-2.61	-3.28	-3.37	-2.9	0.554	-2.54	-3.02	-2.76	-2.22	-3.3	-1.99	-2.39	-3.36	-2.3	-2.35	-3.14	-2.87	-1.92	-3.35	-0.0694	-2.62	-3.26	-1.83	-3.14	-3.05	-2.37	-2.73	-2.65	-1.27	-3.67	-3.09	-1.34	-3.16	-1.63	-2.61	-3.24	-3.52	-3.19
LHB	Oncology	-3.81	-4.55	-3.94	-3.95	-3.6	-3.86	-3.94	-4.23	-4.24	-4.33	-4.46	-4.89	-4.08	-4.74	-4.04	-4.09	-3.89	-3.99	-4.3	-3.79	-4.09	-4.13	-4.05	-4.4	-3.86	-4.16	-4.56	-4.15	-4.2	-3.72	-3.92	-4.45	-4.14	-4.36	-4.59	-4.41	-3.86	-4.15	-3.91	-3.83	-3.81	-4.18	-3.9	-4.18	-4.2	-3.95	-3.93	-4.17
LPCAT2	Oncology	-0.511	-0.408	-0.563	-0.384	-0.398	-0.399	0.0524	-0.468	-0.175	0.12	-0.422	0.0845	-0.448	-0.0301	-0.719	-0.899	-0.333	-0.62	-0.0329	0.108	-0.198	-0.529	-0.44	-0.772	-0.809	-0.181	-0.316	-0.514	-0.606	-0.6	-0.118	-0.451	-0.474	-0.46	-0.17	-0.637	-0.372	-0.37	-0.632	-0.0372	-0.449	-0.52	-0.624	-0.558	-0.656	-0.473	-0.277	-0.0927
LRIG1	Oncology	-3.15	-2.23	-2.94	-2.86	-1.92	-2.99	-2.47	-2.59	-1.98	-1.61	-1.76	-2.07	-1.54	-1.34	-1.9	-2.14	-1.64	-1.42	-1.53	-1.51	-1.82	-1.58	-2.06	-2.05	-1.61	-1.32	-2.4	-1.09	-1.49	-1.79	-1.78	-2.57	-1.29	-1.15	-2.09	-0.1	-1.34	-1.83	-2.25	-2.75	-3.39	-1.93	-0.664	-2.13	-1.62	-1.61	-2.92	-0.316
LRP1	Oncology	-4.34	-3.79	-3.86	-3.89	-3.4	-3.57	-3.56	-2.92	-4.09	-3.24	-3.68	-3.36	-3.67	-3.37	-3.55	-3.65	-3.66	-3.69	-3.27	-3.98	-3.42	-3.64	-4.48	-4.07	-3.32	-3.78	-4.33	-3.45	-3.44	-3.96	-3.68	-4.54	-2.74	-2.84	-3.64	-3.08	-2.95	-3.62	-3.72	-3.92	-4.25	-3.39	-2.9	-3.53	-3.59	-3.18	-3.48	-1.62
LRRC25	Oncology	-3.24	-3	-3.06	-3.6	-3.22	-3.52	-3.36	-3.17	-4.19	-3.26	-3.41	-2.77	-3.67	-3.12	-3.57	-3.61	-3.46	-3.1	-2.99	-3.15	-3.13	-3.22	-3.88	-3.47	-3.21	-2.73	-3.74	-3.95	-3.22	-3.23	-2.71	-3.62	-2.83	-2.87	-3.36	-3.01	-3.3	-3.3	-3.25	-3.52	-3.72	-3.07	-3.27	-3.57	-3.73	-3.19	-3.14	-2.72
LSM1	Oncology	-0.173	-0.321	-1.05	-0.194	-0.33	-0.066	0.0357	0.245	-0.118	-0.796	-0.703	-0.448	-0.143	-0.243	-0.191	-0.525	0.121	-0.603	-0.797	-0.528	-0.604	0.197	-0.709	-1.19	-0.0795	-0.122	-0.863	-1.32	-0.0188	0.0852	-0.546	0.199	-0.924	-0.679	0.284	-0.553	-0.102	-0.212	0.0011	-0.08	-0.441	0.133	-1.86	-0.0386	-0.145	0.161	0.35	-0.594
LTA4H	Oncology	1.97	1.72	1.81	1.86	1.78	1.84	1.97	1.67	1.83	1.82	2.1	1.98	1.75	1.74	1.85	1.7	1.86	1.6	1.94	2	1.91	1.64	2.12	1.91	1.51	1.65	1.89	1.75	1.8	1.76	1.81	1.84	1.96	1.77	1.85	1.7	1.81	1.9	1.52	1.69	1.93	2.01	1.76	1.62	1.7	1.68	1.6	2.14
LTBP3	Oncology	-0.304	-0.0622	-0.74	-0.827	-0.506	-1.28	-0.298	0.0521	-0.15	-0.149	-0.24	-0.319	-0.737	0.184	-0.534	-0.721	0.039	-0.591	0.0506	0.26	-0.279	-0.222	-0.514	-0.343	-0.282	-0.722	-1.34	-0.206	-0.211	0.447	-0.306	-0.775	0.0204	-0.0148	-1.57	0.113	-0.0657	-0.142	-0.0261	-0.432	-1	0.426	0.155	-0.486	0.156	0.812	-0.876	1.11
LYAR	Oncology	1.14	0.748	-0.283	0.148	1.3	0.351	0.473	0.31	0.801	0.621	0.46	0.452	0.672	0.206	0.483	0.604	0.16	0.576	0.765	-0.114	0.494	0.323	0.284	0.031	0.0883	0.31	0.713	0.117	0.798	0.583	0.744	0.333	0.11	0.146	0.491	0.399	1.01	0.137	0.065	0.411	0.509	0.611	-0.0676	0.644	0.332	0.434	0.34	0.516
LYN	Oncology	-1.47	-1.98	-1.38	-1.45	-1.31	-0.937	-1.08	-2.05	-0.903	-0.454	-1.85	-1.18	-1.09	-1.73	-0.885	-0.986	-1.32	-2.44	-0.722	-0.76	-1.72	-0.993	-0.735	-1.06	-1.2	-1.53	-1.03	-1.38	-1.22	-0.627	-1.19	-1.58	-0.727	-0.269	-0.87	-1.12	-1.4	-0.999	-1.44	-1.13	-1.41	-0.649	-1.23	-1.77	-0.724	-1.23	-1.46	-0.647
LYPD3	Oncology	-4.95	-4.16	-4.55	-4.56	-3.41	-4.34	-4.18	-3.14	-4.64	-3.91	-4.23	-3.93	-4.47	-3.62	-3.41	-3.44	-3.39	-3.01	-4.01	-4.3	-3.29	-3.89	-4.74	-4.5	-3.81	-4	-4.58	-3.23	-3.5	-3.18	-3.33	-4.08	-4.16	-3.43	-4.19	-3.9	-3.27	-4.31	-4.32	-4.38	-4.58	-3.88	-3.22	-3.65	-4.31	-4.29	-4.3	-3.92
LYPD8	Oncology	-1.02	-0.544	-0.946	-1.83	-0.947	-1.45	-0.742	-2.03	-1.62	-1.26	-1.48	-3.41	-1.21	-1.13	-1.64	-1.37	-0.766	-1.05	-1.8	-2.27	-1.2	-1.22	-1.1	-1.32	-1.8	-1.62	-1.35	-1.53	-1.29	-1.4	-2.27	-0.812	-1.16	-0.692	-2.35	-1.15	-1.04	-1.94	-1.76	-2.05	-1.08	-1.37	-2.16	-0.467	-0.594	-1.13	-1.84	-1.17
MAEA	Oncology	-0.291	-0.411	0.256	-0.0211	0.427	-0.494	-0.34	-0.475	0.613	-0.388	-0.781	-0.887	0.34	-0.032	-0.8	-0.399	-0.282	-0.642	-0.467	0.138	-0.491	-0.352	-0.511	-0.619	-0.523	-0.692	-0.367	-0.266	-0.259	0.25	-0.506	-0.392	-0.536	-0.197	-0.838	0.0512	-0.383	-0.331	-0.42	0.245	-0.0058	-0.0718	-0.768	-0.0824	-0.297	-0.22	-0.286	0.0486
MAGED1	Oncology	0.357	-0.232	0.298	0.55	0.118	-0.196	0.28	0.025	0.442	-0.693	-0.166	0.0059	-0.398	0.207	0.204	-0.126	-0.709	-0.585	-0.257	0.379	-0.335	-0.119	-0.196	-0.0418	-0.987	-0.346	-0.0177	0.284	0.494	0.168	-0.421	0.334	-0.0448	-0.0522	0.229	-0.144	0.536	-0.425	0.264	-0.0348	0.45	0.104	-0.642	0.393	0.201	-0.0335	-0.442	0.505
MANSC1	Oncology	1.36	2.02	1.58	1.35	1.62	0.826	1.71	2.68	1.8	2.43	1.95	2.01	1.83	2.06	2.17	0.897	2.17	1.48	2.32	2.17	2.05	2.12	1.6	1.53	2.23	1.59	0.429	1.56	1.71	2.25	1.76	1.47	2.67	2.72	1.11	2.59	2.59	2.35	1.96	2.21	1.44	2.4	2.65	2.21	2.45	2.89	1.12	3.14
MAP3K5	Oncology	-1.31	-0.38	-0.942	-0.307	-0.388	-0.418	-0.397	-1.15	-0.136	-1.06	-0.339	-0.549	-0.52	-0.782	-0.607	-0.391	-0.206	-0.348	-0.961	0.0827	-1.03	-0.67	-0.715	-0.454	-1.3	-0.837	-0.555	-0.566	-0.417	-0.0333	-0.624	-0.373	-0.954	-0.222	-0.56	-0.882	-1.1	-0.914	-0.528	-0.433	-1.52	-0.358	-0.276	-1.3	-0.766	-0.32	-0.84	-0.403
MAVS	Oncology	-1.08	-1.14	-0.885	-0.907	-0.842	-0.93	-0.859	-1.25	-1.39	-1.42	-0.996	-1.73	-1.17	-1.11	-1.01	-1.03	-1.31	-1.17	-1.33	-0.921	-1.68	-1.39	-1.26	-0.871	-1.01	-0.963	-0.935	-1.3	-0.788	-1.24	-1.23	-1.2	-1.1	-1.2	-1.08	-1.05	-0.77	-1.19	-1.34	-1.38	-1.2	-1.33	-1.03	-1.11	-0.622	-0.762	-1.38	-1.12
MDK	Oncology	4.56	2.81	3.12	3.96	2.96	4.47	3.95	4.08	4.28	3.71	2.91	4.65	3.86	4.91	4.76	4.38	5.21	4.31	2.89	3.69	2.71	2.64	3.96	4.12	3.17	2.78	2.79	4.53	4.53	5.41	3.06	2.94	5.16	4.87	3.05	5.13	3.97	4.41	4.37	2.48	2.43	4.43	4.88	4.58	4.33	4.25	3.39	4.08
MED18	Oncology	-0.142	-0.149	-0.91	-0.185	-0.614	0.054	-0.323	-0.275	-0.38	-0.662	-1	-0.405	-0.946	-0.882	-0.382	-0.683	-0.446	-0.568	-0.642	-0.36	-0.548	-0.176	-0.328	-0.546	-0.428	-0.786	-0.441	-1.02	-0.26	-0.101	-0.541	-0.862	-0.0364	-0.88	-0.688	-0.751	-0.601	-0.296	-0.231	-0.732	-0.708	-0.189	-0.704	0.11	-0.385	-0.637	-0.74	-1.06
METAP2	Oncology	-2.64	-2.63	-2.86	-2.99	-2.85	-3.04	-2.35	-2.57	-2.86	-2.33	-2.57	-2.93	-2.87	-2.51	-2.37	-2.96	-2.42	-2.59	-2.92	-2.64	-2.76	-2.79	-2.88	-2.82	-2.68	-2.74	-2.96	-2.42	-2.31	-1.34	-2.78	-2.73	-2.49	-2.42	-3	-3.14	-2.73	-2.82	-3.06	-2.83	-2.83	-2.53	-2.34	-2.61	-2.64	-2.31	-3.11	-2.28
MIA	Oncology	3.58	3.94	3.65	3.79	4.06	3.22	4.18	4.31	3.95	4.05	4.32	4.52	4.12	4.45	3.83	4.61	4.29	4.38	3.9	3.92	4.14	4.19	4.03	4.13	4.3	4.39	4.19	4.75	4.24	4.49	4.36	3.91	4.14	4.29	3.62	4.5	3.26	4.1	3.76	4.34	3.24	4.08	4.45	3.73	3.97	3.72	3.36	4.05
MME	Oncology	-2.52	-3.37	-4.15	-3.5	-3.27	-3.45	-3.08	-2.92	-3.38	-3.52	-3.51	-3.05	-3.28	-3.39	-3.38	-3.28	-3.2	-2.96	-3.39	-3.22	-3.47	-2.89	-3.19	-3.88	-2.87	-3.39	-4.01	-2.64	-3.19	-3.91	-3.44	-3.65	-2.98	-2.59	-3.24	-3.19	-2.72	-3.32	-2.98	-2.55	-3.5	-3.05	-2.35	-3.47	-2.97	-3.13	-3.44	-2.65
MMP12	Oncology	-7.66	-8.55	-8.01	-7.61	-7.89	-7.4	-8.07	-6.39	-7.39	-7.17	-7.01	-7.76	-6.93	-7.69	-6.87	-7.92	-7.04	-7.29	-6.89	-7.37	-7.47	-6.93	-7.29	-7.4	-7.39	-7.53	-7.35	-7.1	-6.95	-5.9	-7.55	-6.79	-6.98	-7.51	-8.13	-7.29	-7.57	-7	-7.67	-7.19	-7.69	-6.65	-7.67	-7.59	-6.9	-6.89	-7.72	-7.05
MOG	Oncology	4.88	5.08	5.01	4.95	5.06	4.85	5.08	5.13	5.03	5.08	5.06	5.12	5.07	5.04	4.84	5.08	5.11	5.04	5.14	5.14	5.04	5	5.03	5.05	5.18	5.01	4.99	5.03	5.12	4.78	5.12	4.94	5.12	5.09	4.94	5.05	5.18	5.13	4.96	5.06	4.95	5.07	5.18	5.12	5.09	5.07	4.85	5.21
MPI	Oncology	-0.828	-0.893	-0.46	-0.923	-0.575	-0.911	-0.952	-1.09	-0.789	-0.565	-0.707	-0.463	-0.892	-0.671	-1.1	-0.916	-1.2	-0.945	-0.62	-0.784	-1.16	-0.405	-0.681	-0.653	-0.778	-0.634	-1.09	-0.503	-0.927	-0.314	-0.552	-0.864	-0.397	-0.364	-0.68	-1.02	-0.687	-0.613	-0.886	-0.589	-1.13	-0.81	-0.677	-1.03	-0.953	-0.624	-1.05	-0.116
MSLN	Oncology	-3.3	-3.11	-2.5	-3.7	-3.61	-3.02	-3.03	-1.56	-2.14	-2.73	-2.6	-2.83	-3.37	-2.53	-2.77	-1.92	-1.89	-3.46	-3.82	-1.97	-2.9	-2.35	-2.02	-2.41	-2.8	-2.16	-2.57	-1.94	-2.11	-3.57	-2.58	-2.7	-1.79	-1.82	-3.04	-2.52	-2.01	-2.61	-2.81	-2.17	-3.3	-2.26	-2.76	-3.4	-2.87	-2.23	-3.1	-2.6
MSRA	Oncology	-1.4	-1.17	-1.35	-1.38	-0.601	-2.39	-0.1	-1.03	-1.28	-0.744	-1.05	-1.47	-0.77	-0.787	-0.635	-1.21	-0.849	-0.953	-1.13	-1.11	-0.906	-1.15	-1.47	-1.17	-1.16	-1.4	-1.33	-0.876	-0.768	-0.219	-0.901	-1.35	-0.93	-1.21	-1.44	-0.89	-1.23	-1.34	-1.51	-1.21	-2.05	-0.983	-0.926	-1.37	-1.67	-1.38	-1.77	-0.08
MUC16	Oncology	-6.11	-1.57	-5.31	-6.04	-4.24	-1.2	-1.81	-5.5	-2.2	-5.07	-5.6	-1.55	-3.21	-2.75	-2.83	-3.39	-0.638	-5.87	-2.46	-0.434	-5.7	-3.33	-5.54	-4.37	-5.44	-0.889	-2.93	-3.67	-5.31	-0.264	-1.22	-2.84	-3.13	-1.43	-3.14	-5.47	-0.359	-3.41	-6	-2.95	-2.32	-5.8	-5.73	-5.77	-5.66	-5.44	-5.81	-5.46
MZT1	Oncology	-0.827	-0.944	-1.41	-0.784	-0.66	-0.556	-0.76	-1.47	-0.602	-0.938	-0.607	-0.85	-0.85	-0.36	-0.899	-0.953	-1.04	-0.752	-0.9	-0.583	-0.689	-0.696	-0.674	-0.545	-0.659	-0.526	-1.09	-1.29	-0.554	-0.22	-0.114	-0.943	-1.12	-0.647	-0.821	-0.608	-0.352	-0.957	-0.438	-1.1	-0.562	-0.666	-1.1	-0.686	-0.324	-0.315	-1.11	-0.264
NAMPT	Oncology	0.0686	-0.797	-0.27	-0.433	-0.163	-0.825	0.44	-0.46	-0.302	-0.174	0.0312	-0.842	-0.31	-0.144	-0.542	-0.45	-0.7	-0.335	0.0942	-0.529	0.0688	-0.369	-0.417	0.245	-0.476	-0.418	-1.19	-0.134	-0.0412	0.0416	-0.602	-1.3	-0.596	-0.48	-0.0096	0.0058	0.011	-0.281	-0.105	-0.529	-0.79	-0.166	-0.385	-1.02	-0.0649	-0.667	-0.135	-0.634
NBL1	Oncology	1.98	1.8	2.09	2.02	1.8	2.01	1.95	1.64	1.93	1.89	1.85	1.81	2.02	1.69	1.6	1.7	1.63	1.84	1.77	1.67	1.79	1.67	1.7	2.02	1.67	1.74	2.02	1.46	1.79	1.51	1.97	1.99	1.46	1.16	1.58	1.56	1.33	1.88	1.71	1.94	2.06	1.73	1.66	1.82	1.66	1.67	2.04	1.47
NCS1	Oncology	-5.82	-4.83	-5.77	-5.46	-5.73	-6.35	-5.07	-4.47	-4.61	-4.58	-4.62	-5.29	-4.96	-4.12	-4.63	-5.31	-4.02	-4.19	-4.61	-4.61	-4.6	-4.65	-5.41	-5.44	-4.96	-5.07	-5.98	-4.71	-4.16	-3.74	-5.38	-5.41	-4.05	-4.02	-6.12	-4.15	-5.57	-5.04	-5.33	-5.36	-6.79	-4.71	-4.15	-5.62	-4.95	-4.45	-6.4	-3.84
NDUFS6	Oncology	-1.77	-1.73	-2.27	-2.33	-2.43	-3.38	-1.83	-1.11	-2.47	-2.71	-2.57	-1.46	-2.36	-2	-1.65	-2.5	-1.75	-2	-2.21	-4.21	-2.09	-2.67	-1.96	-1.77	-2.45	-1.69	-2.02	-1.65	-1.76	-1.18	-4.96	-2.08	-1.57	-4.79	-1.65	-1.4	-2.55	-2.1	-1.96	-2.25	-2.52	-1.65	-1.87	-2.08	-2.21	-1.84	-1.24	-1.11
NECTIN4	Oncology	-3.11	-2.55	-2.89	-3.27	-2.78	-3.07	-2.88	-1.47	-2.64	-2.39	-2.46	-2.58	-2.47	-2.09	-2.36	-2.75	-2.38	-2.32	-2.49	-2.5	-2.54	-2.41	-3.12	-2.61	-2.15	-2.5	-2.86	-2.17	-2.67	-1.5	-2.32	-2.98	-2.22	-2.11	-2.81	-1.82	-2.48	-2.5	-2.74	-2.64	-2.79	-2.45	-2.04	-2.63	-2.55	-2.25	-3.37	-2.23
NELL1	Oncology	1.03	2.08	1.33	0.686	1.93	0.95	1.87	1.99	1.23	2.12	1.32	1.95	1.36	1.61	2.29	0.646	1.81	1.35	2.27	2.14	2.52	1.9	1.48	0.904	2.01	1.31	0.206	0.598	1.31	2.62	1.01	0.732	2.49	3.31	1.5	3.12	3.53	2.13	2.07	1.67	1.1	1.89	3.09	1.78	2.51	2.88	1.02	3.58
NFKBIE	Oncology	-0.384	-0.493	-0.689	-2.16	-0.0584	-0.825	-0.227	-0.493	-0.43	-0.984	-0.832	-0.596	-0.294	-0.734	-0.82	-0.7	-0.0586	-0.723	-0.698	-0.406	-0.506	-0.782	-0.756	-0.299	-0.44	-0.428	-0.756	-0.583	0.0414	-0.211	-0.33	-0.356	-0.252	-0.448	-0.445	-1.01	-0.498	-0.862	-0.37	-0.492	-0.531	-0.416	-0.884	-0.0318	-0.618	-0.422	-0.907	0.17
NINJ1	Oncology	-0.641	-1	-0.755	-1.28	-1.5	-0.715	-0.891	-0.358	-0.822	-1.01	-1.14	-1.31	-1.12	-0.767	-0.827	-0.824	-0.766	-1.14	-0.939	-1.13	-0.686	-1.05	-0.66	-1.12	-0.906	-1.03	-0.707	-0.654	-1.09	-0.658	-0.766	-0.267	-0.901	-0.874	-1.63	-1.15	-0.478	-0.734	-0.671	-1.13	-0.716	-0.517	-1.03	-1.06	-0.418	-0.851	-1.16	-0.746
NPTN	Oncology	-0.897	0.431	0.911	0.466	0.782	0.668	1.11	1.74	1.37	1.41	1.08	1.24	1.07	1.47	1.1	0.957	1.42	0.791	1.18	1.3	1.25	1.08	0.383	0.278	1.36	1.25	-0.647	1.1	1.17	-0.898	1.28	0.523	1.57	1.82	0.0556	2.27	2.42	1.07	0.88	0.93	0.701	1.86	1.75	1.45	1.13	1.67	0.585	2.77
NPY	Oncology	0.804	1.93	1.07	0.94	1.1	0.113	0.221	1.42	1.61	1.89	1.11	1.82	1.18	1.46	1.24	0.971	2.02	1.18	1.61	1.67	1.52	1.4	1.31	0.774	1.66	0.934	-0.0135	0.56	0.377	2.09	1.02	1.44	1.92	1.91	0.591	1.47	2.05	1.68	1.4	1.29	1.33	1.93	1.36	1.61	1.82	2.19	0.981	2.17
NT5E	Oncology	-2.56	-2.05	-2.04	-1.77	-1.39	-1.65	-1.53	-0.614	-1.84	-1.15	-1.64	-1.66	-1.26	-1.29	-1.13	-1.45	-1.06	-1.03	-1.55	-1.49	-1.5	-1.81	-1.9	-1.82	-1.77	-1.38	-2.02	-0.913	-0.714	-0.927	-1.46	-2.46	-1.47	-1.33	-1.87	-1.03	-1.22	-1.89	-1.83	-1.79	-2.51	-1.42	-0.648	-1.99	-1.68	-1.45	-2.08	-0.364
NTF4	Oncology	-1.58	-1.39	-0.7	-1.1	-0.661	-1.41	-0.941	-1.32	-0.923	-1.04	-0.962	-1.31	-1.18	-0.715	-1.17	-1.07	-0.876	-0.782	-1.24	-1.04	-1.58	-1.09	-1.02	-1.31	-1.49	-0.893	-1.05	-0.955	-0.496	-0.821	-1.18	-1.11	-0.863	-1.12	-0.899	-1.04	-0.88	-1.36	-0.965	-0.612	-1.05	-1.56	-1.48	-1.43	-0.97	-0.88	-2.25	-0.831
NUCB2	Oncology	-2.77	-1.74	-2.24	-1.67	-0.961	-1.4	-1.51	-0.466	-1.27	-0.823	-0.746	-1.31	-1.09	-1.12	-0.926	-1.44	-0.723	-1.27	-0.375	-0.624	-0.772	-0.65	-1.43	-0.996	-1.01	-1.2	-2.56	-1.01	-0.339	-0.922	-0.73	-1.93	-0.344	-0.598	-1.87	-0.501	-1.12	-0.434	-1.25	-0.95	-2.75	-0.497	-0.609	-1.74	-0.877	-0.289	-2.72	0.0959
NUDT2	Oncology	0.0254	-0.468	-0.095	-0.245	-0.336	-0.202	-0.328	-0.473	-0.246	0.01	-0.322	0.0936	-0.435	0.152	-0.316	-0.546	-0.586	-0.545	-0.105	0.0549	-0.304	-0.448	-0.0805	0.14	0.132	0.533	-0.072	-0.0408	-0.0802	0.325	-0.543	-0.611	-0.358	0.113	0.102	-0.412	-0.518	0.0846	0.293	-0.374	-0.318	-0.304	-0.885	-0.0802	0.0232	-0.33	-0.597	0.555
OGFR	Oncology	-3.6	-3.7	-4.56	-4.1	-3.21	-4.2	-2.96	-3.76	-3.92	-3.66	-4.19	-4.41	-4.75	-3.89	-2.95	-4.26	-4.49	-4.53	-3.71	-3.89	-3.92	-3.58	-4.62	-4.09	-3.67	-3.99	-3.93	-3.7	-4	-2.24	-3.94	-4.04	-3.74	-3.47	-3.86	-3.83	-3.81	-3.46	-4.27	-4.13	-4.87	-4.3	-4.03	-3.93	-4.36	-3.27	-3.87	-2.69
OMG	Oncology	6.75	7.24	7.09	7.22	7.29	7.44	7.42	7.59	7.43	7.6	7.37	7.78	7.44	7.45	7.41	7.33	7.37	7.31	7.56	7.61	7.43	7.4	7.37	7.32	7.36	7.6	7.36	7.53	7.52	6.43	7.73	7.12	7.53	7.74	7.49	7.38	7.53	7.4	7.29	7.35	6.89	7.38	7.49	7.16	7.35	7.4	7.35	7.49
OPTC	Oncology	-3.57	-2.79	-4.82	-4.4	-4.23	-3.2	-3.59	-3.15	-2.96	-3.64	-4.11	-3.38	-2.73	-3.44	-2.71	-3.47	-3.98	-3.18	-2.66	-3.09	-3.8	-3.37	-3.67	-3.55	-3.69	-3.71	-4.16	-2.95	-4.27	-2.1	-3.8	-3.88	-2.76	-2.31	-2.74	-3.35	-2.96	-3.17	-2.7	-2.77	-3.24	-5.09	-3.42	-2.38	-3.89	-2.46	-3.87	-3.16
P4HB	Oncology	-3.2	-2.24	-2.83	-2.63	-2.94	-2.82	-2.34	-1.42	-2.29	-1.82	-2.32	-2.06	-2.48	-1.95	-1.9	-2.61	-2.23	-2.22	-1.88	-1.85	-1.92	-2.11	-2.48	-2.51	-2.07	-2.26	-3.27	-1.84	-2.16	-1.32	-2.05	-2.77	-1.56	-1.48	-2.92	-1.45	-1.81	-1.81	-2.08	-2.26	-2.67	-1.83	-1.5	-1.98	-1.69	-1.21	-3.21	-1.06
PDCD1	Oncology	-3.57	-3.37	-3.54	-3.27	-3.66	-4.1	-3.76	-3.22	-3.61	-3.49	-3.41	-3.45	-3.72	-3.58	-3.54	-3.35	-3.12	-3.71	-3.28	-3.78	-3.65	-3.6	-3.62	-3.64	-3.54	-3.46	-3.56	-3.5	-3.8	-3.05	-3.61	-3.48	-3.75	-3.62	-3.66	-3.42	-3.63	-3.54	-3.41	-3.7	-4.04	-4.2	-3.65	-3.43	-3.53	-3.57	-3.65	-3.55
PDCD1LG2	Oncology	-3.05	-2.79	-2.62	-2.95	-2.39	-2.73	-2.55	-2.41	-2.77	-2.43	-2.55	-2.45	-2.8	-2.53	-2.62	-2.58	-2.63	-2.71	-2.49	-2.7	-2.84	-3.13	-2.66	-2.68	-2.78	-2.36	-2.84	-2.56	-2.49	-2.65	-2.63	-2.83	-2.43	-2.24	-2.63	-2.63	-2.54	-2.64	-2.9	-2.56	-2.67	-3.12	-2.49	-2.95	-2.23	-2.65	-2.59	-2.33
PDGFC	Oncology	-2.04	-1.67	-1.8	-1.23	-1.98	-2.17	-1.8	-2.02	-1.65	-2.06	-1.78	-2.17	-1.54	-1.84	-2.55	-1.48	-2.11	-1.83	-1.86	-1.87	-1.83	-1.45	-1.7	-1.65	-1.48	-2.19	-1.65	-1.71	-1.74	-2.14	-1.37	-1.94	-1.85	-2.34	-2.13	-2.25	-1.94	-2.06	-2.09	-1.79	-1.64	-1.71	-1.92	-1.46	-1.77	-1.99	-1.51	-2.17
PDP1	Oncology	-0.649	-0.75	-0.517	-0.315	-0.265	-0.349	-0.332	-0.752	-0.253	-1.02	-0.467	-0.634	-0.476	-0.117	-0.591	-0.462	-1.39	-0.728	-1.48	-0.614	-0.937	-0.586	-0.786	-0.852	-0.266	-0.445	-0.555	-0.687	-0.523	-0.433	-0.154	-0.349	-0.4	-0.328	-0.628	-0.577	-1.01	-0.585	-0.545	-0.913	-0.293	-0.874	-1.12	-0.4	-0.606	-0.764	-0.771	-0.269
PFKFB2	Oncology	-4.15	-4.68	-4.21	-4.12	-4.55	-4.45	-3.52	-4.54	-3.98	-4.03	-3.98	-3.52	-4.01	-4.53	-3.09	-4.62	-3.72	-4.47	-3.56	-4.71	-4.02	-3.82	-4.13	-4.1	-3.77	-4	-3.72	-4.51	-3.72	-1.56	-3.98	-4.43	-3.42	-3.6	-3.73	-3.95	-4.53	-3.55	-4.19	-4.07	-4.41	-4.06	-3.78	-5.85	-4.35	-4.14	-4.76	-3.07
PLA2G15	Oncology	-0.577	0.224	-0.411	-0.427	0.154	0.189	0.278	1.33	0.743	1.14	1	0.921	0.733	1.15	1.1	0.533	0.874	0.87	0.724	0.908	0.76	0.881	0.247	0.376	0.84	0.983	-0.305	1.22	1.46	0.814	0.948	0.147	1.29	1.29	0.307	1.7	1.33	0.689	0.529	0.138	-0.712	0.65	1.32	0.31	0.644	0.84	-0.151	2.06
PLXDC1	Oncology	1.36	1.58	1.87	1.55	1.73	1.47	1.55	1.41	1.74	1.65	1.63	1.63	1.58	1.77	1.5	1.5	1.53	1.44	1.53	1.52	1.52	1.91	1.61	1.75	1.63	1.79	1.64	1.02	1.69	1.5	1.63	1.68	1.82	1.82	1.69	1.89	1.98	1.8	1.75	1.42	1.81	1.62	1.77	1.55	1.88	1.84	1.58	1.88
PODXL	Oncology	-3.57	-3.3	-3.68	-4.09	-3.62	-3.9	-3.56	-2.5	-3.5	-2.72	-3.83	-3.26	-3.64	-3.72	-3.46	-3.81	-3.98	-3.7	-3.36	-2.81	-2.82	-2.93	-3.39	-4.02	-3.71	-3.38	-4.48	-4.41	-3.4	-3.44	-3.75	-4.01	-2.55	-2.6	-3.43	-2.84	-2.45	-3.44	-3.2	-2.74	-3.82	-2.91	-3.14	-3.41	-2.73	-2.1	-3.7	-1.94
PODXL2	Oncology	4.72	4.86	4.95	4.77	4.83	4.94	4.93	5.26	4.95	5.2	5.18	5.39	4.98	5	5	4.45	4.89	4.37	5.2	5.18	5.03	5.01	4.9	4.92	5	4.95	4.12	4.82	4.98	5.19	5.28	4.68	5.23	5.2	4.91	5.3	5.28	5.18	4.9	5.16	4.98	5.11	5.29	5.28	5.14	5.26	4.9	5.3
POLR2F	Oncology	-0.668	-0.672	-1.2	-1.09	-0.878	-1.11	-0.774	-0.818	-1.03	-0.306	-1.12	-0.938	-1.19	-1.12	-1.24	-1.26	-0.898	-1.08	-1.08	-1.08	-1.08	-1.19	-1.34	-1.37	-1.45	-0.426	-1.31	-0.417	-0.778	-0.411	-0.941	-1.43	-0.962	-0.804	-1.21	-1.33	-1.21	-0.769	-1.57	-1.2	-1.49	-1.49	-1.57	-1.21	-1.41	-0.976	-1.42	-0.49
PPM1A	Oncology	-0.65	-0.374	-0.1	0.058	-0.481	-0.0745	-0.152	-0.46	-0.105	-0.584	-0.657	-0.798	-0.357	0.287	-0.241	-0.444	-0.292	-0.795	-0.616	-0.258	-0.947	-0.479	-0.31	0.0422	-0.61	-0.0803	-0.586	-0.457	0.0211	-0.185	-0.426	-0.574	-0.195	-0.792	-0.528	-0.118	-0.367	-0.331	-0.236	-0.116	0.0303	-0.368	-0.616	0.038	-0.277	-0.344	-0.739	-0.233
PPME1	Oncology	-0.708	-1.14	-1.31	-1.18	-0.621	-1.38	1.93	-0.972	-0.946	-0.906	-1.62	-0.554	-1.11	-1.2	0.0867	-1.62	-0.84	-0.595	-0.99	-1.02	-0.786	-0.878	-1.43	-1.14	-0.528	-0.372	-0.983	0.0333	-0.63	-0.198	-0.691	-1.42	-0.612	-1.37	-0.41	-0.373	-1.25	-0.481	-0.433	-0.88	-0.629	-0.419	-1.43	-1.45	-0.998	-1.26	-1.66	0.0659
PPP1R12A	Oncology	-0.699	-0.342	-0.45	-0.439	-0.176	-0.132	-0.158	-0.0295	-0.387	-0.052	-0.299	0.0649	-0.353	-0.136	0.171	-0.201	-0.0415	-0.162	0.166	-0.339	0.104	-0.128	-0.331	-0.247	-0.451	0.09	-0.347	-0.278	-0.216	0.221	-0.0093	-0.386	-0.242	-0.303	-0.0276	-0.54	-0.382	0.0538	-0.13	-0.45	-0.532	-0.262	-0.116	-0.0089	-0.118	-0.215	-0.408	-0.0322
PPY	Oncology	-3.87	-3.66	-3.52	-3.77	-3.8	-3.8	-3.98	-3.49	-3.79	-3.88	-3.92	-3.69	-3.72	-3.58	-3.84	-3.91	-3.48	-3.54	-3.65	-3.69	-3.75	-3.79	-3.88	-3.81	-3.86	-3.7	-3.61	-3.7	-3.67	-3.45	-3.53	-3.85	-3.87	-3.48	-3.73	-3.64	-3.66	-3.59	-3.79	-3.81	-3.9	-3.78	-3.57	-3.62	-3.81	-3.48	-3.96	-3.78
PQBP1	Oncology	-1.53	-0.337	-1.59	-0.816	-0.842	-0.895	-0.502	-1.73	-0.608	-1.68	-1.16	-1.22	-0.343	-0.395	-1.47	-1.06	-0.756	-0.812	-0.427	-0.74	-0.762	-0.482	-0.995	-0.726	-0.895	-0.578	-0.834	-0.388	-0.775	-0.777	-1.14	-1.04	-1.22	-0.994	-1.8	-1.07	-0.748	-1	-1.09	-1.27	-1.02	-0.732	-0.972	-0.538	-0.673	-0.947	-0.286	-1.01
PRDX6	Oncology	-1.63	-1.12	-1.56	-1.01	-0.0836	-1.58	2.06	-0.882	-1.39	-1.2	-1.44	-1.09	-1.07	-1.34	0.409	-0.891	-1.39	-1.03	-0.832	-0.49	-1.1	-1.18	-0.937	-1.23	-1.05	-1.14	-0.864	-0.758	-1.02	-0.694	-1.04	-0.809	-1.2	-1.02	-0.68	-1.05	-1.12	-0.305	-1.35	-1.28	-1.74	-1.1	-1.09	-1.45	-1.5	-1.12	-1.62	0.509
PRKRA	Oncology	-0.478	-0.194	-0.297	-0.66	-0.66	-1.02	-0.441	-0.176	-0.769	-1.57	0.107	-1.03	-0.544	-0.43	-0.83	-1.21	-0.208	-0.506	-1.01	-0.935	-0.335	0.0195	-0.13	-0.245	-0.088	-0.843	-1.1	-0.722	-0.0731	-0.0133	-0.641	0.0083	-1.1	0.169	-0.246	-0.516	-0.865	-0.138	-0.813	-1.24	0.0948	-0.476	-0.15	0.078	-0.544	-0.7	-0.406	0.0639
PRTG	Oncology	-2.39	-2.25	-2.8	-2.91	-2.57	-2.96	-2.82	-1.97	-2	-1.62	-1.75	-2.3	-1.91	-1.78	-2.14	-2.11	-1.7	-1.61	-1.66	-1.66	-1.93	-1.95	-2.24	-1.86	-2	-2.09	-2.93	-1.83	-1.88	-0.64	-2.33	-2.42	-1.48	-1.87	-2.79	-1.64	-1.97	-1.93	-2.1	-2.02	-3.1	-1.91	-1.61	-2.26	-1.78	-1.48	-2.55	-1.15
PSMA1	Oncology	0.362	-0.16	-0.0333	0.218	0.18	-0.869	0.0268	-0.567	-0.0325	-0.238	0.384	0.259	0.384	-0.356	0.295	0.236	-0.546	0.0965	0.357	0.3	-0.0491	-0.129	-0.384	0.0841	-0.172	-0.353	0.0369	0.152	-0.0664	-0.418	0.108	0.0883	-0.0973	0.205	0.471	0.157	-0.197	-0.308	-0.11	0.312	0.251	-0.403	0.214	0.418	-0.326	-0.162	0.0283	-0.485
PSMD9	Oncology	-1.43	-1.67	-1.51	-1.63	-1.34	-1.19	-0.63	-1.21	-1.87	-1.3	-1.45	-1.12	-1.41	-1.8	-1.23	-1.67	-1.7	-1.88	-1.19	-1.43	-1.83	-1.97	-1.64	-1.73	-1.47	-1.28	-1.77	-1.43	-1.48	-1.06	-1.53	-1.95	-1.17	-1.16	-1.06	-1.65	-1.62	-1.5	-1.58	-1.84	-1.95	-1.87	-1.26	-2.27	-1.95	-1.07	-1.48	-1.02
PSRC1	Oncology	0.0753	0.0446	-0.2	-0.165	-0.0158	-0.121	-0.142	-0.128	0.192	-0.0075	0.337	-0.253	0.0595	-0.0206	-0.277	0.148	-0.0369	0.174	0.03	0.379	0.123	0.0647	-0.356	0.0302	-0.236	-0.269	-0.12	-0.0739	0.674	0.0949	0.0273	-0.206	0.182	0.0681	0.118	0.128	-0.279	0.122	0.347	0.0647	0.286	0.103	-0.549	-0.0836	0.141	-0.0021	-0.13	0.147
PVALB	Oncology	6.32	6.4	6.31	5.94	6.13	6.15	6.17	6.61	6.69	6.9	6.73	6.68	6.31	6.8	6.91	6.59	6.82	6.74	6.73	6.81	6.13	6.57	6.59	6.64	6.46	6.8	6.48	6.51	6.94	5.59	6.64	6.23	6.78	6.7	6.33	6.34	6.41	6.72	6.21	6.29	6.21	6.34	6.65	6.54	6.29	6.54	6.41	6.77
RABEPK	Oncology	-0.797	-0.531	-1.13	-0.444	-0.305	-0.516	-0.584	-0.0585	-0.14	-0.395	-0.108	-0.683	-0.0175	-1.01	-0.535	-0.264	-1.06	-0.595	-0.877	-0.147	-0.243	-0.966	-0.989	-0.772	-0.505	-0.201	-0.568	-0.674	0.0745	-0.572	-0.075	-0.585	-0.301	-0.0916	-0.382	-0.316	-0.844	-1.12	-0.472	-0.536	-0.26	-0.783	-0.233	-0.583	-0.544	-0.455	-0.547	0.213
RAD23B	Oncology	-0.663	-0.699	-0.0645	-1.06	-0.257	-0.44	-0.0089	-0.444	-0.26	-0.592	-0.0324	-0.177	-0.354	-0.131	-0.108	-0.039	-0.466	-0.404	-0.17	0.0466	-0.364	-0.349	0.0358	-0.649	-0.465	-0.506	-0.265	-0.23	0.0554	-0.331	-0.375	-0.525	-0.291	0.114	0.137	-0.566	-0.0189	-0.894	-0.126	-0.411	-0.823	-0.195	-0.524	-0.201	-0.643	-0.234	-0.803	0.135
RANGAP1	Oncology	0.144	0.235	0.427	0.434	0.423	0.136	0.96	0.37	0.589	0.912	0.675	0.47	0.53	0.577	-0.102	0.591	0.3	0.198	0.0435	0.34	0.299	0.642	0.0492	0.686	0.143	0.314	0.272	-0.408	0.416	0.254	0.186	0.356	0.493	0.139	0.245	0.399	0.812	0.123	0.177	0.578	0.888	0.36	-0.157	0.9	0.865	0.546	-0.126	0.442
RARRES1	Oncology	-1.04	-1.3	-0.776	-0.533	-0.9	-0.495	-0.622	-0.928	-0.372	-1.13	-0.994	-0.931	-0.705	-0.879	-1.24	-0.409	-0.923	-0.853	-0.869	-0.975	-0.74	-1.28	-0.891	-1.16	-1.01	-0.749	-1.21	-0.849	-0.729	-0.731	-0.946	-0.679	-1.02	-0.773	-0.71	-0.622	-1.14	-0.895	-0.824	-0.633	-0.594	-0.821	-0.975	-0.984	-0.562	-0.958	-0.941	-0.591
RASSF2	Oncology	-2.03	-0.937	-1.12	-1.23	-1.63	-1.9	-1.01	-1.72	-1.2	-1.06	-0.618	-1.51	-0.714	-1.22	-1.17	-1.41	-0.505	-1.14	-1.28	-0.602	-1.35	-1.44	-1.35	-0.89	-1.63	-1.76	-1.41	-1.07	-1.86	-1.83	-0.981	-1.08	-1.64	-1.39	-0.9	-0.771	-1.2	-1.43	-0.86	-1.71	-1.42	-1.9	-1.06	-0.795	-1.16	-1.54	-0.815	-1.08
RBP2	Oncology	-3.45	-3.84	-2.47	-3.06	-3.43	-2.82	-3.08	-3.22	-3.48	-2.74	-3.42	-2.98	-3.51	-2.57	-3.18	-3.08	-2.93	-3.59	-3.48	-3.75	-3.2	-3.12	-3.54	-3.42	-3.36	-2.9	-3.54	-3.42	-3.27	-2.97	-3.1	-3.4	-2.7	-3.21	-2.91	-4.03	-3.13	-3.11	-3.19	-3.6	-3.1	-3.25	-3.45	-2.73	-3.02	-2.89	-3.04	-3.91
RBP5	Oncology	-4.91	-5.33	-4.85	-5.15	-4.94	-5.28	-4.83	-4.61	-4.66	-4.29	-4.24	-4.57	-5.01	-5.61	-5.92	-4.9	-5.41	-5.67	-4.38	-4.17	-4.28	-4.76	-5.12	-4.66	-3.82	-4.89	-5.46	-4.26	-3.78	-3.48	-4.79	-5.05	-5.61	-5.06	-3.95	-6.19	-4.77	-4.95	-4.25	-3.83	-4.69	-5.1	-4.94	-4.99	-5.42	-4	-5.23	-4.5
RET	Oncology	-4.54	-3.8	-4.01	-3.89	-3.71	-4.11	-4.23	-3.11	-3.68	-3.35	-3.78	-3.36	-3.61	-3.25	-3.39	-3.93	-3.29	-3.39	-3.69	-3.71	-3.74	-3.54	-3.89	-3.99	-3.46	-3.34	-3.78	-2.68	-3.61	-3.89	-3.61	-4.53	-3.27	-2.94	-4.02	-2.9	-3.17	-3.62	-4.03	-3.53	-4.61	-3.15	-3.15	-3.54	-3.96	-3.63	-3.4	-2.41
RILP	Oncology	-3.09	-3.73	-3.52	-3.87	-2.21	-3.79	0.815	-3.7	-3.76	-3.63	-3.2	-3.67	-4.16	-4.13	-1.6	-3.36	-3.26	-4.08	-3.31	-3.31	-3.41	-3.62	-3.37	-3.08	-3.9	-3.72	-3.26	-3.33	-3.61	-3.06	-4.07	-3.67	-3.33	-3.59	-3.59	-3.94	-3.44	-2.24	-3.12	-3.71	-4.46	-4.57	-3.26	-3.45	-3.8	-4.04	-3.6	-1.58
RNF41	Oncology	-2.58	-2.44	-3.01	-3.13	-3.17	-3.74	-2.39	-3.22	-2.38	-2.55	-3.05	-2.87	-3.63	-2.7	-2.59	-2.2	-3.56	-3.41	-3.87	-2.73	-2.85	-2.96	-3.56	-2.44	-3.06	-2.86	-2.81	-3.19	-3.15	-1.84	-3.84	-3.57	-2.91	-2.91	-2.82	-1.96	-2.88	-3.32	-3.34	-3.17	-3.09	-3.48	-2.83	-2.88	-3.1	-3.16	-3.37	-2.23
RP2	Oncology	-0.0721	-0.303	-0.996	-0.524	-0.419	-0.82	-0.328	-0.669	-0.0914	-0.0638	-0.642	-0.26	-0.232	-0.402	-0.492	-1.15	-0.842	-0.767	-0.0707	-0.76	-0.595	-0.793	-0.228	-0.73	-0.831	-0.296	-0.438	-0.636	-0.126	-0.34	-0.316	-0.687	-0.302	-0.423	-0.233	-0.587	-0.0834	-0.353	-0.99	-0.294	-0.556	-0.963	-0.762	-0.45	-0.843	-0.503	-0.045	0.0483
RRM2	Oncology	-2.44	-0.304	-2.03	-2.36	-2.61	-2.44	-2.35	-2.41	-1.67	-2.39	-2.59	-2.62	-2.41	-2.06	-2.66	-2.14	-2.78	-2.95	-2.51	-2.97	-2.55	-2.49	-2.46	-2.65	-2.92	-3.39	-2.41	-2.9	-2.16	-1.93	-2.08	-3.15	-2.77	-2.79	-2.73	-2.58	-2.38	-2.56	-1.94	-2.51	-2.45	-2.8	-2.89	-2.06	-2.33	-2.5	-2.99	-2.55
RRM2B	Oncology	-0.0612	-0.546	-0.91	0.235	-0.42	-0.514	-0.795	-1.19	-0.248	-0.737	0.124	-0.996	-0.497	-1.06	-0.385	0.0186	0.3	-0.626	-0.671	-2.25	-0.666	-1	-0.558	-0.767	0.0779	-0.792	-0.407	-0.718	-0.269	0.0491	-0.415	-0.477	-1.03	-1.36	0.291	-0.169	-0.564	-0.732	-0.587	-0.744	-0.581	-0.529	-0.468	-0.651	-0.464	-0.642	-0.52	-0.696
RSPO3	Oncology	-0.445	0.0585	0.0191	-0.177	0.211	-0.497	-0.0869	0.671	0.0071	0.308	0.0107	0.106	-0.158	0.32	0.0384	-0.367	0.0701	-0.412	0.276	0.207	0.333	0.0373	-0.433	-0.213	-0.108	-0.363	-0.813	-0.437	0.0774	1.3	0.0455	-0.246	0.796	0.561	-0.505	0.576	1.12	0.181	-0.238	0.0033	-0.0727	0.628	0.744	0.149	0.468	0.649	-0.195	1.42
RTBDN	Oncology	-0.341	1.64	1	2.41	1.81	1.63	2.43	3.2	3.29	3.83	3.9	3.99	3.92	5.11	5.18	2.68	4.66	3.42	4.64	4.27	4.21	4.89	3.09	3.11	4.62	3.61	1.16	3.76	3.48	5.75	3.45	2.6	5.05	4.41	2.07	4.5	2.43	4.54	3.4	3.7	-0.185	4.87	4.62	1.38	4.05	5.23	-0.0679	5.22
RTN4R	Oncology	0.792	2.17	2.11	1.85	2.05	2	2.13	2.48	2.49	2.77	2.68	2.82	2.56	2.52	2.53	1.84	2.09	1.37	2.9	2.83	2.31	2.58	2.28	2.17	2.69	2.52	1.03	2.13	2.54	0.503	2.34	2.24	3.07	2.8	2.41	3.16	3.77	2.65	2.5	1.78	1.9	2.29	3.13	2.77	2.34	2.53	2.5	3.82
RUVBL1	Oncology	-2.05	-3.26	-2.1	-2.33	-2.16	-2.3	-0.975	-2.67	-2.47	-3	-2.13	-2.71	-2.69	-2.53	-1.56	-2.25	-2.21	-2.23	-2.62	-2.29	-2.07	-3.03	-2.54	-1.93	-2.19	-2.81	-2.78	-3.13	-2.4	-2.23	-2.74	-2.83	-2.7	-2.25	-1.88	-2.46	-2.39	-1.81	-2.62	-2.52	-2.7	-2.84	-3.24	-2.56	-3.03	-2.39	-2.9	-1.53
S100A12	Oncology	-5.51	-5.03	-6.56	-5.32	-4.03	-5.6	-0.895	-4.93	-5.65	-5.11	-5.88	-5.1	-6.6	-6.01	-5.12	-4.63	-5.15	-6.35	-5.62	-6.84	-5.57	-6.2	-5.41	-6.24	-5.98	-5.42	-5.27	-5.22	-5.61	-6.95	-9.35	-5.13	-5.84	-6.06	-6.52	-7.45	-5.73	-6.39	-5.27	-7.08	-6.49	-5.95	-6.1	-5.66	-6.22	-5.22	-5.26	-5.77
S100A4	Oncology	-0.514	-0.689	-0.0917	-0.675	1.26	-0.465	3.72	0.6	-0.81	-0.476	-0.951	-0.461	-0.72	-0.89	0.81	-0.87	-0.433	-0.956	-0.988	-0.879	-0.841	-0.576	-0.576	-0.956	-0.915	-0.726	-0.0593	-0.643	-0.521	-0.0472	-0.428	-0.674	-0.724	-0.724	-0.81	-0.385	-0.329	-0.536	-0.926	-1.09	-0.815	-0.729	-0.403	-0.0098	-0.669	-0.796	-0.767	0.522
SCAMP3	Oncology	0.152	0.583	0.324	0.548	0.582	0.502	0.565	1.56	-0.454	1.13	0.142	0.638	0.41	0.0413	0.248	-0.181	0.638	-0.304	0.987	0.621	0.468	0.518	0.024	0.104	0.549	0.225	-0.701	0.281	0.475	1.43	0.254	-0.0723	1.22	1.22	-0.091	0.75	1.21	0.808	0.579	0.921	0.294	1.09	1.07	0.367	0.996	1.66	0.504	1.88
SCG2	Oncology	0.0585	2.04	1.43	2.01	2.11	1.9	1.99	2.22	2.26	2.4	2.33	2.27	2.32	2.16	2.34	1.75	2.48	2.11	2.6	2.6	2.47	2.51	2.29	2.16	2.49	2.27	1.28	2	2.18	2.54	1.95	2.22	2.66	2.59	1.78	2.47	2.41	2.55	2.24	2.51	1.54	2.42	2.58	2.05	2.58	2.68	1.24	2.7
SCLY	Oncology	-6.32	-6.33	-6.67	-7.62	-6.73	-7.62	-6.51	-6.58	-6.7	-5.29	-6.98	-8.04	-7.24	-6.42	-6.55	-7.01	-5.95	-6.01	-6.88	-6.97	-6.65	-7.37	-7.25	-7.36	-7.19	-6.39	-6.54	-5.83	-5.52	-5.61	-6.85	-7.07	-6.85	-7.56	-7.43	-6.24	-7.68	-6.96	-7.9	-7.62	-7.74	-7.05	-7.08	-7.56	-7.18	-6.54	-7.69	-5.49
SCP2	Oncology	-0.573	-0.468	-0.823	-0.374	-1.78	-0.226	0.0574	-0.981	-0.312	-0.958	-0.238	-0.751	0.016	-0.906	-0.0639	-0.869	-0.603	-0.588	-0.577	-0.303	-0.19	-0.166	-0.716	-1.16	-0.432	-0.249	-0.608	-0.601	-0.16	0.441	-0.0434	-0.219	-0.528	-0.187	-0.583	-1.19	-0.518	-0.864	0.177	-1.49	-0.34	0.146	-0.237	0.116	-1.01	-0.18	-0.344	-0.144
SEMA4C	Oncology	-0.354	0.071	0.0922	0.313	-0.0225	-0.257	0.208	0.547	-0.0079	0.274	0.604	1.1	0.278	0.606	0.371	-0.0008	0.0377	-0.44	0.532	0.0562	0.172	0.564	-0.0725	0.0831	0.394	0.361	0.0518	0.608	0.302	0.442	0.463	0.415	0.928	1.99	1.13	0.373	1.4	1.03	0.595	0.0624	-0.296	0.569	1.23	0.82	0.525	0.822	0.628	0.812
SEPTIN9	Oncology	-0.31	-0.359	-0.0431	-0.0538	-0.315	0.133	-0.057	0.121	-0.0151	-0.0393	-0.311	0.446	-0.0184	-0.0598	-0.441	-0.0838	-0.249	-0.245	0.0109	0.234	-0.137	-0.056	-0.19	-0.428	-0.197	0.243	-0.291	0.0246	-0.19	-0.425	0.0438	-0.164	-0.104	0.0289	0.104	-0.166	-0.149	-0.146	-0.379	0.147	-0.19	-0.179	-0.284	-0.401	-0.281	-0.0267	0.0359	0.124
SERPINA9	Oncology	-3.64	-3.32	-3.81	-4.5	-4.47	-3.8	-3.79	-3.29	-3.23	-2.87	-3.75	-3.57	-3.36	-2.99	-3.62	-2.72	-3.26	-3.22	-3.62	-3.52	-3.21	-3.5	-3.52	-3.67	-3.51	-3.34	-3.86	-2.84	-2.8	-2.72	-3.38	-4.87	-3.62	-2.45	-3.74	-3.39	-3.8	-4.25	-3.89	-4.43	-4.45	-4.83	-2.99	-4.05	-3.21	-3.63	-4.24	-2.59
SEZ6L	Oncology	5.26	5.4	5.3	5.33	5.58	5.38	5.55	5.92	5.58	5.86	5.68	5.81	5.6	5.74	5.74	5.2	5.8	5.46	5.71	5.77	5.69	5.65	5.56	5.43	5.58	5.59	4.94	5.53	5.66	5.84	5.52	5.36	5.86	5.72	5.22	5.94	5.73	5.62	5.54	5.69	5.39	5.82	5.9	5.71	5.72	5.87	5.3	5.86
SEZ6L2	Oncology	0.465	1.5	1.15	1.09	1.39	1.37	1.56	1.93	1.38	1.84	1.46	1.43	1.55	1.61	1.65	1.05	1.62	1.15	1.85	1.88	1.54	1.75	1.31	1.16	1.72	1.53	0.667	1.59	1.64	1.62	1.24	0.956	2	2.23	1.16	1.99	2.02	1.76	1.59	1.72	1.04	1.82	1.96	1.36	1.48	2.05	1.23	2.27
SF3B4	Oncology	-1.56	-0.843	-0.763	-1.03	-1.03	-1.09	0.467	-1.14	-1.33	-1.42	-0.911	-0.988	-1.36	-1.07	-0.74	-1.59	-1.44	-1.27	-1.01	-1.41	-1.18	-1.26	-1.1	-0.885	-1.28	-1.25	-1.12	-1.66	-1.38	-1.99	-1.4	-1.03	-1.31	-1.24	-0.474	-1.58	-1.09	-1.14	-1.2	-1.31	-1.1	-0.953	-1.66	-0.57	-0.91	-1.18	-1.33	-1.27
SFTPA1	Oncology	-0.254	0.0697	-0.717	-0.15	-0.224	0.0412	0.167	-0.299	0.407	-0.301	-0.0956	0.0245	-0.261	0.0807	-0.39	-0.318	0.12	-0.24	-0.118	-0.256	-0.266	-0.445	0.102	-0.164	0.0361	0.0854	-0.133	-0.185	0.183	-0.431	0.288	0.0431	0.36	0.366	-0.206	0.087	-0.499	-0.47	-0.646	0.032	-0.0466	0.0431	-0.335	0.0295	0.208	-0.297	-0.112	-0.0882
SFTPA2	Oncology	-2.45	-1.24	-1.71	-1.52	-1.89	-1.89	-2.11	-2.39	-1.64	-1.86	-1.32	-1.88	-1.15	-2.53	-2.12	-1.35	-1.88	-1.82	-2.15	-1.43	-1.92	-1.82	-1.44	-1.24	-1.97	-1.11	-1.54	-1.42	-1.78	-2.37	-1.04	-1.64	-2.03	-2.02	-1.1	-1.61	-1.71	-2.22	-2.25	-2.59	-1.43	-1.99	-2.12	-0.919	-1.92	-2.14	-1.68	-1.93
SH2B3	Oncology	0.305	0.413	0.557	0.118	-0.292	0.351	-0.335	0.144	0.275	-0.396	0.324	0.0716	0.0433	-0.197	0.136	-0.643	-0.428	-0.707	0.0048	0.0925	0.0452	-0.0906	-0.56	-0.392	0.176	0.591	-0.0449	0.208	-0.317	0.402	-0.177	0.347	-0.104	-0.448	-0.498	-0.195	-1.56	0.0697	0.0964	-0.0493	0.301	-0.488	0.111	0.141	0.181	-0.248	-0.431	0.217
SIAE	Oncology	4.37	4.2	4.34	4.46	4.49	4.31	4.51	4.64	4.5	4.64	4.64	4.7	4.71	4.52	4.56	4.56	4.55	4.42	4.52	4.37	4.42	4.42	4.52	4.45	4.54	4.77	4.43	4.83	4.72	4.44	4.7	4.24	4.64	4.61	4.63	4.29	4.68	4.45	4.52	4.11	4.02	4.42	4.87	4.45	4.42	4.39	4.54	4.87
SIGLEC6	Oncology	-5.5	-5.52	-5.92	-5.98	-5.59	-6.03	-5.53	-4.5	-5.33	-5.62	-5.92	-5.52	-5.82	-4.12	-4.67	-5.49	-4.06	-4.07	-6.12	-5.66	-5.18	-5.76	-5.38	-5.89	-5.17	-5.66	-5.63	-4.6	-4.92	-4	-5.42	-5.83	-4.96	-4.52	-5.78	-5.68	-5.31	-5.72	-6.09	-5.32	-5.34	-5.68	-5.43	-5.65	-6.25	-5.26	-5.68	-4.47
SIGLEC9	Oncology	-4.12	-2.73	-3	-3.65	-3.04	-1.55	-2.76	-1.16	-2.41	-1.37	-3.05	-3.15	-3.12	-2.63	-1.91	-1.88	-1.78	-1.8	-2.63	-2.27	-2.41	-2.91	-2.83	-3.44	-2.87	-2.27	-2.27	-1.72	-1.57	-2.54	-1.62	-3.74	-1.77	-1.89	-3.03	-1.7	-2.62	-2.73	-2.58	-2.96	-4.02	-2.49	-2.23	-3.29	-3.06	-2.22	-4.02	-2.52
SIRT2	Oncology	1.35	1.09	-0.291	0.207	0.204	0.254	0.405	1.39	-0.584	0.583	-0.426	-0.182	-0.259	0.0525	-0.295	-0.443	-0.0421	-0.446	0.232	0.211	-0.144	0.124	-0.0882	-0.154	0.326	0.23	-0.633	0.657	0.269	1.65	0.298	-0.698	0.595	0.779	-0.0573	0.663	1.18	0.172	0.232	0.354	0.318	0.852	0.668	0.592	0.414	1.38	-0.276	1.59
SLAMF6	Oncology	-1.51	-1.01	-1.23	-1.25	-1.2	-2.06	-1.97	-1.05	-1.14	-0.275	-1.25	-0.999	-0.422	-1.27	-1.83	-1.56	-0.554	-0.721	-1.03	-0.923	-1.1	-1.51	-1.57	-0.463	-1.47	-1.6	-1.1	-1.66	-1.36	-0.698	-1.28	-0.716	-1.09	-1.54	-0.646	-0.487	-1.26	-0.944	-0.701	-0.407	-1.63	-1.52	-1.32	-1.2	-0.995	-1.61	-1.66	-0.842
SLAMF8	Oncology	-2.89	-2.92	-2.45	-2.77	-3.04	-2.55	-2.37	-2.24	-2.53	-3.12	-3.56	-2.87	-3.74	-3.05	-3.29	-2.88	-3.4	-2.91	-2.59	-3.39	-3.1	-2.38	-2.98	-2.94	-3.84	-3.15	-3.2	-2.4	-2.87	-2.94	-2.8	-2.53	-3.5	-2.43	-3.28	-3.04	-3.15	-2.65	-3.16	-2.9	-3.07	-3.46	-2.9	-2.45	-3.15	-3.17	-3.1	-2.38
SLITRK2	Oncology	-2.66	-1.26	-2.31	-2.62	-2.26	-2.58	-1.77	-0.829	-0.643	-0.482	-0.6	-0.929	-0.455	0.0877	-0.854	-0.842	-0.1	-0.662	-0.465	-0.842	-0.269	-0.16	-1.26	-1.3	-0.409	-0.727	-2.08	0.368	-0.486	-0.0047	-1.09	-1.38	0.254	0.0792	-1.18	0.603	-0.411	-0.718	-1.06	-1.12	-2.87	-0.318	1.07	-1.59	-0.254	0.0743	-2.49	1.53
SMAD1	Oncology	-0.0233	-0.186	-0.0408	-0.0285	0.035	-0.172	-0.179	-0.392	0.234	-0.583	0.313	-0.0516	-0.618	-0.0602	0.109	0.202	-0.272	-0.209	-0.467	0.258	0.152	-0.412	0.369	0.147	-0.614	0.0314	-0.0589	0.415	0.354	0.325	0.139	0.347	-0.203	-0.501	0.0574	-0.0247	-0.444	-0.104	0.621	-0.267	0.0876	0.119	0.557	-0.164	0.26	0.186	0.0549	0.048
SMAD5	Oncology	-4.02	-4.71	-4.13	-4.27	-5.06	-4.47	-3.36	-3.27	-3.69	-3.18	-3.47	-3.04	-2.18	-2.82	-2.28	-3.81	-2.3	-2.89	-2.95	-3.17	-3.43	-3.33	-2.9	-3.5	-2.85	-2.88	-2.96	-2.09	-3.17	-2.49	-2.77	-3.7	-3.19	-3.99	-3.57	-2.65	-3.69	-3.44	-3.03	-3.45	-4.6	-2.84	-2.52	-6.22	-3.81	-3.88	-4.08	-2.88
SMOC1	Oncology	0.581	-0.0379	-0.348	-0.415	-0.553	-0.57	-0.495	0.231	-0.535	0.0231	-0.514	-0.281	-0.0761	-0.128	-0.336	-0.614	-0.0372	-0.514	-0.121	-0.185	-0.429	-0.189	-0.602	-0.393	-0.338	-1.7	-1.97	-0.0133	0.164	1.01	-1.17	-0.953	-0.0458	-0.0301	-1.02	0.0726	0.121	0.0149	-0.354	-0.431	-0.565	0.03	0.492	0.258	0.0067	0.354	-0.772	0.534
SNAP29	Oncology	0.578	1.01	0.92	0.508	0.815	0.29	0.932	1.52	0.873	1.28	0.875	1.06	0.337	0.877	1.42	0.525	1.09	0.45	1.14	0.889	0.89	0.902	0.516	0.82	1.06	0.636	0.12	0.732	1.04	1.9	1.3	0.348	1.55	1.64	0.653	1.21	1.19	0.902	0.431	0.783	0.491	0.838	1.18	0.831	0.947	1.3	0.546	1.82
SORCS2	Oncology	3.91	4.47	4.19	4.11	4.32	3.6	4.63	4.68	4.54	4.53	4.47	4.42	4.56	4.86	4.46	4.35	4.44	4.44	4.58	4.45	4.38	4.36	4.34	4.45	4.32	4.36	4.18	4.32	4.68	4.38	4.34	4.17	4.7	4.49	4.13	4.67	4.6	4.52	4.42	4.5	4.45	4.75	4.63	4.62	4.54	4.65	4.28	4.91
SORD	Oncology	-5.86	-6.02	-5.67	-6.7	-5.82	-5.69	-4.67	-6	-9.47	-6.15	-6.62	-6.55	-6.41	-4.83	-5.67	-6.62	-5.05	-6.6	-5.81	-5.31	-6.09	-5.76	-5.56	-5.47	-6.48	-5.94	-6.75	-5.6	-6.29	-6.95	-6.52	-5.51	-6.07	-5.4	-6.24	-4.89	-7.02	-5.84	-5.93	-5.86	-6.14	-6.32	-6.96	-6.28	-6.5	-5.48	-6.24	-2.65
SPARC	Oncology	4.51	3.6	3.67	3.98	3.64	3.4	3.31	3.56	3.57	3.86	3.98	4	3.94	3.79	4.04	3.79	3.95	3.87	4.14	1.87	4.04	4	3.79	3.93	4.32	3.98	3.64	3.65	3.83	5.03	4.07	3.7	4.01	4.17	3.83	4.05	3.56	3.89	3.46	3.47	3.39	3.89	4.1	3.74	4.03	4.15	3.2	3.84
SPINK6	Oncology	2.71	3.39	3.62	3.17	2.55	2.85	2.84	3.05	3.41	3.24	3.1	2.91	2.91	3.18	2.76	2.01	2.67	2.33	3.51	3.11	2.6	2.92	2.9	3.02	3.04	2.78	1.9	2.17	2.78	2.53	3.01	2.68	3.36	3.19	2.63	2.85	3.2	3.41	2.79	3.08	3.01	3.15	3.21	3.35	3.3	3.3	3.35	3.55
SRC	Oncology	-0.583	-1.04	-0.457	-0.357	-0.729	-0.694	-0.562	-0.259	-0.646	-0.278	-0.0433	-0.04	-0.609	-0.196	-0.154	-0.638	-0.524	-0.194	-0.407	-0.456	-0.668	-0.305	-0.329	-0.721	-0.201	-0.436	-0.533	-0.288	-0.414	0.275	-0.216	-0.306	-0.345	-0.677	-0.161	-0.483	-0.293	-0.289	-0.449	-0.109	-0.47	-0.304	-0.719	-0.598	-0.703	-0.253	-0.3	0.298
SRP14	Oncology	-2.54	-2.45	-2.4	-2.28	-2.23	-2.32	-1.73	-1.91	-2.19	-1.58	-2.09	-2.02	-2.44	-2.21	-2.46	-2.92	-2.19	-2.35	-2.6	-2.42	-2.47	-2.36	-2.37	-1.92	-2.23	-2.78	-2.79	-2.24	-2.24	-0.639	-2.54	-2.26	-2.24	-2.69	-2.12	-2.64	-3.05	-2.3	-2.26	-1.95	-2.64	-2.12	-2	-2.36	-2.6	-2.27	-2.91	-1.35
ST3GAL1	Oncology	-5.16	-4.66	-4.61	-4.32	-4.18	-4.34	-4	-3.43	-4.31	-3.9	-4.63	-4.34	-4.76	-3.98	-4.01	-4.32	-4.16	-4.26	-3.99	-4.03	-3.93	-3.96	-4.52	-4.79	-3.84	-3.87	-4.86	-4.07	-4.45	-3.63	-4.11	-4.7	-3.78	-3.29	-4.48	-3.99	-4.22	-4.06	-4.13	-4.51	-4.64	-3.9	-3.99	-4.56	-4.38	-3.61	-3.99	-3.62
STAT5B	Oncology	-0.789	-0.858	-0.925	-2.01	-0.883	-0.215	-0.63	-0.677	-2.52	-0.978	-2.11	-0.21	-1.18	-1.46	-1.19	-2.09	-2.34	-1.63	-1.39	-1.23	-1.77	-1.38	-1.35	-1.61	-0.256	-0.579	-1.48	-1.42	-1.54	-0.602	-1.26	-1.36	-0.47	-0.681	-0.979	-1.31	-0.803	-1.1	-1.41	-0.612	-0.842	-1.82	-1.42	-0.884	-1.92	-1.11	-1.24	-0.64
STX16	Oncology	-1.43	-0.377	-1.2	-0.866	-0.96	-0.515	-0.605	-0.353	-0.9	-0.478	-0.454	-1.02	-0.465	-0.24	-0.711	-0.45	-0.627	-0.504	-0.78	-0.237	-0.716	-0.335	-0.406	0.0114	-1.19	-0.936	-0.54	-0.511	-1.04	-0.581	-0.511	-1.37	-0.97	-0.876	-0.375	-1.71	-0.103	-0.982	-0.244	-1.16	-0.569	-0.904	-1.12	-0.359	-0.431	-0.839	-0.968	-1.08
STX4	Oncology	-2.09	-2.72	-2.6	-2.33	-2.26	-2.42	-1.5	-1.9	-2.39	-1.83	-2.14	-2.08	-2.24	-2.45	-2.18	-2.26	-2.25	-2.03	-2.06	-2.02	-2.11	-2.11	-2.52	-2.49	-2.52	-2.03	-2.18	-1.85	-2.04	-1.17	-2.14	-2.71	-2.04	-1.87	-2.14	-2.04	-2.3	-1.71	-2.48	-2.14	-2.54	-1.94	-2.24	-2.6	-1.91	-2.14	-2.61	-1.28
STX6	Oncology	-0.0113	-0.153	-0.458	-0.257	-0.995	-0.253	0.101	0.0522	-0.0393	-0.571	0.217	-1.2	0.0005	-0.0208	-0.132	0.0094	-0.0405	-0.559	-0.595	-0.436	0.0283	-0.563	-0.214	-0.346	-0.578	-0.393	-0.512	0.13	0.24	-0.34	-0.543	-0.2	-0.165	-0.254	-0.737	-0.124	-0.375	-0.316	-0.356	-0.523	0.21	0.26	-0.731	-0.492	0.005	-0.292	-0.318	0.442
STXBP3	Oncology	-0.0093	0.075	0.142	0.186	0.0113	-0.251	0.165	0.0961	-0.25	0.149	-0.126	0.0328	0.403	0.23	-0.398	0.222	0.026	-0.738	0.317	0.0283	0.239	0.442	-0.277	-0.0103	-0.492	0.15	-0.01	-0.59	-0.522	0.0667	0.048	-0.382	-0.0723	0.127	0.159	0.057	0.35	0.175	0.157	-0.0372	0.202	-0.157	-0.373	-0.0374	0.221	-0.366	-0.0229	0.0036
SUGT1	Oncology	-1.56	-0.868	-1.3	-0.568	-0.903	-2.43	-1.52	-0.969	0.256	-1.13	-1.31	-0.842	-1.91	-0.796	-0.609	-0.159	-0.582	-0.14	-1.03	-0.285	-1.2	-0.928	-0.414	-0.604	-0.964	-0.874	-1.06	-0.997	-0.289	-0.382	-1.24	-0.718	-0.834	-0.915	-1.68	-0.68	-0.696	-0.825	-0.454	-0.635	-1.3	-1.15	-1.34	-0.729	-1.32	-0.915	-1.36	-1.1
TACC3	Oncology	-0.282	-0.841	-0.479	-0.217	-0.633	-0.274	-0.049	-0.3	-0.534	-0.512	-1.11	-0.632	-0.808	-0.635	-0.361	-0.724	-0.812	-0.596	-0.538	-0.376	-0.814	-1.01	-0.753	-0.611	-1.1	-0.147	-0.85	-0.868	-0.274	-0.994	-0.14	-0.429	0.141	0.0435	0.286	-1.01	-0.248	-1.04	-0.35	-0.45	-0.24	-0.25	-1.15	-0.839	-0.437	-1.03	-0.231	-1.43
TACSTD2	Oncology	-2.27	-2.79	-2.21	-3.1	-2.89	-2.56	-2.88	-3.07	-2.57	-2.7	-2.7	-2.46	-2.82	-2.65	-2.54	-2.51	-3.04	-3.48	-2.59	-2.48	-3.1	-2.92	-2.88	-2.62	-2.69	-2.75	-2.35	-2.44	-3.42	-2.98	-2.73	-2.37	-3.07	-3.2	-2.79	-2.76	-2.23	-2.73	-2.29	-3.01	-2.64	-2.72	-2.69	-2.82	-2.79	-2.75	-2.57	-2.8
TAFA5	Oncology	5.15	4.93	4.69	4.83	4.88	4.58	4.88	5.36	5.02	5.42	5.03	5.37	4.94	5.17	5.13	4.65	5.1	4.76	5.27	5.31	4.98	5.18	4.79	4.94	5.12	5.12	4.47	5	5.14	5.47	5.02	4.68	5.37	5.49	4.63	5.1	5.16	5.18	4.88	5.1	4.58	5.14	5.15	4.89	5.12	5.38	4.66	5.5
TBC1D23	Oncology	0.357	-0.272	0.136	0.17	0.0692	0.444	0.0326	0.116	0.287	0.0897	-0.242	0.303	-0.193	-0.318	-0.0383	-0.247	-0.261	-0.0863	0.367	0.0463	-0.0261	0.397	0.279	-0.102	-0.0372	-0.204	-0.758	-0.0753	0.156	-0.408	0.396	-0.682	0.0089	0.0251	0.352	-0.238	-0.25	-0.0156	-0.239	-0.12	0.476	-0.552	-0.574	0.15	-0.0278	-0.201	-0.13	0.344
TBL1X	Oncology	-2.09	-1.84	-2.37	-2.17	-2.14	-3.58	-1.07	-2.15	-1.46	-1.22	-1.81	-1.76	-2.17	-2.54	-1.68	-2.77	-3.41	-2.1	-1.39	-2.38	-1.97	-1.48	-2.45	-2.31	-1.85	-1.45	-2.01	-2.76	-2.45	-1.87	-1.39	-2.39	-1.39	-2.81	-3.07	-1.36	-3.1	-1.55	-1.6	-1.96	-2.11	-1.89	-1.89	-1.52	-1.54	-2.09	-2.35	-1.22
TEK	Oncology	-4.19	-3.06	-3.78	-3.45	-3.82	-3.98	-3.54	-2.37	-3.31	-3.2	-3.66	-2.97	-3.18	-2.74	-2.92	-4.01	-3.59	-3.31	-3.2	-3.44	-3.69	-3.45	-4.4	-4.04	-3.19	-3.11	-4.31	-3.53	-3.65	-2.53	-3.21	-4.14	-2.31	-2.78	-4.65	-2.81	-3.1	-3.2	-3.33	-3.62	-4.08	-3.26	-3.04	-3.85	-3.58	-3.26	-4.25	-2.59
TFPI2	Oncology	1.63	1.35	0.0089	1.09	1.4	1.24	1.41	1.74	0.978	1.88	1.63	1.7	2.11	1.21	2.34	1.23	2.05	1.35	1.97	2.1	1.83	2.05	1.25	0.827	2.16	1.7	0.0905	2.25	1.94	1.1	1.2	1.18	2.28	2.19	0.718	3.19	1.87	2.05	1.37	0.769	-0.463	2.48	3.08	1.15	1.78	2.94	0.167	3.52
TGFBR2	Oncology	0.446	1.15	0.489	0.484	1.11	0.832	0.922	2.44	0.945	1.18	0.793	1.04	0.734	1.29	0.938	0.98	1.46	1.41	0.861	1.14	1.18	0.912	0.657	0.505	1.05	1.18	0.681	1.96	0.871	1.84	1.47	0.36	1.48	1.28	0.166	1.69	1.38	0.839	0.757	1.14	0.508	1.27	1.4	0.749	0.876	1.57	0.397	1.78
TJAP1	Oncology	-0.385	-0.082	-0.311	-0.186	-0.416	-0.189	0.007	-0.209	-0.22	-0.241	-0.0949	-0.0663	-0.278	-0.176	0.215	-0.406	-0.13	-0.238	-0.126	-0.355	-0.217	-0.33	-0.161	-0.11	0.0029	0.0437	-0.0536	0.0185	-0.262	0.594	0.236	-0.184	-0.241	-0.0684	-0.111	-0.0065	-0.101	-0.0547	-0.258	-0.241	-0.288	-0.158	-0.222	-0.193	-0.0395	-0.0595	-0.293	0.54
TMPRSS15	Oncology	-3.27	-3.08	-3.57	-3.06	-3.19	-3.24	-3.13	-3.01	-3.58	-3.29	-3.12	-3.03	-3.44	-3.08	-3.2	-3.57	-3.25	-3.49	-2.93	-3.44	-3.58	-3.18	-3.46	-3.86	-3.23	-2.88	-3.45	-3.39	-3.48	-3.45	-3.05	-3.34	-3.28	-2.77	-3.1	-3.4	-3.03	-2.97	-3.69	-3.23	-3.05	-3.16	-3.1	-3.81	-3.58	-2.98	-2.97	-3.37
TNF---1	Oncology	-1.36	-1.82	-1.82	-1.71	-1.17	-1.4	-1.66	-1.6	-1.21	-1.76	-1.5	-1.56	-1.65	-2.22	-1.47	-1.34	-1.56	-1.78	-1.86	-1.81	-1.9	-1.27	-1.91	-1.62	-2.12	-1.7	-1.72	-2.48	-1.51	-2.39	-2.08	-1.58	-3.07	-1.69	-1.87	-1.91	-1.9	-1.67	-2.16	-1.45	-1.67	-1.32	-2.13	-1.77	-0.901	-1.8	-2.04	-1.15
TNFRSF12A	Oncology	0.314	1.11	0.854	0.617	0.813	1.4	0.55	1.91	1.11	1.44	1.79	1.78	0.804	1.95	1.44	1.27	1.42	1.28	1.44	1.55	1.19	1.1	1.22	1.25	1.84	1.78	0.999	2.1	1.36	2.03	1.81	0.762	1.71	1.66	1.12	1.52	1.48	0.986	0.742	1.18	0.614	1.88	1.49	1.48	1.26	2.15	0.884	1.5
TNFRSF19	Oncology	0.928	0.589	-0.0038	-0.362	0.477	-0.607	0.131	1.05	0.322	0.636	0.547	0.236	0.487	0.712	0.406	0.206	0.848	0.726	0.537	0.796	0.142	0.222	-0.086	0.306	0.431	0.328	0.0335	0.993	0.392	2.44	0.0965	-0.242	1.21	0.906	-0.483	0.862	0.99	0.304	0.145	0.409	0.085	0.788	1.08	0.783	0.673	1.18	0.227	1.57
TP53	Oncology	-1.71	-1.27	-1.12	-1.47	-0.834	-0.938	-1.24	-1.2	-1.06	-1.32	-1.7	-0.622	-1.17	-1.76	-1.4	-2.17	-1.21	-0.548	-1.55	-1.31	-3.67	-1.14	-1.01	-1.57	-0.917	-1.03	-1.97	-1.4	-1.39	-1.57	-2.28	-0.591	-1.27	-0.702	-1.03	-1.06	-1.74	-1.41	-1.13	-1.1	-2.02	-1.6	-1.75	-1.68	-1.3	-1.06	-0.873	-0.955
TPMT	Oncology	-0.434	-0.0887	-0.615	-0.435	0.136	-0.425	0.0616	-0.638	0.318	-1.13	-0.0815	-0.521	0.106	0.0264	-0.145	-0.515	-0.744	-0.378	-0.654	-0.68	-0.681	-0.864	-0.531	-0.0339	-0.546	-0.646	-0.834	-0.32	-0.0641	0.402	-0.583	-0.413	-0.588	-0.886	-1.03	-1.35	-0.443	-0.548	-0.0181	0.119	-0.736	-1.06	-1.44	-0.321	0.313	-1.06	-0.446	0.628
TRIAP1	Oncology	-0.29	-0.0521	-0.905	-0.992	-0.891	-1.01	-0.712	-0.141	-0.235	0.252	-0.117	-0.13	-0.696	-0.345	0.0354	-0.588	0.0124	-0.715	0.296	-0.0578	-0.29	-0.0912	-0.465	-0.358	-0.0704	-0.336	-1.03	0.167	0.216	0.74	-0.149	-0.468	0.566	0.17	-0.81	-0.123	-0.172	-0.236	-1.01	-0.561	-1.29	-0.428	-0.407	-0.518	-0.369	-0.0914	-1.49	0.6
TXNDC15	Oncology	-2.17	-0.976	-1.65	-1.58	-1.5	-1.1	-1.36	-0.186	-1.4	-0.497	-1.57	-0.973	-1.07	-1.17	-0.964	-1.86	-1.18	-0.826	-0.673	-0.722	-1.03	-1.13	-1.78	-1.47	-1.09	-0.827	-1.92	-0.897	-1.35	-0.31	-0.76	-1.85	-0.734	-0.622	-2.13	0.096	-0.41	-1.06	-0.888	-1.01	-1.54	-0.935	-0.53	-1	-0.55	-0.0933	-1.67	-0.568
UBAC1	Oncology	-2.29	-2.31	-2.46	-1.77	-1.8	-1.78	-0.972	-1.74	-2.05	-1.64	-2.06	-1.75	-1.63	-1.89	-1.94	-1.88	-1.85	-1.87	-1.28	-1.62	-2.21	-2.11	-1.42	-1.9	-1.87	-1.99	-2.25	-1.83	-2.41	-2.08	-2.56	-2.11	-1.62	-2.18	-2.21	-2.3	-2.79	-1.61	-2.46	-2.03	-2.08	-2.17	-1.78	-2.05	-1.99	-2.49	-2.19	-1.56
USO1	Oncology	-1.54	-0.218	-0.755	-1.73	-1.39	-1.07	-1.01	-0.95	-1.09	-1.06	-0.858	-0.88	-2.51	-1.22	-2.26	-1.49	-1.89	-1.03	-1.56	-1.79	-3	-0.702	-0.8	-1.24	-1.42	-2.14	-1.21	-4.39	-0.0883	-1.57	-1.3	-1.77	-0.47	-1.19	-2.3	-2.78	-2.99	-1.26	-0.749	-3.55	-1.04	-0.679	-3.58	-0.951	-0.721	-1.54	-1.34	-0.58
UXS1	Oncology	-2.82	-2.65	-2.5	-2.79	-2.89	-2.66	-2.18	-1.92	-2.27	-3.4	-2.72	-2.71	-2.63	-2.87	-2.33	-2.13	-2.69	-2.65	-2.69	-2.31	-3.86	-2.39	-2.91	-2.93	-3.07	-2.66	-2.55	-2.57	-2.73	-2.6	-2.89	-2.61	-2.89	-2.62	-2.78	-3.22	-2.29	-2.73	-2.34	-2.37	-2.32	-3.35	-2.28	-2.5	-2.09	-2.57	-3.24	-2.73
VAT1	Oncology	-2.29	-2.12	-2.42	-2.14	-2.33	-2.12	-2.26	-1.95	-2.12	-2.18	-2.18	-1.83	-2.26	-2.15	-2.17	-2.13	-2.33	-2.28	-1.95	-2.15	-2.27	-2.12	-2.37	-2.44	-2.32	-2.21	-2.16	-2.17	-2.05	-2.04	-1.91	-2.41	-2.14	-1.73	-2.17	-2.46	-2.2	-2.26	-2.14	-2.23	-2.06	-2.4	-2.12	-2.33	-2.27	-2.08	-1.95	-2.05
VEGFC	Oncology	-2.65	-0.728	-2.03	-1.27	-0.763	-1.74	-1.09	0.524	0.475	0.796	1.09	0.806	0.842	0.579	1.26	-0.0071	1.03	0.767	1.17	0.96	0.594	1.32	-0.0043	0.406	1.13	0.815	-0.615	0.98	1.09	0.363	1.02	-0.148	1.03	0.991	-0.389	1.33	-1.01	0.673	-0.0431	0.482	-2.41	0.641	1.18	-1.05	0.622	1.26	-2.47	1.17
VMO1	Oncology	-2.76	-0.798	-2.42	-2.48	-1.32	-1.41	-1.81	-0.334	-1.56	-1.92	-1.66	-2.81	-1.94	-1.6	-2.28	-1.32	-1.51	-1.82	-2.41	-1.83	-1.61	-1.72	-1.5	-1.89	-2.04	-2.11	-1.99	-1.56	-1.1	-2.16	-1.22	-2.44	-1.09	-1.83	-1.64	-2.65	-1.82	-1.29	-1.43	-1.57	-2.48	-2.36	-1.93	-2.77	-1.54	-1.93	-1.81	-1.47
VNN2	Oncology	-4.93	-5.64	-4.51	-5.08	-3.85	-4.91	-4.44	-3.78	-3.34	-3.94	-4.3	-4.8	-3.34	-5.11	-3.96	-4.05	-4.92	-2.38	-3.63	-2.72	-4.93	-5.16	-4.78	-4.32	-3.55	-3.29	-4.05	-2.24	-5.53	-5.04	-5.08	-4.72	-2.99	-4.14	-4.59	-3.33	-3.4	-4.65	-4.59	-3.76	-4.9	-3.05	-2.48	-4.15	-4.09	-4.22	-4.92	-3.24
VPS37A	Oncology	-0.452	-0.214	-0.0402	-0.204	-0.925	-0.804	-0.603	-0.102	-0.617	-0.221	-0.417	-0.478	-0.85	-0.601	-0.488	-0.489	-0.561	-0.402	-0.147	-0.385	-0.992	-0.251	-0.581	-0.426	-0.468	-0.288	-0.312	-0.577	-0.167	-0.117	-0.834	-0.555	-0.658	0.0404	-0.248	-0.479	-0.637	-0.608	-0.285	-0.0562	-0.403	-0.377	0.136	-0.56	-0.732	-0.396	-0.541	-0.77
VPS53	Oncology	-0.296	-0.23	0.0096	-0.168	-0.35	-0.0302	-0.13	-0.0781	-0.149	-0.131	-0.449	0.137	-0.24	-0.164	-0.179	-0.129	-0.389	-0.429	-0.112	-0.0133	0.0007	-0.174	-0.125	-0.124	-0.386	-0.247	-0.0166	-0.202	-0.149	-0.23	0.0163	-0.35	-0.113	-0.0139	-0.0125	-0.248	-0.113	-0.25	-0.206	0.0263	-0.381	-0.101	-0.12	-0.413	-0.147	-0.129	-0.208	-0.266
VTCN1	Oncology	-0.881	0.0349	-0.294	-0.297	-0.57	-0.487	-0.105	-0.367	-0.312	-0.738	-0.342	-0.374	-0.46	-0.508	-0.426	-0.791	-0.443	-0.753	-1.38	-0.911	-0.598	-0.893	-0.654	0.108	-0.514	-0.629	0.0749	-0.467	-0.843	-1.04	-0.531	-0.214	-0.297	-0.936	-0.765	-0.305	-0.792	-0.312	-0.188	-0.411	-0.328	-0.284	-0.28	-1.07	-0.116	-0.916	-0.604	0.0429
VWA1	Oncology	-2.31	-1.23	-2.14	-1.95	-1.74	-2.09	-1.67	-1.14	-1.74	-1.23	-1.59	-2.02	-1.56	-1.4	-1.27	-1.33	-1.11	-1.45	-1.3	-1.47	-1.69	-1.36	-2.11	-1.82	-1.59	-1.62	-2.1	-1.2	-1.37	-1.21	-2.01	-2.13	-1.35	-1.22	-2.18	-1.05	-1.42	-1.19	-1.86	-1.41	-2.46	-1.48	-0.6	-1.75	-1.25	-0.76	-2.34	-0.352
WFDC12	Oncology	-3.57	-3.14	-3.35	-3.88	-1.16	-4.04	-3.24	-3.02	-3.93	-3.67	-3.51	-3.51	-3.68	-3.82	-3.72	-3.76	-3.77	-3.91	-3.69	-3.99	-3.26	-3.85	-3.53	-3.94	-3.81	-3.82	-3.72	-3.71	-4.01	-1.65	-2.3	-3.5	-3.79	-3.93	-3.79	-3.76	-1.49	-2.89	-3.83	-3.77	-3.28	-3.68	-3.76	-2.22	-3.78	-3.94	-3.83	-3.25
WFDC2	Oncology	4.3	4.3	4.15	3.91	4.02	3.37	3.75	4.24	3.95	4.37	4.03	4.56	3.98	4.33	4.25	3.5	4.39	4.23	4.48	4.35	4.31	4.32	4.04	3.88	4.25	3.66	3.28	3.54	3.94	4.82	4.05	4.02	4.76	4.65	3.78	4.25	4.58	4.41	4.26	4.3	4.43	4.37	4.33	4.46	4.63	4.85	4.02	4.74
WIF1	Oncology	-0.818	1.49	0.0861	0.587	0.357	-0.0848	0.555	1.23	1.24	1.56	1.96	2.35	2.71	1.28	1.62	0.83	1.7	0.996	2.82	1.7	2.13	2.67	0.876	0.86	1.65	1.12	-0.34	0.897	1.65	2.47	1.23	1.51	2.72	2.29	0.929	3.19	3.06	2.08	1.03	0.955	-0.659	2	3.3	1.11	2.41	2.03	0.492	4.04
WISP1	Oncology	-1.58	-1	-1.84	-1.44	-1.46	-2.08	-1.9	-2.14	-1.49	-1.71	-1.7	-2.59	-2.37	-1.72	-2.28	-1.51	-1.66	-1.51	-1.34	-1.41	-2.5	-2.32	-2.45	-1.64	-2.14	-1.94	-2.47	-0.67	-1.44	-0.378	-1.86	-2.8	-1.06	-0.905	-2.32	-1.44	-1.73	-1.36	-2.03	-1.18	-1.78	-1.17	-1.01	-1.61	-1.22	-1.05	-3.2	-0.948
XCL1	Oncology	-4.48	-4.3	-4.9	-3.65	-4.23	-4.04	-3.72	-2.94	-2.57	-3.03	-2.99	-3.45	-2.98	-2.48	-2.94	-3.12	-2.65	-3.01	-3.76	-3.2	-3.29	-3.1	-2.86	-3.22	-3.08	-2.82	-3.92	-1.87	-3.11	-3.42	-2.97	-3.1	-3.12	-2.92	-3.26	-2.43	-4.3	-3.18	-3.34	-3.33	-4.78	-2.4	-3.07	-3.92	-3.04	-3	-4.71	-2.98
XPNPEP2	Oncology	-4.53	-5.52	-6.77	-7.06	-6.29	-6.88	-5.23	-6.25	-7.19	-4.95	-6.38	-6.21	-7.62	-6.07	-6.2	-6.37	-6.95	-3.91	-5.93	-6.88	-5.91	-6.35	-7.06	-6.16	-6.68	-5.67	-6.62	-6.76	-6.46	-5.3	-6.44	-6.41	-5.24	-5.81	-6.18	-5.61	-6.73	-5.86	-6.64	-5.56	-6.23	-6.78	-6.24	-5.85	-7.03	-6.47	-6.98	-5.92
YES1	Oncology	-0.624	-0.724	-0.763	-0.937	-1.02	-0.859	-0.646	-0.695	-0.492	-0.374	-0.152	-0.844	-0.738	-0.989	-0.822	-0.884	-0.622	-1.22	-0.857	-0.31	-0.776	-1.18	-0.901	-0.847	-0.844	-1.26	-0.72	-0.755	-0.674	0.036	-1.2	-0.803	-0.353	-0.064	-0.63	-0.648	-0.349	-0.686	-0.75	-0.173	-0.628	-0.528	-0.172	-0.207	-0.111	0.0806	-0.145	0.406
ZBTB16	Oncology	-1.52	-1.18	-0.63	-0.432	-1.03	-0.819	-0.406	-0.885	-0.698	-0.563	-0.795	-0.931	-1.41	-0.763	-1.23	-0.78	-0.775	-0.98	-0.919	-1.17	-0.955	-0.949	-0.632	-0.696	-1.04	-1.14	-0.817	-0.63	-1.26	-0.945	-0.896	-0.675	-0.891	-1.42	-1.1	-0.804	-0.935	-1.27	-0.74	-1.14	-0.926	-1.12	-1.34	-0.813	-1.17	-0.911	-0.673	-1.32
ABHD14B	Neurology	-1.98	-1	-0.103	-1.38	-1.11	-1.2	-0.0524	-1	-1.17	-1.61	-0.718	-1.32	-0.768	-0.884	-1.27	-0.716	-0.434	-1.25	-0.572	-1.5	-1.2	-0.686	-1.9	-1.5	-0.203	-0.527	-0.753	0.205	-0.822	-1.04	-0.141	-0.938	-0.666	-0.82	-0.314	-1.53	-0.98	-0.397	-1.69	-1.41	-1.29	-0.775	-1.8	-0.593	-1.49	-0.512	-2.24	-0.255
ACVRL1	Neurology	-2.91	-2.89	-3.35	-3.5	-2.99	-2.95	-2.91	-2.32	-2.57	-2.47	-2.91	-2.34	-2.98	-2.13	-2.67	-2.99	-2.82	-2.13	-2.68	-2.55	-3.34	-3.21	-3.57	-3.31	-2.01	-2.32	-3.71	-2.65	-3.4	-1.59	-2.84	-2.8	-2.68	-2.11	-3.19	-2.5	-2.52	-3.09	-3.15	-2.85	-4.28	-2.39	-2.16	-2.73	-3.3	-2.19	-2.79	-2.08
ADAM22	Neurology	1.78	2.99	2.77	3.21	3.2	2.91	2.93	3.64	4.04	3.9	4.25	4.82	3.55	3.89	3.85	3.86	3.02	2.99	4.24	3.58	3.9	3.95	4.26	3.54	4.56	4.73	3.11	4.41	4.72	3.27	4.46	4.05	4.53	4.91	4.22	3.42	4.47	3.71	3.62	3.45	2.73	3.49	3.75	3.89	3.57	3.82	3.11	3.88
ADAM8	Neurology	-5.28	-4.56	-5.48	-5	-3.36	-4.49	-2.81	-3.2	-4.37	-4.13	-4.38	-4.72	-3.83	-3.82	-3.91	-5.21	-3.72	-3.39	-5.38	-4.09	-3.25	-3.44	-3.83	-4.36	-3.73	-3.84	-4.11	-3.84	-3.8	-2.45	-4.5	-5.05	-3.37	-3.89	-4.71	-3.88	-4.48	-4.19	-4.6	-4.09	-5.1	-4.21	-4.47	-3.85	-4.08	-4.06	-5.59	-3.86
ADGRB3	Neurology	1.29	2.67	2.17	1.58	2.36	1.76	1.97	2.95	2.38	2.86	2.33	2.45	2.43	2.55	2.45	1.66	2.37	2.35	2.88	2.44	2.75	2.54	1.89	2.29	3.07	2.72	1.22	2.37	2.6	1.84	2.03	1.78	3.22	3.29	1.91	3.14	3.23	2.23	2.12	2.12	1.86	2.79	3.11	2.55	2.53	3.08	2.16	3.7
AFP	Neurology	-3.6	-5.89	-5.97	-6.29	-6.24	-6.04	-6.54	-5.83	-6.37	-6.53	-6.28	-6.1	-6.75	-7.23	-6.77	-6.42	-5.49	-5.82	-5.68	-6.23	-6.22	-6.01	-6.08	-5.68	-5.83	-7.02	-6.33	-6.02	-6.26	1.54	-6.51	-7.2	-6.43	-6.18	-6.25	-7.32	-5.85	-6.41	-7.41	-5.93	-6.51	-7.19	-7.25	-6.21	-7.17	-7.12	-6.16	-6.75
AGR2	Neurology	-2.03	-8.02	-1.45	-4.47	-1.67	-2.28	-2	-1.73	-2.61	-3.03	-3	-6.98	-2.65	-1.79	-2.95	-3.55	-2.12	-2.28	-2.26	-2.25	-1.88	-2.75	-4.04	-3.27	-3.17	-3.16	-2.24	-1.27	-1.15	-0.596	-3.1	-8.02	-3.61	-3.83	-3.38	-1.6	-3.16	-3.71	-3.19	-3.75	-3.15	-2.63	-3.87	-2.55	-2.61	-1.36	-3.32	-1.67
AHSP	Neurology	-2.51	-2.91	-3.42	-3.47	1.75	-3.25	4.65	-1.9	-3.76	-3.24	-3.31	-3.14	-3.05	-2.59	2.23	-3.2	-2.71	-2.75	-3.16	-2.68	-3.49	-3.57	-3.32	-3.32	-3.53	-2.6	-0.479	-3.52	-2.86	-0.759	-3.26	-3.03	-3.12	-3.36	-3.46	-2.58	-3.08	-0.275	-3.11	-3.99	-3.39	-3.47	-3.14	-3.2	-3.18	-2.95	-2.9	0.947
AKT1S1	Neurology	-0.549	-0.511	-0.394	-0.546	-0.855	-1.57	-0.344	-0.89	-0.729	-1.24	-0.585	-1.53	-0.631	-0.907	0.29	-0.905	-1.37	-1.02	-0.762	-1.56	-2.6	-0.415	-1.25	-0.938	-0.891	-1.89	-0.607	-2.05	-1.53	-0.587	-1.74	-1.25	-1.7	-1.03	-0.503	-1.32	-0.916	-1.25	-1.51	-0.645	-1.04	-1.62	-0.665	-4.38	-1.45	-0.0765	-1.96	-0.97
ALDH1A1	Neurology	-3.49	-2.81	-2.81	-3.05	-1.78	-3.02	-0.482	-1.93	-1.27	-0.537	-0.993	-0.966	-1.44	-1.34	0.181	-1.64	-1.32	-1.48	-0.818	-0.851	-1.66	-0.548	-1.42	-1.27	-0.456	-0.98	-1.84	-0.986	-0.924	-1.61	-0.546	-1.4	-0.283	-0.769	-1.35	-0.899	-2.13	-0.799	-1.37	-1.85	-3.42	-1.35	-1.23	-2.53	-1.63	-1.41	-2.92	-0.0204
AMFR	Neurology	-0.627	-0.752	0.327	-1.12	-0.574	-0.0023	-0.444	-1.05	-0.0657	-0.0916	0.0155	-0.4	-0.0931	-0.394	-0.161	-0.584	-0.0816	-0.277	-0.0357	0.0769	-0.557	0.515	-0.315	-0.244	-0.338	-0.697	-0.107	-1.37	-0.777	-0.421	-0.166	-0.412	0.0884	-0.53	-0.283	0.238	-0.497	-0.592	-1.54	-1.07	0.118	-0.926	-0.332	-0.213	-0.498	0.191	-0.151	-0.475
ANXA10	Neurology	-1.95	-1.6	-1.96	-1.73	-1.93	-1.95	-2.15	-1.36	-1.63	-1.8	-1.68	-1.68	-1.53	-1.73	-1.51	-1.51	-1.83	-1.64	-2.16	-1.78	-2.14	-1.59	-1.89	-1.65	-1.81	-1.7	-1.49	-1.78	-1.88	-1.71	-1.49	-1.57	-2.03	-2	-2.47	-1.56	-2.33	-2.1	-1.69	-1.24	-2.15	-1.77	-1.55	-1.23	-2.7	-2.59	-2.26	-1.82
ANXA3	Neurology	-2.48	-2.38	-1.51	-2.36	-1.19	-1.65	-0.874	-2.06	-2.04	-1.97	-1.98	-2.19	-1.78	-1.9	-1.33	-1.91	-2.21	-1.97	-2.26	-2.25	-2.3	-2.3	-1.93	-2.44	-2.11	-1.41	-1.96	-1.81	-2.24	-1.47	-1.76	-2.36	-2.44	-2.12	-2.47	-2.02	-2.17	-1.98	-2.44	-2.12	-2.24	-1.99	-2.08	-2.05	-2.36	-2.29	-2.22	-0.729
ANXA5	Neurology	-0.056	-1.04	-0.0415	-0.312	-0.422	-0.205	-0.576	-1.09	-1.03	-0.782	-0.235	-0.559	-0.0788	-0.687	-0.071	-0.389	-0.412	-0.238	-0.272	-0.515	-0.76	-0.527	-0.829	-0.273	-0.236	-0.748	-0.666	-0.127	-0.235	-0.354	-0.762	-0.506	-0.162	-0.0745	-0.484	-0.804	-1.25	-0.588	-0.884	0.0677	-0.33	-0.152	-0.971	-0.366	-0.668	-0.366	-0.386	-0.307
APOH	Neurology	-1.1	-1.04	-1.04	-0.404	-0.693	-1.29	-0.933	0.274	-1.34	-1.15	-0.602	-0.559	-0.968	-0.86	-1.44	-0.811	-1.21	-1.28	-0.612	-1.15	-1.08	-1.23	-0.671	-1.22	-1.31	-1.16	-1.11	-0.562	-0.534	-0.678	-0.382	-0.763	-0.979	-1.04	-1.04	-0.88	-0.726	-1.17	-1.44	-1.02	-1.29	-1.26	-1.25	-1.28	-0.896	-1.07	-1.45	-1.17
APP	Neurology	5.87	6.69	6.3	6.37	6.66	6.28	6.33	6.96	6.47	6.79	6.59	6.74	6.68	6.71	6.75	6.47	6.8	6.69	6.8	6.69	6.8	6.73	6.49	6.39	6.78	6.46	5.97	6.72	6.66	6.43	6.47	6.22	6.72	6.86	6.07	6.96	6.91	6.84	6.65	6.48	6.2	6.87	6.84	6.71	6.88	6.8	6.27	6.89
APRT	Neurology	-3.63	-4.13	-3.6	-2.73	-2.98	-2.96	-1.19	-3.59	-3.26	-2.26	-3.3	-2.17	-2.98	-3.23	-1.62	-1.96	-3.26	-3.12	-2.24	-3.12	-2.36	-3.16	-2.48	-3.56	-3.24	-2.52	-2.39	-2.67	-2.57	-1.73	-3.3	-3.06	-2.52	-3.23	-2.83	-2.71	-3.54	-3.91	-3.32	-2.24	-2.05	-3.2	-2.78	-3.52	-2.77	-3.02	-2.98	-1.27
ARID4B	Neurology	0.491	-0.0583	0.34	-0.427	0.354	-0.025	0.29	-0.643	0.273	0.0691	0.131	-0.307	-0.759	-0.361	0.38	0.212	0.299	-0.105	0.165	-0.212	0.272	-0.0317	-0.152	-0.028	-0.424	0.161	-0.211	0.235	0.102	0.363	-0.283	0.0105	-0.13	0.12	0.352	0.154	0.566	-0.0294	-0.0556	0.324	0.31	0.0045	-0.325	0.575	0.157	-0.0949	-0.293	-0.194
ARSA	Neurology	2.25	2.92	2.39	2.72	2.48	1.76	2.25	2.34	2.85	3.32	2.75	2.7	2.73	3.22	2.4	2.63	2.27	2.26	2.3	2.1	2.51	2.46	2.24	2.47	2.4	2.74	2.27	3.2	3.1	2.28	2.57	2.9	2.59	3.04	2.12	3.42	2.79	2.18	2.63	1.56	1.25	2.12	3.18	2.07	2.57	1.91	2.21	3.7
ASAH2	Neurology	-6.26	-5.29	-5.22	-6.15	-4.71	-6	-5.96	-5.46	-4.91	-4.13	-4.87	-4.69	-4.84	-4.04	-5.11	-4.59	-4.22	-4.22	-4.76	-5.7	-4.91	-5.05	-5	-4.79	-4.52	-4.23	-4.61	-4.27	-4.63	-5.12	-5.09	-5.47	-5.21	-4.8	-4.9	-3.75	-5.08	-5.23	-5.81	-5.11	-6.75	-5.16	-5.28	-5.31	-5.88	-5.07	-6.54	-4.3
ASGR1	Neurology	-5.35	-5.41	-5.29	-4.81	-5.19	-4.41	-5.76	-5.74	-4.82	-5.28	-5.06	-4.7	-5.69	-5.11	-5.17	-5.57	-4.74	-4.9	-4.98	-5.94	-4.6	-5.82	-5.85	-5.17	-5.76	-5.47	-5.62	-5.03	-4.77	-4.25	-4.34	-4.89	-4.9	-5.53	-4.84	-4.95	-4.79	-5.95	-5.55	-5.28	-5.61	-4.89	-5.28	-5.03	-4.89	-4.23	-6.36	-5.03
ATF2	Neurology	-1.03	-0.593	-0.911	-0.833	-1.03	-0.677	-1.03	-0.881	-0.0298	-0.569	-0.594	-0.124	-0.332	-0.486	-0.929	-0.689	-0.663	-0.62	-0.883	-0.258	-0.677	-0.511	-0.791	-0.485	-0.388	-0.319	-0.922	-0.922	-0.304	-0.439	-0.644	-0.668	-0.379	-0.982	-0.578	-0.456	-0.5	-0.818	-0.657	-0.242	-0.858	-0.651	0.0845	-0.513	-0.389	-0.965	-1.21	-0.308
ATP5PO	Neurology	0.489	-0.0577	0.298	0.137	0.023	0.349	0.366	0.181	0.257	-0.444	0.569	-1.22	0.121	1.63	0.777	0.664	0.567	-0.408	-0.379	0.741	-0.112	-0.406	-0.088	-0.7	0.379	0.249	0.196	0.021	0.103	-0.171	0.154	-0.812	0.114	-0.447	-0.108	0.256	0.556	0.0095	0.226	-0.0608	-0.229	0.332	-0.0977	0.785	0.0229	1.08	0.343	-0.167
ATP6V1F	Neurology	-0.504	-0.818	-0.844	-0.234	-0.279	-0.0772	-0.482	-0.353	-0.0711	-0.761	-0.622	-0.21	-0.484	-0.491	-0.161	-0.651	-0.799	-0.368	-0.696	-0.318	-0.476	-0.0505	-0.621	-0.768	-0.507	-0.111	-1.43	-0.581	-0.133	-0.06	-0.202	-0.352	-0.196	-0.224	-0.574	-0.117	-0.013	-0.85	-0.85	-0.645	-0.296	-0.822	-0.358	-0.0837	-0.503	-0.0048	-0.0001	0.224
ATXN10	Neurology	-4.2	-3.47	-4.81	-3.43	-3.23	-3.5	-3.04	-3.39	-2.94	-5.15	-3.06	-3.48	-3.01	-2.95	-3.78	-3.35	-2.6	-2.79	-2.56	-2.64	-2.64	-2.92	-4.32	-3.68	-2.7	-3.55	-3.53	-2.42	-2.9	-3.47	-2.73	-3.91	-3.11	-3.08	-3.57	-2.87	-4.36	-3.38	-3.63	-4.52	-2.93	-3.43	-2.55	-5.38	-4.43	-4.67	-3.03	-2.48
B4GAT1	Neurology	2.91	4.39	3.84	3.76	4.59	4.14	4.48	5.13	4.59	4.76	4.76	4.78	4.69	5.1	5.07	4.71	5.03	4.92	4.89	4.7	4.77	4.75	4.25	4.22	4.98	4.78	3.78	5.02	4.86	4.58	4.76	4.12	4.92	5.11	4.09	5.31	4.9	4.72	4.59	4.32	2.68	4.79	5.07	4.02	4.75	4.83	2.97	5.2
BAG3	Neurology	-9.13	-8.11	-6.65	-7.72	-7.21	-6.99	-6.65	-6.73	-7.65	-6.93	-6.44	-6.9	-6.72	-7.73	-5.98	-6.6	-6.84	-7.37	-6.27	-7.89	-6.62	-6.28	-7.42	-7.03	-6.63	-6.23	-6.84	-6.13	-7.15	-6.12	-6.47	-8.13	-6.76	-6.4	-8.78	-5.79	-8.44	-6.96	-7.84	-7.26	-8.63	-6.5	-6.34	-8.28	-6.98	-6.91	-7.47	-6.55
BAX	Neurology	-0.942	-0.617	-0.83	-0.882	-0.934	-0.707	-0.787	-1.36	0.144	-0.841	-0.463	-1.15	-1.73	-1.21	-1.34	-1.53	-0.455	-0.163	-2.9	-0.684	-1.13	-0.482	-0.823	-0.391	-1.01	-1.42	-0.905	-0.172	-2.18	-0.539	-0.408	-1.02	-0.689	-0.845	-1.56	-1.77	-0.837	-0.432	-0.375	-0.441	0.092	-3.89	-0.716	-1.15	-1.31	-2.48	-1.38	-1.13
BCAM	Neurology	-0.575	0.464	-0.314	0.208	0.377	0.732	0.469	1.58	0.146	0.657	0.65	0.276	0.762	1.03	0.607	0.658	1.05	1.07	0.586	0.577	0.66	0.574	-0.067	0.158	1.02	0.566	-0.263	0.604	1.02	0.807	0.545	-0.426	0.968	0.466	-0.386	1.61	1.1	0.882	0.555	0.481	-0.309	0.939	1.13	0.57	1.07	0.951	-0.133	1.73
BCAN	Neurology	4.05	4.27	4.11	4.01	4.35	4.36	4.26	4.28	4.5	4.44	4.43	4.55	4.36	4.39	4.3	4.29	4.25	4.37	4.52	4.41	4.51	4.3	4.17	4.37	4.53	4.61	4.13	4.46	4.38	4.48	4.61	4.17	4.39	4.43	4.43	4.47	4.4	4.21	4.28	4.27	3.72	4.33	4.49	4.38	4.46	4.39	3.99	4.54
BIN2	Neurology	-0.322	-0.3	-0.0937	-0.424	0.459	0.0164	-0.869	0.422	-0.868	-0.466	-0.413	-0.366	-0.0268	0.242	-0.167	0.271	-0.439	-0.164	-0.23	-0.103	0.311	-0.66	-0.173	-0.339	-0.0686	0.0036	-0.239	-0.15	-1.07	-0.71	-0.448	-0.39	-0.112	-0.153	-0.249	-0.45	0.0486	-0.291	-0.21	-0.398	0.392	-0.374	-0.376	-0.0637	-0.167	-0.383	0.0188	-0.116
BLVRB	Neurology	-0.648	-1.41	-1.16	-1.55	2.4	-1.22	4.79	-0.799	-1.15	-1.26	-1.41	-0.956	-1.55	-0.842	3.25	-1.03	-1.1	-0.702	-1.35	-0.753	-1.03	-1.21	-1.28	-1.51	-1.48	-1.34	0.456	-0.949	-0.882	0.13	-0.907	-1.16	-1.47	-0.707	-1.17	-1.03	-1.26	1.11	-1.31	-1.21	-1.51	-1.45	-0.944	-0.789	-0.891	-1.35	-1.17	2.08
BMP4	Neurology	-5.65	-4.47	-4.8	-2.11	-4.56	-3.62	-2.38	0.163	-0.255	-1.59	-3.47	-1.28	-1.88	0.0742	-1.24	-0.901	-0.0882	0.172	-3.64	-1.87	-3.37	-3.54	-2.01	-0.998	-3.31	-4.08	-1.81	-0.207	-0.862	-2.85	-3.3	-4.01	-0.536	-1.36	-2.55	-1.33	-3.11	-0.92	-1.34	-3.96	-5.12	-0.709	-0.916	-1.89	-1.72	-3.45	-2.49	-3.69
BRK1	Neurology	-1.8	-1.45	-1.49	-1.78	-1.97	-1.32	-1.81	-2.09	-1.46	-2.51	-0.729	-1.5	-1.31	-2.62	-0.907	-1.76	-1.1	-1.5	-2.64	-1.23	-1.63	-2.03	-1.33	-1.47	-3.74	-1.99	-1.37	-1.15	-1.71	-4.18	-1.72	-1.6	-1.24	-1.75	-2.95	-2.11	-2.33	-1.46	-1.85	-3.48	-2.49	-0.799	-2.41	-1.8	-1.9	-3.24	-2.06	-1.1
BST1	Neurology	-3.53	-2.71	-3.72	-3.23	-3.23	-3.75	-3.07	-2.81	-2.31	-2.89	-2.59	-2.98	-2.29	-2.09	-3.72	-2.67	-2.23	-1.81	-2.19	-1.54	-2.19	-2.92	-2.98	-2.76	-2.16	-1.94	-2.56	-2.32	-2.11	-2.2	-1.99	-3.03	-2.23	-2.07	-4.28	-2.64	-2.12	-2.3	-4.33	-2.73	-2.13	-2.41	-2.11	-3.68	-2.64	-2.84	-3.32	-2.78
BST2	Neurology	-1.89	-1.76	-2.82	-1.73	-1.2	-1.62	-2.07	-0.78	-1.94	-1.23	-1.65	-2.09	-1.88	-1.22	-1.23	-2.39	-1.37	-1.63	-1.81	-1.48	-1.88	-1.51	-1.79	-2.25	-1.33	-1.49	-2.1	-1.56	-0.511	-1.01	-1.94	-2.36	-1.32	-1.76	-2.25	-1.22	-1.1	-1.71	-1.88	-1.47	-2.72	-1.3	-1.06	-1.39	-1.43	-0.671	-2.58	-0.401
C19orf12	Neurology	-1.27	-1.79	-1.42	-2.04	-1.88	-1.92	-1.59	-1.42	-1.56	-1.78	-1.44	-1.92	-1.9	-1.71	-1.91	-1.9	-1.58	-1.49	-2.12	-1.38	-1.88	-1.84	-2.01	-2.19	-1.75	-1.66	-1.55	-2.29	-1.64	-1.81	-1.77	-1.59	-1.63	-2.03	-1.76	-2.17	-1.9	-1.98	-1.75	-1.84	-1.61	-1.73	-1.43	-1.83	-1.91	-1.45	-2.03	-1.47
C2CD2L	Neurology	-0.454	-0.029	-0.395	-0.4	0.0581	-0.487	-0.101	-0.148	0.399	-0.926	0.352	-0.121	-0.1	0.081	0.581	-0.433	0.156	-0.234	-0.221	-0.17	-0.0282	0.813	-0.466	0.286	0.393	-0.156	-1.07	-1.28	0.79	-0.203	0.472	-0.262	0.485	0.457	-0.787	0.119	-1.12	0.16	-0.905	-0.365	-0.857	-0.398	-1.28	-0.564	-0.0457	-0.0973	-1.22	-0.0926
CA2	Neurology	-2.45	-3.5	-2.75	-2.82	2.9	-3.4	5.05	-2.75	-3.18	-2.91	-3.51	-4.15	-2.86	-2.66	2.52	-3.34	-2.55	-2.85	-3.14	-3.25	-3.08	-2.75	-3.37	-2.82	-2.39	-2.68	-0.721	-3.35	-2.79	-1.83	-2.79	-2.82	-3.41	-2.59	-2.73	-3.15	-3.31	-0.0754	-2.48	-3.02	-3.46	-2.67	-3.27	-2.77	-2.96	-3.15	-3.16	1.64
CA6	Neurology	-5.33	-5.27	-5.4	-5.14	-5.41	-5.11	-5.03	-5.07	-5.32	-5.15	-5.15	-5.04	-5.12	-5.08	-5.38	-4.99	-4.44	-4.43	-5	-5.24	-4.97	-5.33	-5.18	-4.92	-4.99	-5.17	-4.94	-4.82	-5.14	-4.52	-4.8	-5.72	-5.6	-4.93	-5.3	-4.71	-5.2	-5.23	-5.76	-5.92	-5.47	-5.18	-4.76	-4.97	-4.98	-4.92	-5.27	-5.2
CALB2	Neurology	1.37	1.27	1.86	1.36	0.748	0.358	1.32	1.46	2.8	2.37	1.93	2.29	1.94	2.58	5.23	1.99	1.75	3.03	2.48	2.23	1.31	2.74	2.06	1.22	2.44	2.67	1.28	2.7	1.9	4.06	2.39	1.81	3.31	3.04	2.64	1.38	2.16	0.953	1.09	2.04	1.07	0.645	1.95	2.13	1.47	1.3	0.66	2.25
CALCA	Neurology	0.276	0.881	0.504	0.192	1.68	1.45	0.991	0.835	1.33	0.844	0.812	1.88	1.23	1.99	1.33	0.984	1.3	2.14	1.19	0.683	0.885	0.694	0.676	1.02	1.33	1.56	1.03	2.25	0.743	1.71	1.54	0.424	1.29	0.942	0.434	1.44	0.866	1.02	0.99	1.31	0.29	1.96	0.741	0.264	1.07	0.529	0.273	0.899
CARHSP1	Neurology	-2.97	-1.85	-2.76	-1.6	-0.778	-1.79	-0.517	-2.39	-1.84	-0.864	-0.509	-1.33	-2.8	-3.62	0.237	-1.91	-2.37	-1.22	-2.03	-0.948	-4.79	-1.45	-2.85	-2.38	-3.49	-0.836	-0.918	-3.33	-1.97	-0.938	-1.79	-2.89	-2.25	-2.39	-0.803	-2.03	-0.856	-1.81	-2.29	-2.23	-1.05	-1.02	-2.76	-2.23	-2.3	-2	-1.07	-0.584
CASC4	Neurology	-0.873	0.292	-0.318	0.34	0.274	1.37	0.0825	1.2	0.367	0.714	0.961	0.355	0.783	0.331	0.71	0.0147	0.722	0.112	1.14	1.13	0.465	0.802	0.179	0.0733	0.834	0.684	-0.743	0.276	0.3	0.598	0.203	-0.0608	1.33	1.19	-0.342	1.38	1.06	1.1	0.339	0.54	-0.306	1.15	1.28	0.276	0.782	1.56	-0.338	1.62
CASP1	Neurology	-2.96	-2.56	-2.16	-0.972	-2.74	-1.47	-1.62	-1.78	-2.49	-2.01	-1.15	-1.1	-1.68	-3.03	-2.3	-2.42	-1.56	-2.25	-1.73	-0.709	-1.54	-1.7	-2	-1.08	-2.49	-2	-1.65	-2.32	-1.19	-0.97	-1.19	-4.56	-1.5	-2.25	-1.38	-4.48	-2.36	-1.58	-2.18	-2.61	-3.19	-1.25	-1.12	-3.71	-1.86	-3.4	-3.11	-2.21
CASP10	Neurology	-0.944	-0.306	-1.37	-1.1	-0.799	-0.496	0.213	-2.28	-0.189	-0.363	-7.36	-0.689	-0.522	-1.01	-1.49	-2.26	-1.22	-0.76	-1.16	0.084	-1.84	-1.42	-1.48	-0.411	0.0055	-0.412	-1.07	-1.26	-0.794	-0.677	-0.642	-2.94	-0.308	-7.42	-0.951	-1.04	-1.08	-1.96	-0.855	-0.45	-1.34	-0.201	-1.03	-0.531	-0.732	-0.642	-3.24	-1.08
CC2D1A	Neurology	-1.88	-1.92	-1.95	-2.01	-1.87	-1.71	-1.33	-1.33	-1.25	-1.09	-1.37	-1.34	-1.48	-1.59	-1.07	-1.85	-1.26	-1.37	-1.23	-1	-1.13	-1.49	-1.62	-1.19	-1.46	-1.1	-1.96	-1.17	-0.774	-0.0317	-1.08	-1.79	-1.18	-0.654	-1.47	-1.39	-2	-1.48	-1.78	-1.69	-2.28	-1.78	-1.62	-1.86	-1.19	-1.53	-1.81	-1.57
CCL19	Neurology	-3.35	-1.51	-3.24	-2.14	-2.78	-1.88	-1.74	-0.644	1.09	1.25	1.55	0.428	2.23	1.72	1.69	0.52	2.92	0.468	1.86	0.822	1.38	2.15	1.73	0.553	2.31	2.17	-0.0237	2.61	2.03	-1.37	0.992	0.629	1.41	1.72	-0.0608	1.86	-3.47	1.25	1.22	0.724	-4.07	1.21	1.14	-2.88	1.73	1.43	-3.85	1.31
CCL2	Neurology	0.747	1.81	-0.0548	-1.06	1.06	2.78	-0.414	0.524	0.206	1.09	1.27	0.855	0.46	0.836	1.78	0.967	0.662	1.3	0.68	1.65	1.23	0.886	1.56	1.3	1.49	0.854	0.543	1.35	1.17	1.78	0.623	0.357	0.584	0.762	0.333	0.58	0.167	0.55	-0.0841	0.726	-0.39	1.42	0.456	-0.66	0.255	0.283	0.253	0.538
CCS	Neurology	-2.42	-1.89	-2.07	-2.37	-0.82	-2.41	0.934	-3.08	-2.07	-2.72	-2.08	-2.9	-2	-1.93	-1.29	-2.46	-2.26	-2.04	-1.71	-1.76	-2.58	-2.75	-2.35	-2.29	-1.78	-2.34	-1.64	-3.26	-2.64	-1.79	-2.56	-2.95	-3.16	-2.17	-1.75	-2.22	-2.6	-1.81	-2.16	-2.07	-2.46	-1.96	-2.05	-2.45	-2.27	-2.43	-1.6	-0.512
CD109	Neurology	-1.66	-2.07	-1.9	-1.83	-1.67	-1.73	-2.04	-1.02	-1.2	-0.905	-0.988	-1.17	-1.16	-0.14	-1.49	-0.642	-0.822	-0.0859	-1	-1.16	-1.08	-1.46	-1.37	-1.67	-1.11	-0.924	-1.19	0.157	-0.822	-0.445	-0.483	-1.67	-1.13	-0.876	-1.37	-0.686	-1.19	-1.33	-1.46	-1.56	-2.2	-1.29	-0.636	-1.55	-1.21	-1.07	-1.89	0.158
CD164	Neurology	4.44	5.12	4.8	5.1	5.56	4.92	5.09	6.18	5.03	5.09	5.14	5.53	5.39	5.61	5.3	5.47	5.5	5.57	5.19	4.97	5.31	5.05	4.59	4.43	5.28	5.64	4.99	6.18	5.75	4.87	5.6	4.54	5.21	5.55	4.81	6.19	6.06	5.05	5.09	4.78	4.43	5.33	5.8	5.09	5.4	5.2	4.6	6.23
CD177	Neurology	-4.12	-1.02	-1.69	-0.59	-2.73	-2.64	1.05	1.65	-5.7	-1.22	-5.91	-0.586	-0.759	0.864	-1.31	-0.217	-5.18	2.61	-0.475	-1.42	-1.42	-0.625	-0.436	-1.6	-1.36	1.21	-0.444	1.34	-0.807	-1.51	0.0132	-5.59	-3.92	-1.06	-2.11	-1.39	-1.45	-2.43	-2.92	-0.927	-2.95	-1.65	-1.96	-1.85	-1.75	-1.44	-1.32	-4.49
CD274	Neurology	-3.49	-1.75	-2.45	-2.24	-1.41	-1.7	-1.6	-1.15	-1.58	-1.37	-1.85	-1.44	-1.6	-1.17	-1.33	-1.73	-1.34	-1.28	-1.28	-1.28	-1.41	-1.51	-1.93	-2.13	-0.904	-1.36	-1.85	-1.34	-1.09	-2.51	-1.37	-1.71	-1.46	-1.13	-2.06	-0.694	-1.32	-1.64	-1.63	-1.47	-2.36	-1	-0.876	-1.96	-1.69	-1.26	-2.11	-0.684
CD300C	Neurology	0.489	0.315	0.301	-0.808	0.142	1.18	-0.511	1.62	0.476	0.776	1.14	0.147	-0.0175	0.667	0.725	0.798	1.57	1.57	0.705	1.33	0.897	0.754	-0.102	0.194	1.08	1.14	0.239	1.92	0.896	1.64	0.414	-0.126	0.794	0.931	-0.434	1.14	0.848	0.251	0.197	0.206	-0.0048	0.577	1.04	0.475	0.589	0.818	-0.0293	0.978
CD300LG	Neurology	-2.01	-2.05	-1.7	-1.81	-1.85	-1.8	-2.06	-1.92	-1.73	-1.93	-1.49	-1.5	-1.89	-2.17	-1.81	-2.27	-1.7	-2.02	-1.73	-2.02	-1.76	-1.89	-2.29	-1.84	-2.65	-2.24	-1.88	-1.71	-1.56	-1.23	-1.33	-2	-1.83	-2.13	-1.9	-1.52	-1.71	-1.86	-1.95	-1.93	-1.84	-1.79	-1.8	-1.93	-1.53	-1.75	-2.09	-1.53
CD34	Neurology	-3.88	-3.5	-3.92	-3.54	-4.11	-3.38	-3.92	-4.11	-3.94	-3.81	-3.14	-4.14	-2.95	-4.45	-3.75	-3.49	-4.14	-3.65	-3.75	-3.38	-3.17	-3.74	-5.37	-3.8	-3.93	-3.32	-3.48	-3.58	-3.34	-3.3	-3.41	-3.87	-3.26	-3.21	-5.14	-3.51	-4.06	-3.95	-4.32	-3.8	-3.59	-3.21	-3.14	-3.53	-3.2	-3.45	-4.04	-3.07
CD63	Neurology	-5.84	-5.18	-5.11	-4.61	-5.56	-4.51	-4.54	-4	-4.29	-4.08	-4.67	-4.05	-5.17	-5.25	-3.01	-3.76	-3.88	-5.28	-4.49	-4.38	-4.22	-4.35	-4.24	-4.65	-4.6	-4.17	-4.62	-3.59	-3.77	-3.77	-4.57	-3.71	-5.89	-3.93	-3.8	-5.27	-4.44	-4.99	-5.97	-5.14	-8.23	-5.45	-5.35	-5.24	-5.7	-4.55	-5.77	-3.65
CD74	Neurology	-0.0999	1.81	0.946	1.35	2.31	2.31	1.4	2.39	0.777	1.19	0.621	0.0956	1.08	1.11	1.14	0.886	0.979	1.59	0.734	0.553	0.842	0.956	0.419	0.234	0.918	0.992	0.326	1.76	1.65	-0.599	1.06	-0.0808	1.07	0.934	0.551	1.64	2.02	1.46	1.37	1.19	0.958	2.6	2.09	1.93	1.35	2.17	1.17	2.28
CD8A	Neurology	-4.2	-1.71	-3.9	-2.32	-2.94	-2.22	-1.26	-0.685	-0.612	-0.52	-0.734	-0.898	-1.32	0.213	-2.49	-0.684	0.42	-1.32	-0.917	-0.408	-0.153	-1.05	-0.604	-1.03	0.733	0.114	-0.354	-0.0257	0.0785	-0.88	-0.148	-0.773	0.408	-0.688	-0.15	0.404	0.0972	-1.31	-0.296	-1.08	-3.75	-0.0849	0.281	0.634	0.678	0.198	-2.12	0.544
CD99	Neurology	1.23	2.42	1.73	2.13	1.82	1.99	2.23	3.44	2.49	2.48	2.08	2.56	2.38	3.02	2.36	2.12	2.94	2.67	2.74	2.67	1.95	1.82	2.1	2.45	2.28	2	1.82	3.3	2.19	2.94	2.47	1.86	2.67	2.18	1.44	2.58	2.74	2.36	2.45	2.25	1.85	2.59	2.87	2.37	2.58	2.79	1.98	2.84
CD99L2	Neurology	3.89	4.35	4.25	4.18	4.46	4.21	4.31	4.8	4.29	4.58	4.35	4.69	4.38	4.53	4.48	4.1	4.45	4.19	4.5	4.49	4.51	4.41	4.26	4.15	4.46	4.24	3.71	4.32	4.35	4.23	4.52	4.1	4.58	4.69	3.97	4.8	4.88	4.58	4.36	4.37	4.28	4.68	4.69	4.53	4.62	4.65	4.27	4.83
CDCP1	Neurology	-0.738	-0.447	-0.266	-0.755	0.0941	0.147	-0.455	0.0941	0.0835	-0.212	0.134	-0.345	0.244	0.497	0.157	0.141	-0.115	0.323	-0.279	-0.295	-0.198	-0.368	-0.352	0.11	0.1	0.568	-0.705	0.593	0.479	0.521	0.314	-0.26	0.0546	0.371	0.0907	0.79	-0.442	-0.224	-0.596	-0.566	-1.28	-0.329	0.463	-0.459	-0.366	-0.347	-0.968	-0.143
CDH15	Neurology	2.17	3.52	2.76	3.02	2	2.38	2.53	3.93	3.61	4.38	4.41	4.02	3.7	4.6	3.6	2.42	3.42	2.65	4.25	4.14	3.58	4.03	3.52	3.72	4.26	3.81	1.99	3.6	4.27	3.23	3.37	2.98	4.68	4.17	3.26	4.01	3.4	4.01	3.27	2.9	2.9	2.97	4.12	3.44	4.15	4.42	2.37	4.9
CDH3	Neurology	-0.606	-0.143	-0.592	1.74	1.14	1.27	0.827	1.34	0.813	0.778	1.36	1.14	1.23	1.14	1.6	0.727	1.49	1.54	1.55	1.25	1.15	1.58	0.963	1.51	1.7	1.22	0.305	1.4	1.45	2.11	0.946	0.718	1.41	1.21	0.495	1.22	0.436	1.8	0.815	0.719	-0.0972	1.66	1.06	0.0723	1.25	1.49	-0.68	1.22
CDHR1	Neurology	-1.76	-1.6	-1.34	-1.71	-1.34	-2.09	-1.23	-1.55	-1.83	-1.97	-1.46	-2.55	-1.85	-2.13	-1.42	-1.81	-1.67	-0.871	-1.59	-1.37	-1.35	-1.43	-1.94	-1.72	-1.47	-2.37	-1.99	-1.76	-1.39	-0.608	-1.74	-1.45	-1.5	-1.38	-1.97	-1.97	-1.39	-1.78	-2.02	-1.91	-1.4	-2.1	-1.5	-1.77	-1.82	-1.65	-2.03	-1.15
CERT	Neurology	-0.725	-1.09	0.186	-0.156	-0.192	-0.904	-0.0759	-0.21	-0.417	-0.799	0.902	-1.34	-0.253	-1.17	0.359	-2.48	-1.18	-0.0334	-0.363	0.361	-0.324	0.899	-1.31	0.369	-0.22	0.791	-0.56	0.533	0.499	0.227	-0.344	-0.0045	0.279	0.0738	-0.0208	-0.525	-0.0143	0.0869	-0.83	0.224	-0.496	-0.675	-0.675	0.17	-0.249	0.061	-0.84	-0.275
CETN2	Neurology	0.308	0.13	0.133	-0.222	0.325	-0.108	-0.0373	0.472	0.0434	-0.0218	0.27	-0.0215	0.391	0.571	-1.16	0.197	-1.16	0.589	-1.47	-0.0968	0.272	-0.403	0.232	-0.207	0.117	-0.239	0.314	0.0982	0.179	0.735	-0.212	-0.202	-0.09	0.619	0.244	-0.0563	0.343	0.736	-0.65	-0.0711	0.493	0.49	0.43	0.436	0.13	0.434	-0.24	0.315
CGA	Neurology	0.156	-0.041	-0.254	-0.0926	0.59	-0.562	0.972	1.69	1.13	1.18	0.471	0.374	1.84	1.24	1.41	2.3	2.06	1.34	0.822	0.622	1.04	0.631	1.69	1.22	2.17	0.978	1.32	1.54	1.52	2.05	2.76	-0.08	1.27	-0.116	0.895	1.62	0.896	0.37	0.739	0.523	0.196	1.28	1.5	0.649	1.16	0.982	-0.0682	0.935
CHGB	Neurology	6.22	6.44	6.23	6.42	6.4	6.02	6.3	6.35	6.4	6.32	6.43	6.13	6.42	6.39	6.31	6.12	6.38	6.25	6.51	6.4	6.24	6.34	6.31	6.22	6.41	6.46	6.17	6.01	6.37	6.26	6.26	6.16	6.28	6.31	6.23	6.42	6.19	6.43	6.16	6.36	6.41	6.53	6.29	6.51	6.29	6.31	6.3	6.42
CHMP1A	Neurology	0.118	0.04	0.231	0.722	0.552	0.91	0.535	0.53	0.668	0.17	-0.0057	0.357	0.0315	0.0496	-0.335	-0.214	-0.0214	0.108	0.198	0.301	0.0641	-0.0519	0.415	0.347	-0.0642	0.162	0.36	0.0722	-0.0097	0.446	0.696	0.385	0.0458	-0.164	0.582	0.0216	-0.0759	-0.13	-0.312	0.557	-0.0555	0.0168	0.0027	0.29	0.268	0.472	0.0671	0.666
CLEC10A	Neurology	-4.47	-5.13	-4.81	-4.75	-4.71	-4.65	-4.63	-5.03	-4.26	-4.3	-4.69	-4.75	-4.16	-4.93	-4.77	-4.63	-4.66	-4.68	-4.73	-4.75	-4.67	-5.93	-4.84	-5.13	-4.68	-4.68	-5	-4.32	-4.94	-4.8	-3.45	-4.11	-5.12	-4.67	-5.1	-4.12	-4.96	-4.95	-4.68	-4.79	-4.89	-5.19	-5.03	-4.83	-4.02	-4.03	-5.18	-4.25
CLEC11A	Neurology	-2.03	-1.06	-2.34	-3.05	-2.08	-2.93	-1.57	0.0403	-0.129	0.116	0.362	-0.619	0.144	1.15	-0.523	-0.632	1.26	-0.509	-0.016	0.0024	0.228	0.243	-1.01	-0.333	0.542	-0.225	-1.12	0.427	-0.135	1.62	0.252	-0.383	0.489	0.34	-1.49	0.584	-0.827	-0.282	-0.599	-0.218	-2.72	0.676	0.604	-1.96	0.15	0.509	-2.51	1.27
CLEC14A	Neurology	-0.545	-0.434	-1.26	-1.19	-0.985	-1.8	-1.31	-0.0384	-0.71	-0.474	-1.07	-0.458	-0.968	-0.583	-0.926	-1.14	-0.913	-0.761	-0.361	-0.465	-0.388	-0.364	-1.13	-1.44	-0.203	-0.866	-1.86	-0.299	-0.498	0.279	-1.11	-0.888	0.0464	-0.351	-1.63	-0.187	-0.0759	-0.219	-0.676	-0.9	-1.3	-0.166	-0.166	-0.909	-0.0467	0.224	-1.91	0.319
CLEC1B	Neurology	-3.82	-4.96	-3.68	-7.04	-3.47	-3.92	-3.11	-3.6	-5.06	-4.57	-4.19	-3.46	-3.77	-4.04	-3.26	-5.4	-3.87	-3.23	-4.3	-4.53	-3.65	-3.97	-4.54	-4.81	-5.2	-3.2	-4.18	-3.05	-3.66	-3.16	-5.28	-4.95	-3.8	-4.38	-6.96	-4.13	-4.82	-4.77	-4.5	-4.52	-5.69	-4.18	-3.77	-4.2	-4.93	-3.86	-4.43	-4.56
CLPP	Neurology	-0.41	-0.528	-0.56	-0.591	-0.213	-0.434	-0.951	-0.676	-0.646	-0.49	-0.594	-0.288	-0.707	-0.85	-0.401	-0.865	-0.617	-0.594	-0.716	-0.458	-0.414	-0.538	-0.589	-0.368	-0.805	-0.352	-0.554	-0.496	-0.404	0.524	-0.103	-0.607	-1.09	-0.701	-0.442	-0.356	-0.319	-0.742	-0.66	-0.57	-0.58	-0.722	-0.365	-0.565	-0.214	-0.77	-0.451	0.397
CLPS	Neurology	-5.42	-5.31	-6.79	-6.68	-6.57	-6.98	-6.38	-4.62	-3.62	-4.23	-4.23	-4.2	-2.57	-2.07	-3.16	-3.13	-2.4	-2.49	-3.82	-3.51	-4.34	-3.42	-5.28	-2.53	-4.18	-2.73	-3.56	-2.47	-2.99	-0.788	-3.65	-6.16	-2.26	-4.27	-4.64	-1.86	-5.61	-3.35	-4.68	-3.97	-8.61	-2.06	-2.35	-5.67	-4.31	-3.98	-6.49	-3.73
CLSPN	Neurology	-0.377	-0.14	0.282	0.164	0.42	-0.0058	0.291	0.299	0.471	0.486	0.731	0.262	0.116	-0.362	0.282	0.0155	0.332	0.128	-0.068	0.288	-0.218	-0.0873	0.0487	-0.0211	0.497	0.236	0.399	0.369	0.271	0.203	0.532	0.143	0.0334	0.353	0.306	0.106	0.487	-0.167	-0.232	0.654	0.161	0.303	0.297	0.557	0.0069	-0.0131	-0.119	0.302
CLSTN1	Neurology	1.65	2.23	2.22	1.95	2.27	1.37	2.47	2.42	2.25	2.06	2.05	1.93	1.86	2.46	2.24	1.27	1.32	1.61	2.6	2.44	1.85	2.27	2.06	1.7	2.45	1.59	1.37	1.41	2.36	2.04	1.72	1.67	2.4	2.28	1.81	2.14	2.43	2.36	2.24	2.2	2.43	1.68	2.24	2.62	2.2	2.53	2.29	2.65
CNTN3	Neurology	-1.44	-0.577	-1.6	-1.93	-1.07	-2.05	-1.45	-0.668	-1.3	-0.274	-1.1	-0.608	-0.94	-0.769	-0.628	-1.57	-0.867	-1.24	-0.609	-0.472	-0.273	-0.65	-1.25	-1.47	-0.844	-1.3	-2.38	-1.13	-1	0.214	-1.03	-1.44	-0.071	0.0927	-1.84	-0.0813	0.458	-0.606	-0.819	-0.75	-1.03	-0.349	-0.167	-0.457	-0.425	0.0693	-1.54	0.842
CNTN4	Neurology	-0.278	0.87	0.321	-0.197	0.776	-0.319	0.212	1.13	0.866	1.26	1.21	0.975	0.732	1.34	0.94	0.133	1.01	0.555	1.13	1.29	1.08	1.03	0.511	0.251	1.25	0.633	-0.332	0.871	1.08	0.678	0.997	0.33	1.51	1.58	0.411	1.4	2.04	1.27	1.04	0.711	0.246	1.11	1.45	1.05	1.34	1.59	0.492	2.37
CNTN5	Neurology	1.78	2.97	1.99	1.92	2.82	1.49	2.34	3.06	2.48	3.16	2.47	2.76	2.83	3.08	3.11	2.43	3.16	2.37	3.12	3.23	3.12	3.12	2.35	1.95	2.85	2.56	1.21	2.53	2.58	3.4	2.24	2.17	3.09	3.57	1.74	3.5	3.8	3.1	2.64	2.76	2.22	3.41	3.5	2.88	2.93	3.53	1.89	3.97
COPE	Neurology	-0.0858	0.268	0.0854	-0.421	0.138	0.0427	0.793	0.494	0.481	0.0509	0.379	-0.0258	0.401	-0.0674	-0.025	-0.0353	0.442	0.36	-0.147	0.889	-0.259	0.171	-0.179	0.381	0.441	0.116	0.261	0.244	0.138	0.289	0.842	0.415	0.719	0.339	0.37	-0.188	-0.739	0.189	-0.0003	0.0024	0.555	-0.519	0.363	0.313	0.417	-0.479	0.059	0.118
CPA2	Neurology	-5.41	-3.09	-5.02	-4.89	-3.2	-5.63	-4.2	-1.98	-3.62	-4.3	-3.93	-3.97	-3.32	-3.48	-3.35	-3.43	-3.42	-2.79	-3.84	-4.5	-2.59	-2.87	-5.1	-3.9	-3.85	-3.09	-3.42	-2.8	-2.39	-3.31	-3.1	-4.03	-3.74	-2.73	-4.49	-3.14	-4.13	-3.69	-4.52	-3.67	-3.88	-3.57	-3.29	-2.82	-4.34	-4.26	-4.59	-2.95
CPM	Neurology	-1.45	-1.28	-1.17	-0.904	0.106	-1.09	-0.636	0.226	-0.48	-0.0822	-0.52	-0.568	-0.405	-0.196	0.232	0.0599	0.103	0.407	-0.111	-0.149	-0.259	-0.251	-0.681	-0.937	0.0696	0.9	-0.668	1.01	0.233	-1.36	-0.466	-1.31	-0.746	-0.244	-0.619	0.564	0.815	-1.06	-0.841	-1.17	-1.68	-0.301	0.828	-0.512	-0.429	-0.909	-1.25	0.519
CPPED1	Neurology	0.592	1.31	1.78	0.215	1.66	0.371	2.33	1.19	0.198	2.74	0.965	1.16	1.27	1.31	2.38	1.17	1.53	1.7	1.47	1.74	1.29	1.03	0.67	0.793	1.11	0.957	0.945	2.2	2.17	1.78	0.751	0.467	1.31	1.05	0.597	1.8	1.56	1.79	0.285	0.986	0.703	2.09	2.17	1.66	1.07	1.23	0.43	2.82
CRADD	Neurology	-3	-2.29	-1.88	-2.77	-1.65	-3.23	-0.768	-2.12	-1.97	-2.23	-2.05	-2.08	-1.58	-2.87	-1.92	-3.43	-2.06	-2.64	-3.58	-2.73	-1.78	-1.74	-2.47	-1.98	-2.52	-2.82	-2.96	-3.73	-2.22	-1.31	-1.81	-2.57	-2.1	-2.66	-3.14	-2.35	-2.39	-2.33	-2.56	-2.28	-3.31	-2.38	-2.67	-2.46	-1.74	-3.02	-3.94	-1.14
CRIP2	Neurology	-3.91	-3.9	-3.69	-3.5	-3.78	-3.3	-3.43	-3.47	-3.75	-2.95	-3.54	-3.95	-3.45	-3.64	-3.07	-3.72	-3.53	-3.21	-3.77	-3.87	-3.84	-3.71	-3.73	-3.63	-3.38	-3.48	-3.84	-3.42	-3.44	-1.89	-3.6	-3.78	-3.67	-3.76	-3.4	-1.89	-4.25	-3.35	-3.58	-3.56	-4.05	-3.26	-3.89	-3.36	-3.43	-2.98	-3.99	-2.2
CRTAM	Neurology	-5.08	-4.53	-4.3	-3.62	-4.6	-4.23	-4.06	-3.65	-3.74	-4.36	-3.75	-3.71	-4.41	-4.25	-3.87	-3.78	-3.33	-4.12	-4.17	-4.49	-3.67	-4.79	-3.85	-4.4	-3.7	-4.39	-4.44	-3.69	-4.48	-3.65	-3.33	-4.62	-4.08	-3.87	-4.11	-3.93	-3.97	-3.82	-3.55	-4.68	-4.34	-4.4	-4.19	-3.54	-3.8	-4.03	-4.33	-3.26
CSF2RA	Neurology	-1.53	-0.422	-2	-2.09	-1.59	-1.02	-2.26	-1.13	-1.12	-0.698	-1.95	-0.335	-1.61	-0.452	-0.861	-0.86	-0.693	-0.127	-0.623	-0.771	-1.41	-1.48	-1.65	-1.09	-1.25	-1.19	-1.94	0.452	-0.375	0.01	-0.633	-2.68	-0.158	-0.521	-1.03	0.0643	-0.494	-0.435	-0.45	-1.43	-1.65	-0.777	-1.44	-2.09	-1.83	-1.93	-1.12	-0.213
CST5	Neurology	-1.77	-1.36	-1.72	-1.69	-1.33	-1.91	-1.54	-1.46	-1.63	-1.54	-1.15	-1.21	-1.61	-1.62	-1.56	-1.38	-1.43	-1.39	-1.64	-1.49	-1.41	-1.62	-1.72	-1.23	-1.62	-1.37	-1.75	-1.21	-1.39	-1.4	-1.66	-1.24	-1.5	-1.8	-1.71	-1.27	-1.91	-1.65	-1.42	-1.4	-1.78	-1.49	-1.66	-1.85	-1.5	-1.51	-1.79	-1.3
CTRB1	Neurology	-3.59	-2.3	-3.75	-2.73	-3.3	-4.37	-3.44	-1.96	-2.63	-2.92	-2.63	-2.81	-2.61	-2.04	-2.58	-3.16	-2.61	-1.54	-1.86	-2.18	-2.96	-2.55	-2.49	-2.8	-3.31	-1.65	-1.42	-1.76	-2.11	-1.79	-2.25	-2.85	-3.24	-2.6	-2.24	-2.65	-3.56	-2.91	-2.99	-3	-3.84	-2.79	-3.31	-2.93	-3.24	-2.3	-3.44	-3.66
CTSS	Neurology	0.338	1.01	0.512	0.908	1.43	2.06	1.12	2.21	1.78	1.93	1.83	1.44	1.77	2.17	1.78	2.33	1.56	2.17	1.77	2.22	1.61	1.81	1.93	1.42	1.98	1.83	1.55	2.19	2.13	0.99	1.66	1.43	1.82	1.7	1.07	1.91	1.1	1.08	1.24	1.43	0.432	1.83	1.97	1.21	1.06	1.33	0.026	2.39
CX3CL1	Neurology	-3.04	-1.9	-2.41	-1.97	-2.32	-2	-2.56	-2.34	-2.31	-1.79	-1.92	-1.97	-2.45	-2.65	-1.76	-2.72	-1.98	-2.11	-1.47	-2.01	-1.85	-1.66	-2.96	-2.3	-1.15	-2.28	-2.97	-2.09	-2.16	-1.64	-2.32	-2.67	-1.54	-2.08	-3.42	-2.14	-2.21	-1.72	-2.5	-2.17	-3.51	-1.58	-1.98	-1.43	-2.19	-1.06	-3.14	-1.15
CXCL11	Neurology	-2.65	-1.76	-2.5	-1.6	-2.25	3.24	-0.478	-0.941	-1.54	-1.54	-1.64	-2.44	-1.37	-1.9	-0.556	-1.9	-1.11	-2.21	-1.93	2.44	-1.67	-1.5	1.19	-1.35	-1.66	-1	-2.71	-0.731	-0.746	-2.27	-1.24	-1.74	-1.41	-2.04	-1.44	-1.18	-2.86	-1.48	-2.09	-1.76	-2.95	-0.662	-1.6	-0.966	-1.08	-1.08	-3.06	-0.472
CXCL13	Neurology	-2.73	-2.52	-3.04	-1.67	-1.97	-2.79	-2.34	-1.94	-1.85	-1.55	-1.9	-2.07	-1.01	-1.14	-0.914	-1.7	-1.05	-0.381	-1.58	-2.24	-1.56	-1.38	-1.51	-1.8	-0.679	-0.335	-1.78	-1.18	-1.61	-0.476	-2.07	-2.01	-1.48	-1.9	-2.73	-1.55	-2.85	-1.12	-2.2	-1.76	-3.47	-1.29	-0.894	-2.7	-1.19	-1.03	-3.44	-1.46
CXCL8---2	Neurology	3.53	1.79	1.19	3.17	3.87	6.15	1.9	2.52	1.96	2.26	2.68	1.67	1.62	2.27	2.86	2.37	2.15	3.17	2.24	3.62	2.95	2.03	2.28	2.23	2.99	3.34	2.51	3.75	3.09	3.17	2.18	1.56	2.43	2.51	2.38	2.51	1.83	2.02	1.77	2.06	1.05	2.32	2.38	1.89	2.27	2.59	1.12	2.57
DARS	Neurology	-1.03	-0.356	-0.0623	-0.686	-0.766	-0.744	0.841	-0.824	-1.11	0.026	-0.797	-0.84	-0.4	-1.14	0.362	-0.823	-0.603	-1.03	-0.398	-0.499	-0.424	-0.32	-0.199	-0.335	-0.466	-0.865	-1.15	-0.444	-0.431	0.349	-0.188	-0.91	-1.85	-0.749	0.0261	-0.766	-0.694	-0.582	-1.06	-0.315	-0.364	-0.319	-0.731	-0.378	-1.12	-0.437	-0.946	0.386
DBI	Neurology	4.64	5.23	4.08	4.07	3.64	3.8	4.25	5.77	4.54	5.37	5.09	5.01	4.37	5.54	5.29	5.08	5.6	5.38	5.43	5.07	4.94	4.77	4.41	4.53	5.77	5.07	3.81	5.92	4.97	6.09	5.53	3.93	5.05	5.73	4.12	5.48	5.14	4.4	4.3	4.19	3.45	4.96	4.92	4.61	4.8	5.38	3.39	5.8
DCTN6	Neurology	-0.404	-0.758	-0.0644	-0.315	-0.621	-0.807	-0.484	-0.417	-0.493	-1.05	-1.13	-1.32	-0.479	-0.636	-0.0365	-0.301	-0.716	-0.0382	0.212	-1.03	-0.38	-0.419	-0.988	-0.749	-0.202	-0.687	-0.335	-0.698	-0.255	-0.552	-0.891	-0.827	-0.724	-1.28	-0.424	-0.456	-1.13	-0.745	-1.06	-0.341	-0.363	-1.48	-1.55	-0.254	-0.759	-1	-0.17	-0.37
DDR1	Neurology	1.2	2.39	1.63	1.94	2.78	2.12	1.72	2.93	2.43	2.55	2.62	2.37	2.67	3.05	2.95	2.93	3.11	3.24	2.56	2.4	2.69	2.66	1.98	2.24	2.73	3.16	2.31	3.66	2.91	1.96	2.8	1.51	2.8	2.73	2.29	3.28	3.13	2.09	2.13	1.78	1.42	2.32	3.15	2.28	2.18	2.17	1.97	3.19
DKK1	Neurology	-1.05	-0.0667	-0.218	0.524	0.764	0.628	0.348	0.944	-0.514	0.0198	-0.293	-0.444	0.509	0.254	0.951	-0.518	-0.0213	0.263	0.299	0.202	-0.493	0.0828	-0.631	-0.622	0.11	-0.0436	-1.22	-0.286	-0.241	1.54	-0.813	-1.07	0.143	0.155	-1.46	1.04	0.376	0.617	-0.22	0.0501	-0.551	0.716	0.701	-0.125	-0.228	0.753	-0.749	1.39
DKK4	Neurology	-1.48	-1.25	-1.66	-2.27	-1.3	-1.77	-1.43	-1.23	-1.07	-0.864	-1.9	-1.03	-1.52	-1.67	-1.23	-1.84	-1.21	-0.888	-0.688	-1.04	-1.24	-1.42	-1.74	-1.27	-0.975	-1.28	-1.69	-1.58	-1.56	-0.343	-1.08	-1.91	-1.09	-0.786	-1.53	-0.924	-0.835	-1.24	-0.859	-1.15	-1.54	-0.715	-0.776	-1.45	-1.11	-1.15	-1.64	-0.206
DNMBP	Neurology	-2.62	-2.16	-3.18	-3.43	-2.84	-3.69	-2.85	-2.82	-2.96	-2.89	-2.61	-2.56	-3.46	-2.87	-2.42	-3.1	-2.94	-3.09	-2.85	-2.99	-3.28	-3.08	-3.16	-3.33	-2.42	-2.61	-4.48	-3.02	-2.83	-0.942	-2.88	-3.85	-2.86	-2.57	-3.37	-2.79	-2.95	-3.09	-3.51	-2.74	-3.69	-2.87	-2.83	-3.34	-2.94	-2.64	-4.14	-2.03
DPEP1	Neurology	-5.39	-4.77	-5.17	-5.21	-4.73	-5.09	-4.94	-4.76	-5.27	-5.16	-4.92	-4.52	-5.38	-5.02	-5.47	-4.86	-5.7	-4.58	-4.86	-4.96	-5.1	-4.88	-5.13	-5.17	-5.1	-5.13	-5.52	-4.64	-5.6	-4.31	-4.29	-5.02	-4.95	-5.28	-5.05	-5.87	-4.74	-5.33	-5.18	-5.19	-4.77	-4.85	-5.29	-5.07	-5.01	-5.49	-5.15	-5.12
DRAXIN	Neurology	4.94	4.72	3.48	4.22	3.77	4.2	4.18	4.98	4.71	4.71	4.18	4.51	4.09	4.67	4.83	4.16	4.82	4.12	4.46	4.71	4.46	4.01	4.16	4.45	4.72	3.66	2.67	4.52	3.82	6.61	4.05	3.85	5.26	5.38	3.36	5.2	5.11	4.83	4.3	4.29	4.08	5.26	4.62	4.69	5.09	5.35	3.49	5.1
DSC2	Neurology	-1.88	-1.27	-1.65	-1.54	-1.01	-1.66	-1.84	0.122	-0.952	-0.389	-1.04	-0.504	-1.21	-0.277	-0.882	-0.508	-0.302	-0.272	-0.779	-0.257	-0.248	-0.46	-1.24	-1.34	-0.657	-0.712	-1.3	0.446	-0.639	0.13	-0.295	-1.61	-0.399	-0.19	-1.85	-0.321	-0.338	-1.12	-1.14	-1.23	-1.77	-0.749	-0.661	-0.952	-0.967	-0.757	-1.86	-0.172
DSG2	Neurology	-2.42	-2.46	-2.47	-2.56	-2.38	-3.44	-2.65	-1.67	-2.29	-2.04	-2.14	-2.11	-2.63	-1.48	-2.43	-1.77	-1.41	-1.33	-2.4	-2.24	-2.24	-2.19	-2.54	-2.41	-1.83	-2.06	-2.77	-1.52	-1.91	-0.616	-1.71	-2.39	-2.2	-1.7	-2.3	-1.98	-2.11	-2.46	-2.7	-2.69	-3.19	-2.37	-2.3	-2.21	-2.47	-2.68	-3.06	-1.73
DUSP3	Neurology	-0.0675	-0.54	-0.704	-0.666	-0.136	-1.08	-0.838	-0.665	-0.23	-0.781	-0.342	0.139	-0.256	0.0947	-0.856	-0.0701	-0.239	-0.568	-0.206	-0.384	-0.41	-0.937	-0.424	-0.0127	0.18	-1.1	-0.189	-0.208	0.158	-0.75	-0.377	-0.271	0.184	-0.318	-0.0834	-0.916	-0.184	-0.742	-0.751	-0.654	-0.0682	-0.48	-0.483	-0.792	-0.484	0.293	0.169	-0.614
EBAG9	Neurology	-0.822	-0.839	-1.18	-1.58	-1.04	-0.407	-0.253	-0.729	-0.712	-0.579	-0.564	-0.436	-0.941	-0.802	-0.528	-1.76	-0.96	-1.1	-0.941	-1.27	-1.11	-0.719	-1.17	-1.49	-1.23	-0.721	-1.71	-0.988	-0.949	-0.436	-0.538	-1.51	-0.816	-0.892	-1.11	-0.608	-0.875	-0.708	-1.23	-0.735	-1.66	-0.896	-1.22	-1.38	-0.976	-0.947	-1.37	0.117
ECE1	Neurology	-1.01	-0.733	-0.814	-1.62	-1.23	-2.2	-1.04	-0.591	-1.38	-1.57	-0.882	-2.06	-2.72	-0.642	-0.515	-2.09	-0.722	-0.793	-0.753	-0.63	-0.834	-1.08	-2.04	-0.915	-0.131	-0.77	-1.37	-0.918	-1.51	-1.27	-1.41	-1.62	-2.15	-1.01	-1.92	-0.672	-0.784	-0.513	-2.16	-0.968	-1.81	-0.0969	-0.682	-1.05	-0.86	-0.815	-0.923	-0.397
EFNA1	Neurology	0.322	1.32	0.725	0.922	1.55	1.39	1.09	2.42	1.43	1.96	1.8	1.67	1.63	2.52	2.3	2.41	2.2	2.57	1.69	1.75	1.81	1.62	1.13	1.21	1.95	2.47	1.42	3.08	2.3	1.07	2.3	0.771	1.74	2.08	1.31	2.84	2.16	1.24	1.35	0.774	0.272	1.57	2.28	1.09	1.54	1.48	0.886	2.46
EFNA4	Neurology	-2.79	-2.1	-2.74	-2.73	-2.32	-2.42	-2.4	-1.37	-1.56	-1.57	-1.7	-1.82	-1.75	-1.29	-1.52	-1.38	-1.38	-1.07	-1.87	-1.62	-1.39	-1.71	-2.21	-2.12	-1.27	-1.23	-1.96	-0.914	-1.3	-0.255	-1.66	-2.43	-1.62	-1.74	-2.2	-1.48	-1.78	-2.19	-1.98	-2	-3.35	-1.71	-1.07	-2.05	-1.6	-1.72	-3.18	-0.971
EIF4B	Neurology	-1.15	-0.429	-0.221	-1.1	-0.98	-1.2	-0.892	-1.16	-1.47	-0.694	-1.92	-0.736	-0.84	-1.62	-0.494	-0.794	-1.99	-1.5	-1.12	-1.56	-1.27	-1.26	-1.24	-1.14	-0.235	-0.614	-1.31	-0.938	-0.782	-0.749	-1.24	-0.629	-1.05	-0.894	-0.281	-0.905	-0.788	-0.884	-0.969	-0.584	-0.526	-0.979	-1.69	-1.18	-1.18	-0.872	-0.573	-1.9
ENO1	Neurology	0.27	0.732	0.198	0.536	1.16	-1.4	1.39	1.53	1.02	2.32	1.94	1.97	0.952	2.57	2.84	2.18	1.79	1.57	2	1.26	2.47	1.31	1.48	1.45	1.76	1.61	1.18	2.77	2.35	2.64	2.63	0.235	2.44	2.98	1.93	2.24	0.993	1.41	0.918	1.22	-0.508	0.87	2.45	0.36	1.91	1.13	-0.636	3.53
ENO2	Neurology	2.92	4.33	3.66	3.83	3.48	2.77	4.25	4.48	4.98	5.13	5.01	4.62	4.18	5.04	4.84	4.48	4.78	4.19	5.1	4.98	4.9	5.06	4.64	4.48	5.08	4.81	3.74	5.46	5.24	3.84	4.92	4.41	5.37	5.34	4.69	4.97	4.65	4.56	4.1	3.89	3.27	4.39	4.79	4.21	4.41	4.59	3.58	5.26
EPHA10	Neurology	1.04	2.16	1.75	0.888	1.15	-0.439	1.89	3.14	1.8	2.27	1.71	1.76	1.95	2.4	2.7	1.08	2.45	2.49	2.56	2.26	2.48	2.37	1.47	1.15	2.67	1.45	0.0996	1.64	1.38	2.84	1.33	1.35	2.58	2.93	0.874	3.24	3.92	2.63	2.04	2	2.02	2.93	3.1	2.36	2.69	3.51	1.32	4.08
EPHB6	Neurology	-1.94	0.32	-0.948	-1.48	-0.405	-0.601	-0.364	0.966	0.273	0.848	-0.0479	0.506	-0.271	0.162	0.239	-0.322	0.523	-0.0296	0.887	0.919	0.806	0.66	-0.329	-0.504	0.636	-0.29	-1.56	0.15	-0.0108	0.423	-0.378	-0.537	1.18	1.56	-0.687	1.58	0.978	0.463	0.352	0.855	-1.2	1.29	1.25	-0.146	0.905	1.64	-1.07	2.04
EREG	Neurology	-2.06	-2.35	-1.99	-1.88	-2.11	-1.97	-1.84	-1.96	-1.66	-1.86	-2.31	-2	-2.31	-2.44	-2.74	-2.1	-2.36	-2.24	-2.21	-2.54	-1.8	-2.29	-1.85	-2.01	-2.33	-2.5	-2.44	-2.34	-2.57	-1.4	-1.58	-1.92	-1.87	-1.97	-1.63	-2.28	-2.39	-2.4	-2.33	-1.64	-2.47	-1.86	-2.08	-2.54	-1.91	-2.08	-2.69	-1.85
EZR	Neurology	0.838	0.584	0.469	0.424	0.665	0.392	0.668	0.45	0.278	0.593	0.626	0.223	0.519	0.135	0.539	0.407	0.588	0.0494	0.663	0.3	0.451	0.417	0.622	0.268	0.732	0.38	0.511	0.177	0.622	1.59	0.488	0.278	0.68	0.587	0.674	0.617	0.598	0.606	0.114	0.12	0.0485	0.818	0.451	0.57	0.336	0.487	-0.129	0.996
F11R	Neurology	-2.32	-2.11	-3.03	-2.97	-2.24	-0.831	-2.64	-0.93	-2.33	-2.11	-2.22	-2.54	-2.58	-1.88	-1.8	-1.94	-1.99	-1.1	-1.75	-2.04	-1.89	-2.01	-2.83	-2.59	-1.77	-1.95	-2.5	-1.43	-1.66	-0.582	-2.34	-3.28	-1.75	-2	-2.99	-1.59	-2.2	-2.18	-2.48	-2.54	-3.47	-2.38	-2.33	-2.95	-1.96	-1.76	-3.51	-1.65
FABP5	Neurology	3.33	2.65	1.49	0.974	1.6	0.27	1.55	2.88	2.9	4.43	3.39	2.48	2.53	4.14	3.99	3.21	4.29	4.08	3.88	3.97	3.53	3.81	2.61	3.02	4.1	3.73	1.88	4.55	3.63	6.31	3.7	2.64	4.29	3.96	1.62	3.66	2.74	2.97	2.35	2.6	-0.896	3.07	3.4	0.396	3.17	4.05	-0.0123	4.71
FCER2	Neurology	-2.24	-1.03	-0.578	-1.75	-2	-1.33	0.219	-1.21	-2.21	-0.595	-1.07	-1.02	-0.901	0.786	-1.99	1.95	-1.4	-0.694	-1.12	-1.58	-1.57	-1.88	-1.41	-1.62	-1.45	-0.744	-2.58	-1.07	0.432	-0.587	1.03	-1.55	-0.315	-0.757	-3.11	-1	0.957	-1.42	0.202	-1.91	-2.63	-1.13	-1.49	-0.3	-1.38	-1.24	-3.07	0.147
FCRL5	Neurology	-5.08	-5.24	-4.55	-4.9	-4.95	-4.64	-4.72	-4.48	-4.66	-4.74	-4.46	-4.57	-4.29	-5.23	-4.75	-5.13	-4.87	-4.56	-5.34	-4.57	-3.86	-4.57	-4.88	-4.8	-4.99	-4.84	-4.87	-4.68	-4.78	-4.28	-4.86	-4.9	-5.05	-4.96	-5.18	-4.8	-3.94	-4.66	-4.67	-5.1	-4.76	-4.94	-4.67	-5	-5.27	-5.02	-5.23	-4.84
FGR	Neurology	-1.01	-1.41	-0.444	-1.28	-1.05	-0.724	-0.24	-0.749	-1	-1.06	-1.19	-1.08	-0.764	-0.474	-0.507	-1.26	-1.13	-0.771	-0.754	-0.758	-0.712	-1.19	-0.558	-1.27	-1.52	-1.28	-1.04	-0.532	-1.06	-1.29	-1.8	-0.813	-1.09	-0.781	-0.304	-1.04	-0.921	-1.2	-0.882	-0.407	-0.913	-0.9	-1.52	-0.952	-1.39	-0.849	-1.1	-0.948
FHIT	Neurology	-1.45	-1.51	-0.376	-2.14	-0.0839	-1.1	0.166	-0.136	0.347	0.311	-0.647	-0.2	-0.512	-0.996	0.45	-0.174	0.606	0.353	-0.214	0.503	-0.737	0.262	-1.34	-0.629	0.0367	0.0204	-0.278	-0.195	0.43	-0.0083	-0.49	-0.943	-0.0256	-0.423	0.324	0.114	-0.47	-0.616	-0.57	-0.684	-1.05	-0.0376	-1.68	0.355	-0.622	-0.311	-0.961	0.575
FKBP4	Neurology	-0.0491	0.212	-0.321	-0.905	-1.07	-1.08	-0.52	0.443	-0.503	0.163	-0.566	-0.39	-1.26	-0.693	-0.196	-1.09	-0.704	-0.716	-0.0933	-0.195	-0.515	-0.456	-0.796	-0.794	-0.347	-0.343	-1.26	-0.259	0.0008	1.03	-0.623	-0.95	0.0884	0.4	-0.615	-0.0762	0.139	-0.4	-0.628	-0.302	-0.677	-0.0977	-0.178	-0.253	-0.199	0.0813	-0.821	0.994
FKBP5	Neurology	-1.68	-1.69	-1.58	-1.62	-1.56	-1.84	-1.34	-1.22	-2.05	-2.4	-2.44	-1.95	-1.77	-1.77	-1.87	-1.62	-2.04	-2.13	-1.98	-2.24	-1.83	-2.76	-1.61	-1.99	-1.86	-2.13	-2.09	-1.55	-1.88	-0.206	-1.97	-2.59	-2.17	-1.75	-1.97	-1.47	-2.39	-1.86	-2.36	-1.46	-2.09	-1.55	-1.94	-1.56	-1.79	-1.47	-2.62	-0.6
FKBP7	Neurology	0.418	0.646	0.252	-0.0895	0.278	0.0477	0.432	0.377	0.582	0.811	0.779	-0.0748	-0.0818	0.155	0.934	0.262	0.278	0.799	0.368	0.125	-0.249	0.303	0.43	0.258	0.729	0.349	-0.161	0.467	0.395	1.17	0.432	0.602	0.421	0.163	0.199	0.338	0.18	0.33	-0.444	0.539	0.0229	0.179	0.699	0.594	0.675	0.668	-0.0811	1.22
FLRT2	Neurology	-0.784	-0.132	-0.587	-1.24	-0.707	-0.871	-0.564	0.294	0.218	0.404	0.289	0.365	-0.238	0.388	0.192	0.0841	0.355	0.302	0.129	0.515	0.423	0.126	-0.354	-0.0431	0.204	-0.0596	-0.618	0.568	0.48	0.996	0.619	-0.108	0.341	0.481	-0.0445	0.646	-0.101	-0.0778	-0.491	-0.0744	-1.89	0.208	0.45	-0.44	0.419	0.329	-1.22	0.832
FMNL1	Neurology	-1.61	-1.54	-2.69	-1.71	-2.31	-1.53	-2.11	-3.37	-1.63	-2.01	-0.931	-1.66	-1.88	-1.08	-1.25	-1.6	-1.94	-1.87	-1.66	-1.67	-2.3	-1.6	-4.56	-3.7	-2.27	-2.18	-2.5	-1.7	-2.26	-2.36	-1.47	-1.06	-1.53	-1.66	-1.24	-1.49	-1.33	-2.81	-1.43	-2.74	-1.93	-2.06	-1.36	-1.73	-3.6	-1.66	-1.98	-1.58
FOLR2	Neurology	1.43	2.28	1.94	1.79	1.95	0.764	1.9	2.89	2.3	2.63	2.52	2.46	1.96	2.59	2.56	2.63	2.93	2.92	2.4	2.65	2.52	2.45	2.44	2.35	2.48	2.75	2.27	2.09	2.84	2.35	2.49	1.87	2.71	2.59	1.8	2.47	2.8	2.27	2.1	2.38	2.15	2.35	2.53	2.37	2.17	2.54	1.84	2.75
FOSB	Neurology	-0.643	-0.0568	-0.52	-0.37	-0.669	-0.388	-0.395	-0.89	-0.39	-0.246	0.034	-1.25	0.133	0.113	-0.38	-0.279	0.0285	-0.282	-0.337	-0.0405	0.408	-0.44	-0.802	-0.5	-0.261	-0.424	-0.798	-0.518	-0.327	-0.827	-0.386	-0.204	-0.216	-0.0955	-0.115	-0.0413	-0.567	-0.166	-0.256	-0.102	-0.466	-0.86	-0.329	-0.747	-0.334	-0.0146	-0.192	-0.297
FRZB	Neurology	-3.47	-1.61	-3.04	-0.296	-1.65	-0.272	-0.562	0.201	0.82	0.382	0.735	0.882	0.56	0.713	0.14	0.978	0.592	1.02	0.775	0.712	0.776	0.671	0.169	0.682	0.765	0.742	0.123	1.14	0.862	-0.224	0.917	-0.62	0.62	0.599	0.244	1	-2.78	0.224	0.629	0.307	-4.08	0.336	0.855	-2.53	0.55	0.36	-3.8	0.0467
FUT3_FUT5	Neurology	-3.46	-2.81	-3.91	-4.09	-3.86	-4.02	-3.31	-2.64	-2.69	-2.6	-2.82	-2.76	-3	-1.04	-3.11	-3.38	-1.99	-2.64	-2.17	-2.4	-3	-3.19	-3.43	-3.05	-2.06	-3.28	-3.33	-2.53	-2.63	-2.55	-2.06	-3.48	-2.54	-2.66	-2.9	-2.69	-3.72	-2.99	-3.59	-3.08	-4.21	-2.76	-2.63	-3.53	-3.2	-1.91	-3.77	-1.76
FUT8	Neurology	-3.53	-2.95	-3.59	-3.45	-2.82	-3.79	-2.7	-2.93	-2.31	-2.25	-2.18	-2.09	-1.98	-2.54	-1.75	-2.74	-2.2	-2.68	-1.61	-2.21	-2.62	-1.5	-3.09	-2.23	-2.02	-2.33	-3.1	-1.7	-2.14	-0.828	-2.54	-2.74	-1.97	-1.59	-2.78	-1.62	-3.48	-2.19	-2.51	-2.64	-3.63	-1.6	-2.24	-3.19	-2.05	-1.84	-3.57	-1.11
FYB1	Neurology	-2.09	-2.28	-2.52	-2.95	-2.28	-2.12	-1.84	-2	-3.28	-2.19	-2.03	-1.85	-2.48	-2.69	-2.12	-2.28	-2.51	-2.41	-2.84	-2.05	-1.69	-1.86	-2.2	-2.4	-2.54	-2.31	-2.31	-1.84	-2.24	-1.57	-2.11	-2.15	-2.77	-2.14	-2.26	-2.17	-2.36	-2.42	-2.18	-2.9	-2.83	-2.14	-2.21	-2.15	-2.2	-3.11	-2.62	-1.33
GBP4	Neurology	0.435	0.214	0.579	0.293	0.221	0.469	0.952	0.541	0.6	0.764	0.651	0.59	0.412	0.52	0.778	0.379	0.75	0.642	0.942	0.669	0.654	0.469	0.372	0.595	0.734	0.108	0.492	0.402	0.566	0.49	0.184	0.469	0.538	0.672	0.53	0.715	1.03	0.445	0.732	0.921	0.934	0.442	0.837	0.61	0.651	0.719	0.335	0.606
GDNF	Neurology	-1.5	-1.62	-1.41	-0.967	-1.97	-1.85	-0.96	-1.14	-1.14	-1.61	-0.949	-1.39	-1.43	-1.01	-1.83	-1.41	-1.8	-1.17	-1.16	-1.6	-1.55	-1.76	-1.94	-3.08	-1.47	-2.82	-1.6	-1.74	-0.782	-1.16	-2.09	-1.02	-1.2	-0.881	-1.68	-1.69	-1.75	-1.86	-1.12	-1.92	-1.23	-1.21	-0.696	-1.33	-0.588	-1.37	-2.09	-0.57
GFRA3	Neurology	-1.36	-0.388	-0.298	-0.368	-0.487	-0.185	-0.196	0.933	0.456	0.633	0.961	0.393	0.51	1.01	0.776	0.593	0.462	0.656	0.651	0.928	0.358	0.82	0.207	0.158	1.26	1.17	-0.436	1.51	1.25	0.616	0.804	-0.2	0.94	0.993	0.277	1.51	0.304	0.454	0.403	-0.0317	-1.14	0.503	0.758	-0.184	0.536	0.36	-0.714	1.47
GGA1	Neurology	-0.367	0.0129	-0.54	-0.408	-0.242	-0.227	0.0541	0.566	0.131	-0.176	-0.103	-0.149	-0.169	0.15	-0.463	-0.505	0.311	-0.327	0.204	0.623	-0.182	0.101	-0.272	0.0849	0.0459	0.0504	0.268	-0.708	-0.978	0.263	-0.401	0.011	-0.136	-0.158	-0.157	0.326	-0.0084	-1.24	-0.498	-0.282	0.096	0.15	0.291	-0.184	-0.276	0.285	-0.302	-0.964
GGT1	Neurology	-3.37	-2.73	-2.89	-2.61	-2.14	-2.94	-2.46	-1.6	-2.78	-2.3	-2.34	-2.8	-2.82	-1.87	-2.62	-1.97	-2.12	-1.67	-2.86	-2.48	-2.32	-2.87	-2.66	-2.48	-2.06	-2.27	-2.9	-1.87	-1.83	-2.13	-2.62	-2.73	-2.42	-2.23	-2.53	-1.71	-1.73	-2.13	-2.68	-2.54	-2.66	-2.41	-2.05	-2.83	-2.06	-2.76	-3.25	-1.63
GGT5	Neurology	-4.48	-3.4	-4.15	-3.16	-3.92	-3.22	-3.54	-3.86	-3.2	-4.06	-4.22	-3.81	-3.47	-3.83	-3.56	-3.19	-3.24	-3.76	-3.8	-3.83	-3.45	-4.15	-4.81	-3.64	-3.28	-3.32	-4.18	-3.34	-3.75	-3.56	-3.77	-4.27	-4.03	-3.61	-3.57	-3.15	-3.42	-3.6	-4.12	-3.72	-4.19	-3.27	-3.87	-3.67	-4.06	-3.28	-3.43	-3.36
GHRHR	Neurology	0.0298	-0.0816	0.383	-0.422	-0.269	-0.295	0.171	-0.233	0.051	-0.179	0.293	0.275	-0.516	-0.105	0.167	0.0109	-0.215	0.206	0.485	-0.807	0.009	0.559	-0.26	0.147	-0.0251	-0.156	0.0344	-0.0118	0.365	0.0303	0.208	-0.68	0.261	0.0993	-0.138	-0.358	-0.159	0.0036	0.56	-0.0609	0.232	-0.192	-0.288	0.221	-0.0606	-0.319	-0.0222	0.013
GKN1	Neurology	-1.83	-2.94	-1.65	-2.34	-1.8	-1.77	-1.04	-2.11	-1.33	-1.96	-2.39	-3.23	-1.85	-1.61	-1.82	-2.43	-1.88	-1.16	-3.07	-1.01	-1.71	-0.989	-2.27	-1.86	-1.55	-1.5	-2.16	-2.56	-1.88	-0.877	-2.12	-1.48	-1.33	-1.29	-1.53	-2.64	-1.68	-2.51	-1.66	-1.7	-1.6	-1.25	-2.83	-1.62	-2.18	-1.06	-1.39	-1.45
GLB1	Neurology	-0.588	-0.492	-0.751	-0.697	-0.533	-0.539	-0.718	-0.318	0.0104	-0.288	-0.12	-0.086	0.012	-0.268	-0.329	-0.205	-0.344	-0.364	-0.216	-0.43	-0.0319	0.0045	-0.352	-0.162	0.0611	-0.0428	-0.422	-0.0519	-0.263	0.273	-0.293	-0.135	0.021	-0.0064	-0.29	0.0363	-0.366	-0.42	-0.24	-0.319	-0.773	-0.127	-0.0295	-0.477	-0.293	-0.22	-0.454	0.0495
GLT8D2	Neurology	0.31	-0.0718	0.426	-0.148	-0.0125	0.008	0.0136	-0.272	-0.312	0.254	0.157	0.336	-0.0622	0.159	0.144	-0.0723	-0.231	0.416	-0.16	0.216	0.114	-0.0819	0.156	-0.228	-0.0144	0.101	0.309	-0.631	-0.488	-0.0546	0.275	0.406	0.283	-0.531	-0.606	-0.308	-0.369	0.0963	0.163	-0.043	-0.148	0.106	0.0982	-0.356	-0.336	0.279	-0.581	0.006
GNLY	Neurology	-5.62	-5.84	-5.61	-4.97	-4.55	-5.42	-4.1	-1.52	-4.84	-5.44	-5.11	-4.95	-4.06	-5.58	-4.68	-4.77	-4.75	-4.5	-5.14	-5.3	-4.68	-5.55	-3.93	-5.65	-4.57	-4.35	-5.29	-3.06	-5.14	-5.15	-4.64	-5.65	-4.88	-4.63	-4.8	-3.7	-4.6	-4.61	-5.16	-5.18	-5.92	-4.76	-4.57	-3.94	-5.25	-5.26	-6.24	-3.28
GP6	Neurology	-4.13	-3.69	-4.07	-3.73	-3.72	-4.34	-4.45	-4.33	-4.7	-4.94	-4.06	-4.57	-4.23	-4.33	-4.27	-4.44	-4.09	-3.23	-4.04	-4.57	-4.08	-4.19	-4.13	-4.68	-4.52	-3.84	-3.94	-4.36	-4.2	-3.15	-4	-4.4	-4.24	-3.86	-3.89	-3.56	-4.49	-3.52	-3.69	-3.92	-4.5	-3.79	-3.94	-4.12	-4.38	-4.25	-4.43	-3.71
GPC5	Neurology	0.522	1.47	0.672	0.395	0.995	0.829	1.08	1.8	1.38	1.97	1.38	1.68	1.41	1.87	1.69	1.29	1.74	1.7	2.17	1.61	2.01	1.94	1.17	0.787	2.24	1.53	0.621	1.56	1.61	1.99	1.62	0.977	2.13	2.21	1.08	1.94	2.11	1.72	1.22	1.82	1.2	1.96	2.3	1.73	2.19	2.8	0.703	2.98
GPKOW	Neurology	-0.112	0.0017	0.185	-0.33	-0.435	-0.187	0.0539	-0.273	-0.312	-0.125	-0.265	-0.295	-0.315	-0.109	-0.224	-0.391	-0.332	-0.172	-0.205	-0.0103	-0.0011	-0.18	-0.426	-0.294	-0.284	-0.253	-0.492	-0.0584	-0.269	0.128	-0.519	-0.0528	-0.414	-0.472	-0.264	-0.148	-0.103	-0.234	-0.532	-0.268	0.183	-0.298	-0.201	0.0018	-0.32	-0.216	-0.32	-0.506
GRN	Neurology	-2.21	-1.69	-2.5	-2.2	-2.06	-1.35	-2.17	-0.816	-2.08	-1.23	-1.53	-1.48	-1.76	-1.62	-1.81	-1.42	-1.69	-1.13	-1.59	-1.5	-1.5	-1.57	-1.67	-2.15	-1.48	-1.93	-2.52	-1.21	-1.41	-0.816	-1.68	-2.1	-1.71	-1.03	-2.5	-1.41	-1.6	-2.15	-1.57	-1.96	-2.7	-1.81	-1.58	-2.12	-1.64	-1.25	-2.18	-1.27
GSTP1	Neurology	1.06	0.41	2.24	0.512	0.502	0.141	1.49	0.807	0.804	0.725	0.373	0.981	0.763	0.751	1.53	0.929	0.498	1.09	1.04	1.28	0.312	-0.0543	0.368	1.16	1.11	0.975	0.781	0.974	0.928	0.499	0.925	0.509	0.587	1.45	1.72	0.473	1.93	1.49	0.381	1.18	0.475	0.178	1.07	1.45	0.486	1.04	0.489	2.24
GUCA2A	Neurology	-5.43	-4.75	-4.9	-5.55	-3.95	-5.88	-4.52	-3.03	-3.9	-4.35	-3.84	-4.1	-3.88	-3.58	-4.32	-3.38	-3.41	-3.06	-4.28	-4.32	-3.97	-3.61	-5.15	-4.34	-3.68	-3.8	-4.06	-2.27	-3.29	-2.84	-3.86	-4.85	-3.36	-3.36	-5.06	-3.24	-4.04	-3.47	-4.78	-3.6	-5.26	-3.82	-3.73	-4.41	-4.07	-3.92	-5.2	-4.22
HARS	Neurology	0.185	-0.26	0.411	-0.481	-0.199	-0.385	1.16	0.304	-0.534	0.136	0.228	0.127	0.0105	-0.0476	0.984	-0.327	0.0098	0.483	0.36	-0.226	-0.18	0.173	-0.543	0.291	0.553	-0.0481	-0.191	0.722	0.466	1.82	0.561	0.0071	-0.0229	-0.176	0.0314	0.852	0.148	0.469	-0.598	0.186	-1.71	-0.162	0.187	-0.0513	-0.107	0.499	-0.59	1.43
HAVCR2	Neurology	1.04	2.66	1.57	1.42	1.8	1.64	1.43	3.43	2.25	2.82	2.51	2.61	2.25	1.94	3.08	2.4	3.01	2.19	1.63	2.81	2.73	2.81	2.15	1.89	2.81	2.81	2.24	3.85	2.99	2.88	2.87	1.78	2.85	3.28	1.54	3.26	2.27	2.31	2.33	2	1.47	2.49	2.7	2.23	2.52	2.98	1.32	3.09
HMOX2	Neurology	-0.0127	-0.11	0.217	-0.468	0.167	-0.687	-0.0405	0.277	-0.533	0.0491	-0.454	-0.519	-0.672	-0.0084	0.161	-0.116	0.135	0.0006	-0.173	0.118	-0.0027	0.374	-0.086	-0.14	-0.316	0.0379	-0.595	-0.144	0.106	0.356	-0.158	-0.886	-0.381	0.0152	-0.426	-0.543	0.448	-0.641	-0.64	-0.378	-0.0039	0.134	-0.635	-0.0935	-0.204	-0.252	-0.586	0.479
HNMT	Neurology	-4.35	-3.41	-3.65	-4.14	-4.6	-4.13	-4.22	-3.69	-3.41	-3.12	-2.8	-3.3	-3.49	-3.4	-2.93	-2.86	-3.45	-3.73	-2.88	-2.73	-3.26	-2.46	-3.55	-3.25	-2.57	-3.51	-4.48	-2.99	-3.04	-1.16	-3.41	-4.86	-3.28	-2.65	-3.24	-2.77	-3.71	-2.96	-3.97	-3.47	-4.91	-3.07	-3.13	-3.86	-2.88	-2.9	-4.75	-2.15
HSP90B1	Neurology	-0.93	-1.09	-1.13	-1.65	-1.04	-1.48	-1.31	-1.54	-1.19	-2.23	-1.29	-1.55	-1.98	-1.47	-1.34	-1.39	-1.55	-1.35	-1.52	-1.42	-1.72	-1.44	-1.66	-1.7	-1.32	-1.81	-1.36	-1.27	-1.45	-1.35	-1.27	-2.01	-1.37	-1.75	-1.49	-1.76	-1.39	-1.17	-1.5	-1.54	-1.2	-1.49	-1.68	-1.24	-1.04	-2.07	-1.62	-1.23
IDI2	Neurology	-0.636	-0.75	-0.278	-1.58	0.239	-0.584	-0.709	-0.43	-0.357	-0.62	-0.43	-0.803	-0.501	-0.318	0.166	-0.205	-0.822	-0.204	-0.072	-0.473	-0.309	-0.0094	-0.453	-1.38	-0.838	-0.455	-0.157	-0.115	-0.0238	-0.528	-0.476	-0.977	-0.602	-0.614	-0.34	-0.269	-0.34	-0.564	-0.637	-0.162	-0.659	-0.141	-0.493	-1.3	-0.605	-0.888	-1.31	-0.235
IFNGR2	Neurology	-2.75	-1.99	-2.52	-1.89	-1.57	-2.39	-1.75	-1.26	-1.55	-0.976	-1.66	-1.44	-1.85	-1.48	-0.582	-1.08	-1.44	-1.3	-1.73	-1.78	-1.21	-1.47	-1.76	-2.49	-1.26	-1.43	-2.32	-1.35	-1.31	-2.39	-1.47	-1.63	-1.56	-0.524	-1.18	-0.752	-0.657	-1.38	-1.43	-1.97	-2.53	-1.52	-0.708	-1.54	-1.63	-1.74	-2.33	-0.214
IFNL1	Neurology	-1.08	-1.17	-1.88	-1.15	-0.925	-1.1	-1.94	-1.3	-0.644	-2.23	-1.29	-0.804	-0.976	-1.03	0.0566	-2.21	-1.13	-1.2	-1.73	-0.588	-1.25	-1.08	-0.662	-1.04	-0.193	-0.588	-0.899	-1.87	-0.708	-1.16	-1.25	-1.1	-1.42	-0.894	-0.804	-1.42	-0.74	-0.945	-1.82	-1.09	-1.74	-1.96	-0.855	-0.499	-1.98	-0.976	-1.11	-0.771
IGF2R	Neurology	-2.06	-1.46	-1.79	-2	-2.02	-1.86	-1.91	-0.827	-1.95	-1.47	-1.66	-1.55	-1.83	-1.42	-1.72	-1.99	-1.4	-1.36	-1.37	-1.47	-1.26	-1.71	-2.05	-1.83	-1.76	-1.63	-2.39	-1.15	-1.65	-1.33	-2.03	-2.11	-1.29	-1.31	-1.9	-0.73	-0.797	-1.32	-1.89	-1.88	-2.14	-1.37	-1.01	-1.5	-1.32	-0.885	-2	-0.467
IGFBP4	Neurology	-1.68	-0.318	-1.79	-1.62	-0.682	-0.081	-1.55	1.03	-0.91	-0.314	-0.0351	-0.408	-0.502	0.0387	0.1	-0.555	0.446	0.314	0.232	-0.112	-0.073	-0.18	-1.05	-0.636	0.279	-0.618	-1.44	-0.408	-0.184	2.32	-0.0746	-0.923	-0.0366	0.178	-2.63	0.303	-0.743	-0.192	-0.61	-0.427	-2.09	0.037	0.0082	-1.13	0.0456	0.752	-2.38	0.932
IL17RA	Neurology	-1.54	-0.215	-1.15	-1.3	-0.927	-1.21	-0.316	-0.681	-1.1	-0.555	-0.923	-0.76	-0.64	-0.58	-0.703	-1.11	-0.431	-0.752	-1.41	-0.859	-0.547	-0.655	-1.42	-1.19	-0.708	-0.57	-1.42	-0.707	-0.726	-0.167	-0.532	-1.26	-0.531	-0.362	-1.43	-0.224	-0.924	-0.879	-1.17	-0.937	-1.39	-0.963	-0.526	-0.831	-1.09	-0.34	-1.59	-0.0724
IL18RAP	Neurology	-3.52	-3.24	-3.16	-3.32	-3.53	-2.7	-3.34	-3.08	-3.41	-2.9	-3.33	-3.05	-3.89	-4.28	-3.53	-3.93	-3.56	-3.08	-3.4	-3.45	-3.47	-3.21	-3.34	-3.85	-3.72	-3.49	-3.17	-3.19	-3.03	-3.4	-2.58	-3.18	-3.59	-3.19	-2.87	-3.49	-3.92	-3.56	-4	-3.1	-3.43	-3.24	-3.83	-3.26	-3.22	-3.84	-3.12	-3.74
IL1R1	Neurology	-3.11	-2.45	-2.95	-2.44	-2.3	-2.31	-2.64	-1.14	-2.63	-2.31	-2.27	-2.74	-2.24	-1.89	-2.05	-2.03	-1.5	-1.47	-2.74	-1.51	-1.81	-2.43	-2.66	-2.76	-2.05	-1.78	-2.66	-1.32	-1.79	-1.6	-2.35	-2.95	-1.82	-1.48	-2.7	-1.78	-1.93	-2.2	-2.38	-2.26	-2.98	-1.9	-1.3	-2.52	-2.11	-2.08	-2.67	-1.56
IL1RAP	Neurology	-5.67	-4.97	-5.65	-6.52	-5.38	-6.11	-5.9	-4.47	-5.66	-4.76	-4.41	-5.08	-5.38	-4.53	-4.98	-4.78	-4.42	-3.48	-5.28	-5.33	-3.72	-3.96	-5.2	-4.72	-4.43	-4.13	-5.01	-4.11	-3.75	-4.38	-4.56	-5.5	-4.19	-4.68	-6.2	-4.46	-5	-3.9	-5.19	-5.59	-5.87	-4.27	-5.04	-4.98	-4.91	-4.73	-6.41	-4.46
IL34	Neurology	1.51	3.09	2.51	1.38	1.98	1.62	1.95	2.25	2.94	3	2.87	2.19	1.3	2.55	2.66	3	2.67	2.13	1.62	1.88	2.55	2.72	1.29	2.78	2.91	1.9	2.06	2.78	1.06	3.52	2.72	2.37	2.93	3.03	1.84	2.99	2.87	2.47	2.74	2.81	0.954	2.75	2.78	2.49	1.85	3.21	1.74	2.15
IL6---2	Neurology	1.49	0.878	0.389	1.14	-0.617	4.64	-0.55	1.28	1.03	1.94	1.58	1.61	1.39	0.989	1.98	0.995	0.442	1.64	1.64	4.01	3.27	2.24	1.53	1.05	2.57	2.28	0.972	1.25	1.77	0.172	1.53	1.11	1.2	1.21	1.18	0.92	1.16	1.14	-0.281	0.73	-0.0805	0.382	0.715	0.97	0.758	0.855	0.911	1.4
IL7R	Neurology	-6.06	-4.96	-5.71	-7.59	-5.78	-5.97	-6.06	-4.93	-5.72	-5.33	-5.1	-4.86	-5.32	-4.83	-5.67	-5.44	-4.72	-5.12	-5.86	-6.18	-4.45	-4.6	-5.7	-6.4	-5.02	-5.36	-6.04	-4.16	-4.73	-4.13	-4.8	-5.52	-5.19	-4.38	-5.72	-5.61	-5.09	-5.56	-6.02	-4.56	-6.15	-4.8	-4.84	-4.9	-4.67	-4.99	-5.44	-5.35
ILKAP	Neurology	-0.896	-0.691	0.293	-0.433	-0.207	-1.23	0.137	-1.06	-0.662	-1.66	-0.127	-0.677	-0.954	-1.73	-0.356	-0.69	-0.245	-0.8	-0.974	-0.0611	-0.839	-0.662	-0.36	-1.05	-0.759	-0.909	-0.803	-1.24	-0.756	0.497	-0.978	-1.19	-0.893	-1.49	0.142	-0.475	-1.12	-1.08	-1.9	-2.01	-0.418	-1.6	-0.967	-0.815	-1.21	-0.85	-0.411	-0.792
IMPA1	Neurology	-0.219	-0.0035	-0.394	-0.486	0.307	-0.28	0.136	-0.083	0.906	0.761	0.278	0.574	0.047	0.546	0.433	0.22	0.129	-0.0786	0.737	0.69	0.672	0.46	0.279	0.362	0.368	0.267	0.11	0.69	0.558	0.539	0.641	0.221	0.862	1.33	0.703	0.675	0.313	-0.188	0.212	0.0299	-0.373	0.388	0.46	-0.246	0.356	0.843	-0.39	1.3
ING1	Neurology	-1.41	-1.31	-0.909	-1.08	-1.53	-1.34	-1.42	-0.865	-1.26	-1.63	-1.13	-1.78	-1.37	-1.02	-1.78	-1.09	-2.37	-1.2	-1.08	-1.2	-1.08	-1.28	-1.99	-1.26	-1.72	-1.28	-1.1	-1.75	-1.06	-0.72	-1.28	-1.04	-1.59	-1.03	-1.55	-1.73	-1.3	-1.55	-0.851	-0.907	-0.753	-1.46	-1.58	-0.57	-0.966	-0.655	-2.39	-1.03
INHBC	Neurology	-5.01	-5.2	-5.16	-5.19	-4.78	-6.05	-5.87	-5.28	-4.83	-5.09	-5.73	-4.4	-4.32	-4.89	-4.47	-5.26	-4.9	-4.46	-4.74	-4.93	-4.38	-5.93	-4.93	-6.06	-5.62	-4.74	-4.8	-5.36	-4.48	-4.76	-4	-5.96	-4.43	-5.18	-4.57	-4.8	-5.3	-5.15	-4.79	-5.21	-4.93	-5.91	-4.93	-4.91	-5.47	-4.99	-5.68	-6.1
IPCEF1	Neurology	-3.43	-3.65	-4.01	-3.76	-2.98	-3.72	-3.42	-3.82	-3.46	-3.48	-3.32	-3.12	-3.08	-4.07	-3.23	-3.84	-3.43	-3.35	-3.5	-5.62	-4.33	-3.48	-3.79	-3.46	-2.88	-3.85	-3.41	-2.61	-3.67	-2.74	-3.6	-4.03	-3.09	-3.82	-3.97	-3.55	-4.2	-3.77	-3.16	-3.74	-3.5	-3.56	-3.66	-3.65	-3.85	-3.59	-2.89	-2.99
ISLR2	Neurology	2.59	3.06	2.72	2.15	2.04	1.75	2.49	2.77	2.7	3.33	2.53	2.66	2.85	2.95	3.34	2.46	3.06	2.93	3.6	3.87	3.36	3.77	2.65	2.46	3.29	2.32	0.689	2.4	2.76	5.43	2.16	2.66	3.96	3.99	1.44	3.59	3.82	3.32	3.13	3.29	2.05	3.88	4.01	3.17	3.72	4.51	1.5	5.07
ITGA5	Neurology	-4.61	-3.79	-5.42	-4.95	-5.58	-5.05	-4.55	-3.23	-4.27	-4.17	-4.72	-3.6	-4.46	-4.42	-4.61	-5.03	-3.57	-4.82	-4.03	-4.29	-4.3	-4.98	-4.01	-4.64	-3.87	-4.62	-4.61	-4.31	-4.33	-3.42	-4.04	-5.35	-3.87	-3.6	-4.51	-3.64	-4.04	-4.59	-4.35	-4.6	-5.18	-4.42	-3.54	-3.97	-4.06	-3.97	-4.37	-4.28
ITGAM	Neurology	-1.52	-1.57	-1.8	-0.942	-1.02	-1.27	-1.97	-0.87	-1.21	-0.931	-1.47	-1.25	-1.18	-0.798	-1.02	-1.29	-1.09	-1.06	-1.81	-1.21	-1.37	-1.41	-1.05	-1.29	-0.847	-1.17	-1.29	-0.692	-1.03	-1.44	-0.945	-1.5	-1.04	-0.96	-1.01	-1.14	-1.34	-1.05	-1.19	-1.34	-2.04	-1.3	-0.851	-0.95	-0.875	-1.7	-1.36	-1.07
IVD	Neurology	-3.03	-3.49	-2.69	-3.19	-2.85	-2.48	-3.05	-2.67	-2.85	-2.46	-2.76	-3.02	-2.94	-3.17	-2.2	-2.67	-2.24	-1.72	-3.26	-2.88	-3.34	-2.83	-3.02	-2.62	-2.52	-3.2	-2.8	-2.82	-2.61	-3.21	-3.16	-2.34	-2.97	-2.6	-2.14	-3.83	-2.91	-2.76	-2.91	-2.62	-2.3	-3.25	-3.09	-2.19	-3.11	-3.3	-2.63	-2.86
JAM2	Neurology	4.72	5.84	5.37	5.35	5.45	4.74	5.31	6.05	5.41	5.83	5.62	5.54	5.57	5.83	5.56	5.02	5.77	5.48	6.04	5.84	5.66	5.72	5.27	5.37	5.79	5.37	4.71	5.42	5.54	5.88	5.38	4.93	6.21	6.03	4.84	5.89	6.46	5.98	5.73	5.79	5.31	6.14	6.28	5.88	6.02	6.41	5.23	6.78
KCNIP4	Neurology	0.261	0.698	0.599	0.207	0.267	-0.107	0.217	0.556	0.352	0.638	1.2	0.0946	0.993	0.951	1.14	0.404	1.03	0.782	0.449	0.657	0.452	0.481	0.441	0.344	0.874	1.02	0.154	-0.146	0.115	-0.175	0.898	0.445	1.02	0.619	0.501	0.831	0.656	0.875	0.138	0.242	0.757	0.762	0.396	0.557	0.785	0.752	-0.272	1.35
KEL	Neurology	-3.03	-4.16	-3.04	-3.07	-3.8	-3.04	-2	-3.37	-2.95	-2.84	-3.89	-3.73	-2.76	-3.14	-3.35	-3.29	-3.15	-2.92	-3.09	-2.55	-3.11	-2.98	-3.16	-3.53	-3.27	-3.62	-2.71	-3.41	-3.36	-3.89	-2.18	-3.74	-2.94	-4.02	-3.56	-3.47	-2.85	-2.71	-3.15	-2.42	-2.53	-3.74	-3.18	-3.05	-3.62	-3.21	-3.09	-1.84
KIRREL2	Neurology	-0.432	-0.486	-1.71	-1.09	-0.668	-1.56	-0.794	-0.218	-0.101	-0.452	-0.765	-0.344	-0.174	0.117	-0.101	-0.444	0.209	0.415	-0.167	0.566	-0.22	-0.0493	-0.864	-0.644	-0.56	-0.982	-1.5	-1.3	-0.692	1.1	-0.834	-1.25	0.222	-0.145	-0.788	-0.306	-0.0629	-0.139	-0.576	-0.195	-0.945	-0.235	-0.232	-0.296	-0.0731	0.0026	-1.23	0.786
KLB	Neurology	-2.28	-3.39	-2.43	-2.99	-3.57	-3.78	-3.99	-3.32	-3.77	-4.49	-4.13	-3.06	-2.73	-3.11	-4.7	-3.52	-4.42	-2.62	-2.7	-3.26	-3.8	-3.98	-3.54	-3.76	-4.4	-2.95	-4.88	-3.51	-2.79	-3.62	-4.09	-6.01	-3.82	-4.01	-3.92	-2.98	-5.68	-3.84	-3.38	-2.87	-3.12	-3.03	-3.05	-4.81	-4.32	-3.46	-3.55	-5.21
KRT14	Neurology	0.321	0.513	1	-0.542	0.497	-0.475	-0.42	-0.846	-0.556	-0.89	0.376	-0.797	-0.813	-0.496	-0.492	-0.542	-0.693	-0.284	0.269	-0.0102	0.413	0.434	-1.23	-0.865	0.146	0.0465	-0.871	-0.294	-0.551	0.084	0.624	0.48	-1.19	-0.3	-0.55	-0.588	-0.595	-0.524	-0.812	0.471	0.528	-0.984	-0.392	-0.74	-0.196	-0.117	-0.386	0.374
KRT5	Neurology	-1.45	-0.66	-0.071	-1.35	-0.992	-0.49	-0.974	-0.845	-1.1	-0.9	-0.59	-0.881	-1.12	-0.702	-0.178	-1.15	-0.986	-0.659	-0.764	-0.565	-0.965	-0.95	-1.36	-1.28	-1.44	-0.14	-2.19	-2.06	-0.55	-1.24	-0.0948	-1.22	-1.76	-0.957	-0.924	-2.58	-1.35	-1.7	-0.45	-0.184	-0.776	-0.882	-0.628	-0.399	-0.54	-0.93	-0.567	-0.182
LAIR2	Neurology	-0.443	1.15	0.951	0.724	2.12	1.93	0.764	2.72	1.44	1.99	0.946	1.24	-3.17	0.504	1.53	1.51	0.203	1.54	1.42	1.36	0.819	1.19	1.48	0.311	1.96	0.982	0.718	-0.74	0.876	1.34	0.552	0.846	0.554	-1.88	0.301	2.12	2.07	1.21	-0.181	1.62	1.04	1.45	2.27	-4.44	2.12	2.35	1.25	0.136
LAMP2	Neurology	-0.186	0.96	0.443	0.603	1.16	0.734	1.06	1.81	1.26	1.38	1.29	0.908	1.34	1.55	1.53	1.53	1.87	1.53	1.36	1.2	1.44	1.25	0.903	0.741	1.21	1.86	1.2	1.93	1.57	0.132	1.43	0.616	1.36	1.48	0.886	1.94	1.82	0.555	0.666	0.48	0.418	1.39	1.75	0.727	0.866	0.857	0.307	2.06
LAYN	Neurology	0.138	2.2	2.33	1.79	2.79	2.35	1.7	3.71	2.43	2.73	2.38	2.55	1.97	3.1	2.87	1.37	2.79	2.77	2.66	2.56	2.53	2	1.98	1.9	2.72	2.58	1.72	3.12	2.32	1.37	2.32	1.5	2.93	3.5	2.51	3.9	3.55	2.08	2.57	2.36	1.46	2.78	2.9	2.59	2.22	2.44	1.87	3.78
LBR	Neurology	0.62	-0.0052	-0.853	0.291	1.16	0.516	2.45	0.972	0.498	-0.728	-0.168	-0.727	-0.835	-0.562	-0.295	-1.02	-0.11	-0.742	-0.74	-0.785	-0.785	-0.417	-0.63	-0.557	0.0376	-0.262	-0.631	-0.137	-0.143	1.51	-0.919	-0.738	-0.365	-0.823	-1.03	-0.902	-0.55	-0.2	-1.06	-0.754	-1.46	-0.146	-0.678	1.06	-0.774	-0.355	-0.904	0.462
LGALS8	Neurology	-0.437	0.281	-0.274	-0.288	0.0749	-0.552	1.08	0.652	0.836	0.949	0.843	0.577	0.419	1.18	0.981	0.403	1	0.45	0.707	0.875	1.04	1.16	-0.0158	0.374	0.962	0.409	-0.199	0.678	0.728	0.742	0.437	-0.502	1.01	1.08	0.186	1.41	0.287	0.409	-0.0461	0.24	-0.179	0.602	0.824	0.159	0.69	0.5	-0.076	1.46
LIF	Neurology	0.748	1.37	0.41	0.536	0.538	0.572	0.378	0.326	0.556	0.855	0.974	0.142	1.03	0.812	1.28	0.385	0.616	0.823	0.51	1.49	1.08	0.959	0.852	0.69	0.978	0.866	0.174	0.94	0.544	1.6	1.06	0.552	0.431	0.67	-0.0443	0.47	-0.387	0.773	0.437	0.507	0.396	0.99	1.1	0.451	0.144	1.03	0.741	0.897
LILRA2	Neurology	-4.17	-3.71	-4.31	-3.83	-2.96	-3.74	-4.14	-1.53	-2.63	-2.47	-2.48	-2.8	-3.49	-1.6	-2.04	-3.15	-2.04	-1.87	-3.29	-2.01	-2.4	-2.55	-2.85	-3.58	-3.22	-2.16	-2.09	-1.18	-2.53	-3.2	-1.87	-3.13	-2.75	-2.8	-2.78	-1.98	-2.76	-3.34	-3.03	-3.5	-3.69	-2.76	-2.49	-3.77	-2.95	-3.55	-4.05	-2.49
LPO	Neurology	-5.08	-4.21	-4.08	-4.34	-3.13	-4.36	-2.83	-3.35	-2.78	-3.64	-3.42	-3.47	-3.57	-3.44	-3.62	-3.56	-3.57	-3.19	-3.19	-3.32	-4.14	-3.06	-4.19	-3.68	-3.54	-3.52	-4.08	-2.87	-3.56	-3.55	-3.65	-4.21	-3.65	-3.45	-5.05	-2.6	-4.26	-4.23	-3.5	-3.38	-4.78	-3.43	-3.07	-4.33	-3.72	-3.96	-5.12	-3.75
LRPAP1	Neurology	0.542	1.47	0.828	0.715	1.06	0.743	0.959	1.81	1.43	1.61	1.47	1.27	1.26	1.66	1.69	1.16	1.58	1.28	1.65	1.46	1.26	1.45	0.863	1.37	2.18	1.25	0.523	1.56	2.17	1.25	1.62	1.61	1.91	1.81	0.613	1.86	1.81	1.95	1.45	1.28	0.867	1.87	2.03	1.24	1.7	2.44	0.845	2.46
LXN	Neurology	-2.05	-2.41	-2.4	-2.9	-0.0416	-2.71	1.75	-2.58	-2.37	-1.66	-1.94	-1.48	-2.82	-2.64	-0.514	-2.5	-3.04	-2.23	-1.95	-2.42	-2.56	-2.93	-3.07	-2.6	-1.97	-2.03	-2.36	-2.15	-2.49	-1.84	-2.61	-1.57	-2.89	-2.48	-2.15	-2.47	-2.42	-1.48	-2.53	-1.96	-2.96	-1.74	-1.85	-2.36	-1.72	-1.6	-2.34	-0.907
LY96	Neurology	-2.17	-2.44	-2.28	-2.05	-1.91	-1.8	-2.51	-2	-2.05	-2.01	-2.03	-2.07	-1.85	-2.16	-2.22	-2.21	-2.15	-1.86	-1.81	-2.56	-1.51	-2.1	-2.04	-2.15	-2.23	-1.71	-2.31	-1.98	-1.9	-2	-1.79	-2.35	-1.96	-2.05	-1.98	-1.79	-1.83	-1.67	-2.12	-2.16	-2.42	-2.19	-2.19	-1.98	-2.2	-1.45	-1.97	-1.7
LYPD1	Neurology	-0.0775	-0.447	-0.0668	-0.187	-0.0788	-0.206	-0.238	-0.153	-0.29	-0.286	-0.247	-0.366	-0.0598	0.154	-0.303	0.154	-0.0732	-0.164	-0.214	0.0347	-0.165	0.0701	-0.0758	-0.367	-0.0649	-0.145	0.123	0.283	-0.233	0.0136	-0.0647	0.354	-0.189	-0.0629	-0.0464	0.0558	-0.11	-0.361	-0.0757	0.0318	0.0298	-0.164	0.0748	-0.177	0.09	-0.152	0.0095	0.112
MAD1L1	Neurology	-3.09	-3.04	-3.37	-2.88	-3.09	-2.75	-2.55	-2.7	-2.89	-3.01	-2.03	-2.26	-3.07	-3.95	-3.08	-3.25	-2.95	-3.04	-3.17	-3.11	-2.72	-3.1	-3.12	-2.67	-2.42	-2.82	-3.54	-2.68	-2.76	-1.54	-2.33	-3.33	-3.14	-2.9	-2.62	-2.48	-3.05	-2.82	-3.19	-2.9	-3.39	-3.19	-3.38	-2.67	-2.59	-2.9	-3.19	-2.24
MAP4K5	Neurology	-0.657	-0.906	-0.387	-1.15	-0.881	-0.872	-0.647	-1.12	-0.631	-1.02	-0.825	-0.85	-1.12	-0.641	-0.884	-0.867	-1.22	-0.774	-0.574	-0.545	-0.365	-0.864	-1.29	-1.25	-0.634	-1.14	-0.778	-0.947	-1.18	-0.538	-0.532	-0.908	-0.784	-1.45	-0.594	-0.938	-0.757	-1	-0.932	-0.723	-0.987	-0.895	-1.31	-1.13	-0.793	-0.736	-1.36	-0.741
MAPT	Neurology	4.48	3.85	3.66	2.1	2.29	2.13	2.44	3.39	4.27	4.99	4.1	3.84	2.92	4.17	4.56	3.5	4.13	3.67	4.61	4.97	4.55	4.77	3.93	3.6	4.79	4.17	2.55	4.13	4.57	7.79	4.03	3.57	5.08	5.7	3.19	4.01	4.57	3.51	2.95	3.7	2.99	3.61	3.74	3.83	3.97	4.71	2.53	5.02
MASP1	Neurology	-2.18	-2	-1.93	-2.08	-1.92	-1.64	-1.96	-2.02	-1.96	-1.82	-1.94	-1.48	-1.73	-2.04	-2.22	-2	-2.19	-2.03	-1.85	-1.8	-1.87	-1.92	-1.91	-1.89	-1.94	-1.7	-1.95	-1.99	-1.7	-2.11	-2.15	-1.89	-1.83	-2.03	-1.84	-2.08	-2.03	-2.08	-1.94	-1.69	-2.18	-1.86	-1.88	-2	-1.83	-1.97	-1.97	-1.71
MATN3	Neurology	-1.56	-2.72	-2.02	-1.98	-2.33	-0.577	-1.85	-0.572	-0.524	-1.05	-0.912	-1.14	-0.515	-0.578	-0.442	-0.566	-0.479	-0.785	-0.459	-0.103	-0.535	-0.486	-0.983	-1.22	-0.331	-0.109	-1.15	0.622	-0.282	0.941	-0.26	-1.08	-0.287	-0.392	-1.29	0.0334	-1.91	-0.901	-0.998	-1.02	-3.06	-0.729	-0.142	-1.97	-0.539	-0.457	-2.76	0.496
MAX	Neurology	0.0576	-0.128	-0.0781	-0.185	-0.863	0.292	-0.466	-0.302	0.184	-1.06	-1.02	-0.109	0.362	-0.032	0.379	-0.737	0.12	-0.512	-0.473	-0.157	-0.0334	-0.312	-0.604	0.0916	-0.566	-0.288	-0.504	0.0213	-0.0279	-0.858	-0.47	-0.402	-0.737	-0.327	-1.31	-1.52	-0.546	-1.65	0.153	0.128	-0.582	-0.473	-0.57	0.55	-0.0877	-1.63	-0.779	-0.337
MDGA1	Neurology	-2.04	-0.6	-1.34	-2.77	-1.23	-1.36	-0.384	0.454	0.304	0.538	0.744	0.284	0.413	0.756	-0.132	-0.238	-0.249	-0.466	0.161	-0.244	-0.0321	0.584	-0.694	-0.729	0.209	0.924	-1.6	1.05	0.632	-0.37	0.648	-0.944	0.401	0.639	-0.163	1.63	0.633	-0.5	-0.198	-1.12	-1.95	-0.705	0.542	-0.663	-0.137	-0.188	-1.04	1.98
MESD	Neurology	0.117	0.338	0.274	0.325	0.729	0.33	0.195	0.929	0.31	0.888	0.879	1.03	0.396	0.601	0.885	0.505	0.562	0.713	0.54	0.688	0.768	0.674	0.528	0.584	0.701	0.628	0.2	0.924	0.769	1.44	0.677	0.511	0.924	0.85	0.378	0.863	0.865	0.921	0.494	0.404	0.0149	0.606	0.817	0.259	0.551	0.729	0.193	1.19
METAP1	Neurology	0.783	0.587	0.598	0.592	0.951	0.652	0.741	0.439	0.626	0.391	0.703	0.69	0.556	0.816	1.11	0.817	0.737	0.811	1	1.12	0.824	0.667	0.575	0.578	0.624	0.704	0.796	0.681	1.08	0.817	0.61	0.673	0.0649	0.286	0.76	0.85	0.627	0.372	0.464	0.394	0.915	0.461	0.534	0.294	0.807	0.738	0.595	0.627
MFGE8	Neurology	1.67	2.98	1.91	2.68	3.04	1.93	2.92	3.76	2.93	3.64	3.4	3.09	3.82	3.11	3.19	2.8	3.89	3.24	4.04	3.67	3.29	3.44	2.57	3.08	3.75	2.64	1.58	2.33	3.03	2.58	2.67	3.09	3.39	3.79	2.32	4.51	3.39	3.57	3.43	2.65	2.07	3.76	3.97	2.32	3.55	4.03	3.13	5.07
MIF	Neurology	3.01	3.79	3.41	2.62	3.51	2.21	4.12	4.01	3.4	4.44	0.646	3.76	1.63	3.97	4.53	3.85	1.32	2.35	2.69	3.71	4.09	1.93	3.11	2.87	-0.0769	3.13	3.17	3.65	4.32	5.12	3.8	-0.559	3.32	4.38	3.24	4.36	3.76	1.28	2.7	0.302	1.26	-1.44	3.94	2.91	3.51	0.965	-0.896	5.28
MITD1	Neurology	-1.54	-2.76	-2.81	-1.8	-2.28	-2.3	-2.76	-2.01	-1.38	-2.11	-1.69	-1.19	-0.708	-2.21	-1.39	-2.14	-1.39	-2.14	-1.63	-1.58	-1.45	-1.96	-1.9	-1.04	-1.49	-1.99	-1.19	-2.41	-1.66	1.43	-1.43	-1.79	-1.27	-1.61	-0.734	-0.788	-3.04	-1.17	-1.5	-1.93	-1.86	-1.21	-1.65	-2.15	-1.48	-2.2	-2.11	-0.989
MMP13	Neurology	-0.593	-0.433	-1.3	-0.632	-0.344	-0.732	-0.712	-0.466	-0.646	-0.59	-0.134	-1.11	-0.178	-0.0854	-0.289	-1.2	-0.895	-0.769	-0.231	-0.292	-0.391	-0.374	-0.922	-0.326	0.018	-0.875	-0.126	-0.754	-0.758	1.17	-0.518	-0.765	-0.0312	-0.638	-0.926	-0.299	0.0562	-0.275	-0.788	-0.349	-0.625	-0.812	-0.456	-0.607	-0.192	-0.402	-0.95	-0.283
MMP3	Neurology	-2.56	-3.26	-3.86	-4.07	-3.94	-4.19	-3.78	-2.75	-3.97	-3.23	-3.52	-3.11	-3.82	-2.29	-2.56	-2.79	-3.41	-3.96	-3.23	-2.93	-3.24	-2.93	-3.5	-4.26	-2.95	-3.53	-3.61	-1.35	-3.13	-2.74	-2.74	-3.6	-2.66	-2.94	-3.75	-2.52	-3.58	-3.43	-3.56	-2.86	-3.92	-2.55	-3.5	-3.99	-2.84	-2	-4.29	-2.6
MMP8	Neurology	-3.88	-4.63	-4.16	-4.15	-1.62	-3.83	-0.323	-3.75	-4.08	-3.93	-4.15	-3.96	-3.84	-4.03	-3.07	-4.14	-3.74	-4.7	-3.76	-3.79	-3.95	-4.27	-4.3	-3.98	-4.21	-4.19	-3.31	-3.69	-3.76	-3.14	-4.19	-3.78	-3.98	-4.07	-3.95	-3.58	-3.74	-3.73	-4.61	-4	-4.34	-4.31	-4.17	-4.22	-3.86	-3.92	-4.57	-4.13
MMP9	Neurology	-3.24	-3.96	-3.54	-4.01	-2.85	-2.69	-2.02	-3.06	-3.65	-3.53	-3.73	-3.63	-3.9	-3.64	-3.56	-3.55	-4.05	-3.55	-4.2	-3.77	-3.74	-3.66	-3.21	-4.04	-3.53	-3.66	-3.44	-3.89	-3.91	-3.08	-3.53	-3.8	-3.76	-3.64	-4.06	-3.68	-3.34	-3.63	-3.87	-3.67	-3.88	-3.8	-3.92	-3.67	-3.62	-3.91	-3.79	-3.56
MPO	Neurology	-4.26	-4	-4.23	-3.62	-1.2	-3.69	-0.23	-3.36	-4.26	-4.34	-4.06	-3.97	-3.75	-4.47	-2.58	-3.45	-4.04	-3.69	-4.16	-4.59	-3.5	-4.47	-3.98	-3.96	-3.74	-3.88	-3.63	-4.12	-4.26	-4.04	-3.7	-3.84	-3.98	-3.88	-4.31	-4.13	-4.28	-3.36	-3.86	-4.12	-4.55	-4.25	-4.46	-3.83	-3.88	-4.23	-4.17	-2.62
MRPL46	Neurology	0.0008	-0.249	-0.289	0.0259	-0.176	0.221	0.152	0.244	-0.18	0.139	0.377	-0.0286	-0.0142	0.0773	0.308	0.167	0.255	0.358	0.168	0.283	0.0292	0.0911	0.137	-0.276	0.0736	-0.182	-0.259	-0.095	0.0959	0.0351	0.11	-0.0798	-0.0893	0.0071	-0.143	-0.336	0.243	0.0243	-0.155	-0.05	0.202	-0.0769	-0.12	0.295	-0.0727	-0.309	0.0625	-0.0894
MSR1	Neurology	-0.104	-0.686	-1.44	-1.67	-2	-1.29	-2.33	0.387	-1.27	-0.903	-1.1	-0.78	-1.19	-0.611	-0.725	-0.643	-0.359	0.123	-1.09	-0.398	-0.664	-0.896	-1.18	-1.07	-0.496	-0.262	-1.8	0.566	-0.413	-0.474	-0.412	-1.46	-0.804	-0.887	-1.13	-0.258	-1.7	-1.11	-1.72	-1.33	-3.06	-0.642	-0.686	-2.53	-1.22	-0.871	-2.5	-0.935
MUC13	Neurology	-2.87	-2.52	-1.75	-2.86	-1.99	-1.97	-1.88	-3.33	-2.3	-4.53	-2.38	-3.35	-4.13	-2.18	-2.46	-5.12	-2.2	-2.31	-2.34	-4.95	-1.37	-2.26	-2.79	-2.07	-3.22	-1.94	-3.96	-3.3	-3.58	-1.74	-2.89	-3.56	-3.56	-5.65	-3.21	-3.07	-1.24	-3.67	-2.16	-3.67	-2.83	-3.6	-2.32	-2.13	-2.44	-2.6	-4.41	-3.54
MYOC	Neurology	-3.66	-2.59	-2.74	-2.06	-1.9	0.503	-1.28	-0.282	-1.44	-1.23	0.0867	-1.37	-0.484	-0.738	-1.06	0.23	-1.08	-0.271	-0.151	-1.12	-0.652	-0.289	-1.16	0.109	-0.833	1.05	0.0494	0.664	-0.312	-2.59	-1.43	-1.42	-1.05	-0.837	-1.84	0.314	-2.09	-0.43	-0.868	-1.29	-3.89	-0.377	-0.106	-1.41	-0.674	-1.79	-3.79	-0.642
NAAA	Neurology	-4.18	-3.24	-3.69	-3.47	-3.2	-3.58	-2.82	-2.79	-3.64	-3.2	-3.09	-3.03	-3.44	-3.48	-3.46	-3.56	-2.98	-3.05	-3.13	-3.26	-3.14	-3.2	-2.83	-3.29	-2.65	-2.99	-3.34	-2.86	-2.85	-2.86	-3.01	-3.34	-2.84	-2.67	-3.62	-2.66	-3.07	-3.53	-2.69	-3.51	-3.62	-2.65	-2.8	-3.4	-3.28	-3.14	-3.41	-2.53
NCAM2	Neurology	0.33	2.56	1.41	1.54	2.84	1.66	2.13	3.73	2.4	3.16	2.63	2.7	2.59	3.27	3.33	2.78	3.41	3.59	3.02	3.12	3.37	2.67	2.37	1.94	2.9	2.75	2.14	3.39	2.76	0.822	3.02	1.84	2.93	3.48	1.95	3.84	3.31	2.35	2.69	2.09	1.4	3.3	3.47	2.43	2.46	3.02	1.42	3.66
NCAN	Neurology	4.41	4.33	4.32	4.45	4.39	4.48	4.36	4.43	4.38	4.46	4.58	4.47	4.49	4.43	4.26	4.33	4.47	4.31	4.53	4.46	4.52	4.42	4.54	4.42	4.39	4.43	4.21	4.51	4.44	4.42	4.42	4.46	4.55	4.26	4.54	4.38	4.48	4.56	4.22	4.47	4.4	4.6	4.47	4.45	4.53	4.44	4.3	4.33
NDRG1	Neurology	-1.67	-0.781	-0.301	-1.35	-0.334	-1.03	-0.222	-0.217	-1.37	-0.495	-1.05	-1.21	-0.887	-0.2	-0.534	-0.762	-0.61	-0.12	-0.735	-0.835	-0.713	-1.16	-1.02	-1.51	-0.387	-1.21	-0.815	-0.58	-0.509	-0.919	-0.957	-0.823	-0.713	-0.718	-1.32	-0.211	0.0163	-1.08	-0.274	0.142	-0.6	0.29	-0.0387	-0.185	-0.486	0.326	-1.29	0.81
NEFL	Neurology	5	4.3	5.7	6.27	2.64	1.32	3.12	4.68	5.26	5.9	5.92	4.8	3.01	5.94	6.37	6.86	6.62	7.59	4.89	7.25	5.31	5.21	5.26	4.87	5.61	6.01	6.44	7.22	6.64	3.17	6.35	4.29	4.91	5.94	4.26	3.97	2.41	2.92	2.12	2.29	1.45	3.45	2.92	1.98	2.49	3.3	0.952	4.14
NGF	Neurology	0.0316	0.308	0.311	0.078	0.216	0.289	0.334	0.168	0.204	0.111	0.163	0.589	0.171	0.158	0.065	0.0802	-0.0242	0.0565	0.348	0.125	0.308	0.0353	0.153	0.379	0.378	0.42	0.147	0.0727	0.0994	0.402	0.523	0.272	0.227	0.193	0.425	0.248	0.0358	0.16	0.221	0.218	0.165	0.0572	0.244	0.286	0.391	0.246	0.166	0.314
NID2	Neurology	3.11	3.1	2.37	2.87	2.6	3.04	2.23	3.29	3.32	3.36	3.05	3.26	3.18	3.59	3.13	3.66	2.82	3.2	2.78	3.83	3.58	3.17	2.71	2.64	2.94	2.96	2.9	3.2	2.85	5.77	3.02	2.81	2.81	3.24	2.5	3.49	2.63	2.61	3.19	3.18	1.72	2.78	3.3	2.96	3.38	2.74	1.74	3.79
NMNAT1	Neurology	-0.533	-1.22	-1.53	-1.33	-0.647	-1.08	-0.391	-0.744	-1.3	-0.785	-1.73	-1.28	-1.73	-1.84	-1.09	-1.54	-2.03	-1.72	-1.28	-1.35	-1.36	-1.7	-1.43	-1.65	-1.09	-1.26	-1.59	-1.68	-1.39	1.73	-1.11	-1.48	-1.54	-1.59	-0.837	-1	-1.51	-1.01	-1.5	-0.9	-1.76	-1.66	-1.57	-1	-1.26	-1.4	-2.17	0.586
NOMO1	Neurology	-2.96	-1.85	-3.09	-3.03	-2.66	-3.09	-2.56	-1.22	-2.62	-1.78	-1.95	-2.1	-2.09	-1.61	-1.98	-2.35	-2.18	-2.12	-2.16	-2.05	-2.19	-2.06	-2.87	-2.56	-1.94	-2.27	-3.21	-1.94	-1.78	-1.93	-1.6	-3.05	-2.05	-1.54	-2.53	-1.53	-1.91	-2	-2.51	-3.26	-4.01	-2.48	-1.62	-2.53	-2.2	-2.55	-3.33	-1.43
NOS1	Neurology	0.251	0.861	-0.666	-0.983	-1.15	-1.76	-0.725	0.225	0.101	0.988	1.14	0.502	-0.0632	0.231	0.435	0.278	0.495	0.0612	0.631	0.808	0.515	0.886	0.427	0.0237	0.717	0.264	-0.557	0.791	0.878	0.972	0.361	-0.283	1.26	1.24	-0.0905	0.218	-0.114	-0.0584	-0.692	-0.511	-1.58	0.372	0.57	-0.836	0.28	0.398	-1.36	0.638
NOS3	Neurology	-2.05	-2.11	-2.09	-2.14	-2.27	-2.38	-1.65	-1.97	-2.06	-2.22	-1.56	-2.14	-2.14	-2.42	-1.83	-2.75	-1.84	-2.15	-2.39	-2.1	-2.58	-2.64	-2.15	-2.29	-3.39	-2.06	-1.35	-3.14	-2.2	-2.96	-1.63	-2.64	-1.87	-2.61	-2.48	-1.46	-2.07	-2.59	-2.15	-1.59	-2.3	-2.65	-1.72	-1.98	-2.86	-2.57	-2.73	-2.48
NPM1	Neurology	-0.318	-0.605	-0.678	-1.03	-0.477	-0.123	0.388	-0.242	-0.863	-0.618	-0.846	-0.537	-1.19	-1.38	-0.377	-0.907	-1.16	-1.3	-1.33	-1.2	-0.547	-2.22	-0.659	-1.21	-1	-1.43	-1.08	-0.971	-1.06	1.08	-0.458	-0.389	-1.09	-1.01	-0.179	-0.195	-0.906	0.552	-1.08	-0.658	-1.75	-1.08	-0.847	0.262	-0.218	0.0386	-1.34	1.31
NPTX1	Neurology	2.54	4.48	3.88	4.04	4.61	4	4.51	5.45	4.83	5.48	5.35	5.05	5.23	4.9	5.48	4.29	4.72	4.44	5.49	4.88	5.5	5.31	4.65	4.23	5.31	4.87	3.06	4.72	5.05	2.86	4.41	4.42	5.78	5.69	4.52	6.06	5.57	4.89	5.07	4.45	3.69	5.18	5.47	4.68	5.17	5.53	4.15	6.28
NRP2	Neurology	-1.44	-1.16	-1.39	-1.35	-0.754	-1.48	-1.11	-0.142	-1.1	-0.887	-0.914	-0.892	-1.07	-0.34	-0.576	-0.763	-0.147	-0.101	-0.839	-0.564	-0.522	-0.816	-1.08	-1.54	-0.584	-0.842	-1.35	-0.0676	-0.986	0.252	-0.949	-1.6	-1.13	-0.0642	-1.42	0.234	-0.339	-0.627	-0.802	-0.779	-1.55	-0.662	-0.641	-0.847	-0.763	-0.367	-1.71	0.348
NSFL1C	Neurology	1.11	1.24	0.165	0.352	1.48	-0.259	3.09	1.11	0.846	1.63	0.95	1.06	0.392	1.21	2.34	0.921	1.37	0.493	1.4	1.32	1.07	1.38	0.58	0.741	1.3	1.18	0.699	1.62	1.27	2.99	1.32	0.433	1.58	1.67	0.387	0.935	0.836	1.44	-0.119	0.0985	-0.23	0.633	0.894	0.428	0.65	1.54	-0.34	2.22
NTRK3	Neurology	0.718	2.09	1.5	1.42	1.98	1.45	1.83	2.78	1.79	2.28	1.84	1.86	2.1	2.28	2.13	1.63	2.21	1.89	2.14	2.1	2.24	2.13	1.44	1.23	1.95	2.07	0.917	2.04	1.87	1.28	1.6	1.27	2.48	2.61	1.2	2.63	3.19	2.3	1.93	2.02	1.75	2.61	2.98	2.2	2.28	2.84	1.73	3.52
NUDT5	Neurology	0.38	0.939	0.593	0.161	0.924	-0.326	0.884	1.77	0.635	1.09	0.302	0.67	0.462	1.29	1.12	0.0529	1.48	1.21	0.815	1.38	1.08	0.221	-0.12	0.877	0.245	0.0396	0.152	0.0791	0.474	1.35	0.622	-0.928	0.78	0.869	-0.236	1.35	-0.3	0.745	0.881	0.628	-0.878	0.708	1.4	-0.42	1.1	1.15	0.24	2.14
NXPH1	Neurology	3.8	5.79	5.32	5.46	6.21	6.33	6.05	6.74	5.46	5.91	5.66	5.43	6.02	5.81	6.32	4.81	5.99	5.9	6.2	6.22	5.53	6.06	5.1	5.11	6.1	5.38	4.32	5.67	5.54	6.42	5.15	4.63	6.27	6.02	4.36	6.46	6.05	5.93	5.39	5.55	4.44	6.17	6.45	5.51	5.46	6.34	4.43	6.88
OBP2B	Neurology	-4.59	-3.98	-0.114	-2.91	-2.49	-4.22	-0.334	-1.69	-2.2	-3.87	-4.21	-4.63	-2.93	-4.15	-1.82	-0.733	-0.887	-4.14	-4.55	-4.7	-1.48	-2.71	-1.68	-4.53	-1.53	-1.8	-0.512	0.329	-3.72	-3.27	-4.11	-5.12	-3.46	-3.71	-2.75	-1.83	-3.84	-4.3	-4.44	-2.67	-3.79	-4.49	-4.34	-4.4	-5.08	-4.3	-2.58	-1.62
ODAM	Neurology	-1.42	-0.912	-0.164	-0.55	-0.966	0.0837	0.062	-0.389	-0.777	-0.234	-0.34	-1.12	-0.572	-0.735	-0.158	-0.752	0.0064	-1.13	0.266	-0.519	-0.706	-0.0686	-0.305	-0.743	-0.287	-0.813	-1.29	-1.06	-0.898	-1.01	-0.468	-0.611	-0.371	-1.31	-1.58	-0.652	-0.492	-0.459	-1.11	-0.293	-0.592	-0.603	-0.896	-0.278	-0.694	-0.0459	-1.11	-0.862
OGN	Neurology	4.92	5.14	5.04	4.99	5.11	5.03	4.85	5.4	5.21	5.27	5.26	5.5	5.21	5.51	5.35	5.38	5.42	5.52	5.32	5.38	5.4	5.24	5.21	5.29	5.2	5.26	5.16	5.46	5.33	5.53	5.47	5.04	5.34	5.5	4.83	5.48	5.24	5.3	5.09	5.23	5.02	5.21	5.36	5.12	5.35	5.27	4.71	5.36
OXT	Neurology	3.92	4.14	4.08	3.84	4.17	3.63	3.59	4.02	4.13	4.4	4.26	3.47	4.31	4.62	4.25	4.27	4.83	4.89	4.43	4.25	4.54	4.47	3.78	3.78	4.24	4.55	4.14	4.46	4.27	5.1	4.01	3.76	4.07	4.36	3.87	4.7	4.02	4.34	3.89	4.23	3.76	4.64	4.54	4.22	4.3	4.47	3.5	4.56
PADI4	Neurology	-0.915	-0.622	-0.199	-0.47	-0.154	-0.801	0.55	-0.128	-0.937	-0.458	-0.279	-0.116	-0.212	0.327	-0.698	-0.51	-0.186	-0.178	-0.979	-0.166	-0.412	0.0161	-0.657	-0.479	-0.105	-0.122	-0.51	-0.734	0.271	-1.42	-0.404	0.571	-0.262	0.0831	-0.35	-0.275	-0.55	0.029	-0.73	-0.302	-1.27	0.104	-0.91	0.433	-0.786	0.157	-0.501	0.376
PAEP	Neurology	-1.82	-1.4	-1.55	-1.74	0.896	-1.46	-1.62	-1.52	-1.43	-1.35	-1.21	-1.94	-1.35	-1.47	1.25	-1.23	-1.62	-1.17	-2.01	-1.76	-1.3	-1.91	-1.92	-0.977	-1.5	-0.852	-1.13	-1.61	-1.46	-1.21	-1.32	-1.52	-1.53	-1.81	-1.41	-0.454	-1.25	-1.72	-1.9	-1.35	-1.86	-1.56	-1.24	-1.78	-1.97	-2.03	-1.57	-1.67
PAK4	Neurology	-0.199	-0.0144	0.243	0.19	0.248	-0.0504	-0.0976	-0.0769	0.0629	-0.0157	0.0566	-0.257	0.177	-0.0918	-0.0311	-0.377	-0.285	-0.0628	-0.374	0.644	-0.116	0.0921	-0.186	-0.147	0.156	0.213	0.0016	-0.184	-0.347	-0.198	-0.113	-0.34	-0.0631	-0.256	-0.448	-0.305	-0.0604	-0.0134	-0.475	0.0013	0.0125	0.0073	-0.112	0.254	0.0834	-0.134	-0.366	0.166
PAMR1	Neurology	-4	-2.71	-3.52	-3.73	-2.9	-4.2	-3.28	-1.7	-2.17	-1.68	-1.65	-1.35	-1.53	-1.26	-2.12	-1.88	-1.27	-0.657	-1.23	-1.93	-1.74	-1.59	-2.1	-1.94	-0.957	-1.73	-2.61	-0.894	-1.76	-1.13	-1.59	-2.46	-1.38	-1.84	-2.73	-1.11	-3.01	-1.71	-2.32	-1.8	-4.46	-1.55	-1.62	-3.25	-1.55	-1.52	-3.74	-1.24
PARK7	Neurology	-0.167	0.218	1	0.175	0.231	-0.114	1.44	1.28	1.88	2.43	1.68	1.98	1.11	2.49	3.04	1.74	2.19	2.14	2.33	2.4	2.63	1.85	1.83	1.54	2.09	1.67	0.893	2.03	2.38	2.57	2.21	0.39	2.35	2.59	1.33	2.35	1.01	1.69	1.07	0.905	-0.555	1.58	2.27	0.719	2.06	1.67	-0.18	3.31
PBLD	Neurology	-1.55	-1.44	-1.49	-1.6	-0.883	-1.54	-0.967	-1.19	-1.21	-1.04	-1.44	-0.876	-0.552	-0.768	-1.14	-1.15	-0.683	-0.958	-1.06	-0.768	-0.9	-0.656	-1.3	-1.24	-1.67	-1.17	-0.858	-0.906	-1.39	-1.13	-1.65	-1.15	-1.76	-1.08	-1.5	-1.2	-1.3	-0.933	-0.713	-1.53	-1.36	-1.33	-0.869	-0.736	-0.752	-1.19	-1.74	-1.38
PDCD5	Neurology	0.459	0.969	-0.181	0.384	0.818	-0.407	2.12	1.19	1.39	1.59	1.41	1.03	0.419	1.16	2.22	1.11	1.79	1.7	1.66	1.68	1.51	1.43	0.87	0.988	1.6	1.62	0.782	1.98	1.65	2.82	1.63	0.562	1.79	1.93	-0.126	1.5	0.553	1.23	0.303	0.73	-0.939	0.953	1.16	-0.0501	1.19	1.44	-1.2	2.25
PEBP1	Neurology	4.67	5.53	5.22	4.68	4.88	4.33	5.02	6.07	5.34	6.19	5.62	5.78	4.94	5.89	5.93	5.41	5.94	5.83	5.94	5.42	5.7	5.57	5.24	5.17	6.04	5.59	4.74	6.01	5.83	5.72	5.92	4.88	6.02	6.17	4.74	6.02	5.57	5.29	5.01	4.92	4.45	5.59	5.55	5.05	5.34	5.82	4.66	6.34
PECAM1	Neurology	-1.7	-1.82	-2.06	-1.91	-1.45	-1.71	-1.94	-0.875	-1.59	-1.31	-1.49	-1.25	-1.92	-1.51	-1.16	-1.94	-1.36	-1.37	-1.79	-1.42	-1.33	-1.77	-1.95	-1.97	-1.53	-1.45	-1.77	-1.42	-1.92	-1.56	-1.21	-1.69	-1.4	-1.48	-1.92	-1.24	-1.11	-1.53	-1.75	-1.89	-1.89	-1.68	-1.74	-1.61	-1.5	-1.19	-2.28	-1.21
PFDN2	Neurology	-1.27	-2.21	-0.162	-0.0882	-2.16	-0.354	-0.111	-0.303	0.534	-0.035	-0.222	-1.58	-0.148	-0.14	0.259	-0.461	0.107	0.284	-2.62	0.0027	-0.556	-0.131	0.313	-0.376	-0.0793	-0.384	-0.662	-0.615	-0.343	-0.0005	-0.466	-0.0997	-0.383	-1	-0.461	-0.881	0.629	-0.927	-1.1	-0.348	-0.431	-0.273	0.296	0.0146	0.141	-0.28	-0.315	-1.03
PHOSPHO1	Neurology	-4.3	-3.13	-3.3	-3.07	-3.86	-2.7	-3.77	-2.7	-2.89	-2.51	-2.91	-2.47	-3.22	-2.75	-2.71	-3.27	-2.95	-3.07	-2.46	-2.79	-2.6	-3.32	-3.23	-3.07	-3.5	-2.3	-3.5	-2.49	-2.5	-2.47	-2.76	-3.11	-2.86	-2.9	-2.99	-2.41	-3.56	-2.96	-3.28	-3.17	-4.07	-2.6	-2.76	-3.54	-3.04	-2.56	-3.6	-2.12
PIGR	Neurology	-3.21	-2.36	-3.19	-2.55	-2.83	-2.7	-2.5	-1.91	-2.49	-2.41	-2.46	-2.15	-2.68	-2.55	-2.66	-2.48	-2.53	-2.34	-2.76	-3.48	-2.68	-2.42	-2.86	-2.74	-2.66	-2.39	-2.62	-1.72	-2.68	-2.54	-1.83	-2.97	-2.37	-2.72	-2.65	-2.36	-2.36	-2.66	-2.63	-2.91	-3.26	-2.96	-2.23	-2.93	-2.6	-2.8	-3.05	-1.94
PIK3IP1	Neurology	4.04	4.69	4.26	4.27	4.52	4.09	4.37	5.19	4.63	4.84	4.56	4.56	4.51	4.84	4.67	4.34	4.76	4.47	4.86	4.88	4.61	4.58	4.46	4.5	4.92	4.43	4.03	4.7	4.64	4.92	4.62	4.27	4.86	4.89	4.18	5.1	4.96	4.7	4.58	4.43	4.1	4.83	4.82	4.7	4.88	4.98	4.15	5.02
PILRA	Neurology	-1.36	0.821	0.147	0.0308	0.766	0.146	0.199	2.21	0.827	0.924	0.805	1.04	1.08	1.42	1.07	1.29	1.12	1.25	0.81	1.02	1.26	1.14	0.551	0.587	1.01	1.48	0.834	1.88	1.2	0.541	1.27	0.469	1.3	1.46	0.313	1.47	1.65	0.604	0.736	0.573	-0.364	0.735	1.11	0.632	0.882	1.09	0.176	1.41
PLA2G10	Neurology	-6.16	-6.14	-5.63	-7.47	-6.42	-6.65	-6.45	-5.89	-5.62	-6.65	-6.49	-8.23	-6.57	-7.15	-5.49	-6.65	-5.71	-5.69	-5.65	-5.73	-7.18	-6.94	-7.76	-6.73	-6.53	-5.23	-7.02	-6.73	-7.61	-4.71	-4.9	-6.49	-6.68	-5.08	-5.6	-5.86	-7.47	-6.85	-6.25	-6.33	-6.57	-9.52	-6.9	-6.62	-6.71	-5.07	-5.92	-6
PLA2G7	Neurology	-5.67	-5.45	-5.66	-5.62	-5.71	-5.56	-5.78	-5.06	-5.39	-4.51	-5.35	-4.91	-5.4	-4.36	-5.02	-4.98	-4.72	-4.09	-5.07	-4.57	-5.29	-5.18	-5.61	-5.55	-5	-4.96	-5.56	-4.53	-5.12	-4.53	-4.45	-5.39	-5.21	-4.67	-5.65	-4.54	-5.41	-5.83	-5.29	-5.73	-5.75	-5.2	-5.23	-5.48	-5.24	-5.4	-5.92	-4.64
PLAU	Neurology	-1.55	-0.278	-1.92	-1.81	-0.758	-1.51	-1.27	0.244	-0.237	0.0566	0.054	0.0238	-0.149	0.422	0.358	-0.341	0.739	0.322	0.664	-0.0794	0.276	0.454	-0.209	-0.527	0.875	-0.3	-1.05	0.38	0.147	1.63	-0.0965	-0.738	0.384	0.686	-0.686	0.106	-0.741	0.165	-0.355	-0.475	-1.99	-0.0168	0.258	-1.15	-0.413	0.293	-1.85	0.3
PLIN1	Neurology	-0.595	-0.318	-0.397	-0.581	-0.162	-1	-0.557	-0.776	-0.487	-0.535	-0.607	-0.569	-0.207	-0.107	-0.13	-0.556	-0.375	-0.0206	-0.478	0.01	-0.603	-0.158	-0.522	-0.849	-0.361	-0.725	-0.282	-0.531	-0.533	-0.227	-0.687	-0.493	-0.582	-0.68	-0.797	-0.545	-0.448	-0.46	-0.705	-0.334	-0.434	-0.724	-0.602	-0.515	-0.315	-0.648	-0.57	-0.37
PMVK	Neurology	-1.93	-1.79	-1.96	-2.63	-1.32	-1.56	-1.39	-0.244	-1.88	-2.91	-2.6	-1.14	-1.14	-3.08	-0.648	-2.19	-0.765	-1.15	-1.08	-2.2	-2.87	-1.69	-1.06	-2.44	-1.54	-1.95	-1.16	-1.57	-0.874	-0.856	-1.17	-1.29	-2.5	-2.36	-1.21	-1.48	-0.904	-0.706	-2.04	-8.79	-1.66	-2.81	-1.12	-0.952	-2.13	-1.17	-1.72	-0.739
PPCDC	Neurology	-1.33	-1.02	-1.85	-2.7	-0.503	-2.86	1.51	-1.69	-2.31	-0.755	-1.81	-2.45	-1.88	-1.98	-0.0116	-1.65	-1.44	-1.53	-1.63	-1.53	-1.82	-1.59	-2.12	-2.06	-2.11	-1.61	-1.72	-1.08	-1.06	-0.395	-1.58	-2.15	-1.38	-1.14	-1.99	-1.4	-1.77	-1.01	-2.09	-1.79	-2.67	-1.91	-1.35	-1.48	-1.59	-0.904	-2.96	0.154
PPP3R1	Neurology	-2.01	-1.7	-1.75	-1.84	-2.22	-1.75	-1.9	-1.24	-1.06	-0.809	-1.35	-1.09	-1.85	-1.23	-1.42	-1.37	-1.42	-1.66	-1.15	-0.319	-0.903	-1.41	-1.39	-1.51	-0.94	-1.34	-2.41	-1.08	-1.21	-0.997	-1.74	-1.89	-0.867	-0.579	-1.47	-0.99	-1.23	-1.59	-1.57	-1.87	-2.28	-1.62	-1.37	-1.57	-1.62	-1.01	-1.8	-0.792
PRDX1	Neurology	2.12	2.22	2.79	1.93	2.8	2.01	4.11	2.71	2.89	3.03	3.02	3.07	2.26	2.48	3.62	2.62	2.43	2.46	3.31	2.78	2.78	3.06	2.57	2.5	3.04	3.49	2.15	3.14	2.86	2.93	3.02	2.39	2.78	2.95	2.62	2.89	2.56	2.85	2.18	2.45	1.2	2.92	2.49	2.42	2.36	2.8	1.59	4.01
PRL	Neurology	0.496	0.76	0.374	-1.19	-0.0477	1.08	-0.398	1.14	1.25	1.24	-2.18	0.92	0.801	1.68	-0.77	0.936	1.23	1.98	0.966	0.822	0.921	1.1	2.01	1.47	1.79	1.62	1.18	1.2	0.698	2.67	1.83	0.89	2.03	0.877	0.468	2.1	-0.593	1.02	0.938	0.975	-1.05	1.51	-3.79	0.273	1.04	1.02	-0.56	0.4
PRTFDC1	Neurology	-0.161	-0.35	-0.603	-0.556	-0.639	0.0407	-0.0131	-0.184	-0.439	-0.89	-0.526	-0.48	-1.68	-1.21	-0.872	-0.275	-0.0989	-1.21	-1	-0.293	-0.834	-0.568	-0.687	-1.52	-0.839	-0.68	-1.3	-0.951	-0.581	0.11	-0.916	-0.512	-0.923	-1.11	-0.588	-0.295	-0.7	-1.77	-0.821	-1.62	-0.446	-1.74	-0.909	-1.01	-0.503	-0.249	-0.796	-0.422
PSG1	Neurology	-7.23	-6.35	-6.17	-6.12	-6.24	-5.88	-6.34	-6.29	-6.23	-6.08	-6.83	-5.72	-6.69	-6.55	-6.06	-6.47	-7.02	-6.79	-6.26	-6.38	-5.77	-6.02	-6.12	-6.28	-6.28	-6.41	-6.53	-5.84	-7.1	-5.99	-6.02	-6.09	-6.71	-6.36	-5.97	-6.01	-6.63	-7.04	-6.65	-5.85	-6.66	-6.8	-5.98	-6.23	-6.75	-6.05	-6.53	-6.52
PSME1	Neurology	-3.67	-3.6	-3.81	-3.45	-2.86	-3.66	-1.48	-3.19	-2.87	-2.91	-3.29	-3.2	-3.23	-3.57	-2.2	-3.62	-3.63	-3.06	-2.75	-2.6	-3.36	-3.27	-2.91	-3.09	-2.75	-2.74	-3.17	-3.63	-3.13	-2.05	-3.07	-4.06	-2.9	-3.16	-2.94	-3.01	-3.76	-2.78	-3.36	-3.66	-3.98	-3.07	-3.77	-2.76	-2.91	-2.9	-3.47	-2
PSME2	Neurology	-4.75	-3.8	-3.66	-4.02	-2.54	-2.93	-0.775	-2.93	-3.71	-3.5	-4.07	-3.64	-3.94	-3.84	-1.7	-4.23	-4.43	-3.82	-3.4	-3.57	-3.74	-4.37	-3.28	-3.62	-3.55	-3.48	-3.46	-3.23	-3.32	-1.85	-3.76	-3.8	-3.91	-3.38	-3.05	-3.39	-3.3	-2.48	-4.15	-3.75	-4.17	-3.96	-3.04	-2.88	-3.53	-3.26	-4.31	-1.47
PTEN	Neurology	-0.515	-0.685	-0.0988	-0.276	-0.287	-0.357	-0.433	-0.664	-0.258	-0.482	-0.289	-0.499	-0.0445	-0.414	-0.328	-0.35	-0.32	-0.404	-0.33	-0.48	-0.186	-0.124	-0.261	-0.496	-0.0984	-0.855	-0.832	-0.54	-0.226	-0.516	-0.0738	-0.0466	0.155	-0.541	-0.0912	-0.0815	-0.0746	-0.214	-0.501	-0.201	0.0414	-0.751	-0.673	-0.616	-0.477	-0.48	-0.769	-0.188
PTK7	Neurology	-0.241	-0.464	-0.246	-0.896	-0.272	-0.524	-0.366	0.236	-0.216	-0.671	-0.335	-0.461	-0.0716	-0.559	-0.704	-0.509	0.402	-0.233	-0.226	0.0402	-0.749	0.437	-1.53	-0.38	-0.407	-0.114	-0.0755	-1.43	-0.45	0.304	-0.352	-1.02	0.064	-0.169	-0.181	-0.373	0.213	-0.2	-0.115	0.0659	-0.657	0.0047	-0.476	-0.157	0.0121	0.742	-0.84	0.76
PTPN1	Neurology	-0.472	-0.764	-0.874	-0.752	-0.437	-0.235	-0.484	-0.348	0.346	-0.704	-0.674	0.119	-0.618	-0.645	-0.858	-0.667	-0.586	-1.02	-0.537	-0.27	-0.0753	-0.705	-0.223	-0.601	-0.731	-0.352	-0.605	-0.408	-0.632	0.481	-0.138	-0.0441	-0.136	-0.349	-0.305	-0.0728	-0.269	-1.02	-0.592	0.067	-0.964	-0.835	-0.612	-0.588	-0.572	-0.119	-0.442	-0.37
PTPRN2	Neurology	5.51	6.55	6.11	5.51	6.32	5.26	5.88	6.58	6.26	6.6	6.07	6.65	6.05	6.33	6.31	5.06	6.31	5.65	6.7	6.46	6.67	6.55	6.14	5.69	6.6	5.74	4.55	5.34	5.65	6.96	5.67	5.76	6.91	7.09	5.5	6.64	7.17	6.38	6.47	6.59	6.13	6.94	6.87	6.56	6.72	7.29	5.8	7.59
PTS	Neurology	-1.81	-0.598	-0.85	-0.94	-0.633	-1.26	-0.477	-0.453	-0.91	-1.64	-0.602	-1.02	-1.04	-0.576	-0.104	-1.04	-1.28	-0.417	-0.712	-1.34	-1.05	-0.892	-1.3	-1.22	-0.372	-0.539	-1.16	-0.311	-1.13	-0.415	-1.22	-1.79	-0.391	-0.556	-1.08	-1.02	0.18	-1.69	-0.792	-1.05	-0.857	-0.65	-0.458	-0.176	-1.13	-1.1	-1.06	0.224
PVR	Neurology	-1.21	-0.473	-0.293	-0.0123	-0.0611	0.437	-0.104	0.931	0.106	0.724	0.808	0.472	0.317	0.883	0.731	0.139	0.476	0.225	0.821	0.935	0.969	0.68	0.0343	0.237	0.957	0.947	-0.814	0.376	0.538	0.119	0.0988	-0.0633	1.07	1.07	-0.0587	1.46	1.43	0.701	0.337	-0.0887	-0.22	0.881	1.27	0.298	0.783	0.814	-0.161	1.66
PXN	Neurology	-1.91	-1.82	-1.72	-1.93	-1.88	-2.72	-1.83	-2.37	-2.43	-1.91	-1.97	-1.97	-1.98	-1.67	-2.02	-1.36	-1.72	-1.7	-1.89	-1.65	-2.16	-2.56	-2.13	-1.87	-1.78	-1.59	-2.24	-2.54	-1.37	-1.45	-1.45	-1.52	-1.72	-1.91	-2.01	-2.1	-2.5	-2.08	-1.66	-1.93	-1.59	-2.69	-1.43	-1.42	-2.19	-1.82	-1.61	-2.2
RAB6B	Neurology	0.311	-0.122	0.197	-0.709	-0.254	0.0485	0.537	-0.181	0.676	-0.176	-0.0884	-0.0439	-0.0978	-0.169	-0.153	-0.129	-0.0093	-0.0147	0.158	-0.0093	0.3	0.255	0.143	0.0364	-0.266	-0.132	-0.506	-0.71	0.178	-0.408	0.142	-0.751	-0.659	-0.0801	-0.0676	-0.327	-0.618	-0.458	-0.329	-0.023	0.351	-0.102	-0.51	-0.136	-0.0267	0.292	-0.0314	-0.171
RASA1	Neurology	0.47	0.33	0.761	0.605	0.527	0.305	0.745	0.662	0.0295	0.166	0.774	0.469	0.735	0.91	0.79	0.464	0.354	0.469	0.215	0.722	0.0838	0.492	0.563	0.783	0.587	0.358	0.478	0.689	0.356	0.441	0.48	0.533	0.245	0.0668	0.183	0.557	0.48	0.335	0.12	0.632	0.0098	0.466	0.406	1.2	0.732	0.415	-0.0478	0.926
RBKS	Neurology	-2.97	-2.33	-1.97	-2.75	-1.68	-2.67	-0.961	-1.52	-1.28	-2.04	-2.17	-1.63	-3.15	-1.4	-0.951	-1.74	-2.29	-2.34	-1.73	-1.29	-1.15	-2.65	-1.89	-2.14	-2.7	-1.71	-2.87	-1.03	-0.896	-1.41	-1.09	-4.11	-1.43	-0.598	-1.15	-1.18	-1.51	-2.65	-2.29	-2.74	-3.56	-5.21	-1.57	-2.1	-2.27	-3.78	-3.5	-0.358
RELT	Neurology	2.75	3.9	2.97	2.9	3.39	2.65	3.35	4.76	3.79	4.14	3.98	4.16	3.78	4.41	4.07	3.7	4.5	4.2	4.22	4.09	3.98	3.93	3.51	3.59	4.23	3.78	2.9	4.14	4.06	4.62	4.03	3.16	4.21	4.63	2.95	4.94	4.28	4.23	3.72	3.71	2.74	4.39	4.33	3.66	4.28	4.53	2.88	4.9
RGMA	Neurology	2.11	2.79	2.46	2.73	2.6	2.18	2.52	3.19	2.72	2.92	2.99	2.77	2.88	2.88	3.08	2.85	3.22	3.12	3.02	3.12	2.87	3.02	2.72	2.61	3.05	3.05	2.46	2.89	3	2.81	2.63	2.35	3.1	3.16	2.37	3.36	3.29	3.03	2.91	2.89	2.4	3.39	3.58	2.84	2.97	3.16	2.55	3.88
RGMB	Neurology	2.59	4.47	3.43	3.78	4.5	4.04	4.19	5.33	4.9	5.3	5	4.66	4.96	5.45	5.4	4.58	5.49	5.02	5.33	5.36	5.29	5.35	4.54	4.38	5.34	5.03	3.38	5.25	5.14	5.25	4.6	4.28	5.54	5.48	3.79	5.9	5.66	5.04	4.67	4.58	3.12	5.38	5.59	4.51	5	5.36	3.15	6.04
RHOC	Neurology	-3.1	-3.1	-3.38	-3.27	-2.94	-3.07	-3.34	-2.97	-3.22	-2.63	-2.73	-3.1	-2.94	-3.23	-3	-2.65	-2.84	-3.21	-3.12	-3.29	-2.79	-3.45	-3.45	-2.71	-2.75	-2.9	-3.16	-2.37	-2.4	-0.985	-3.02	-3.08	-3.39	-3	-2.97	-2.45	-3.1	-2.78	-2.98	-3.43	-3.61	-2.21	-3.06	-2.95	-2.72	-3.05	-3.81	-2.1
ROBO2	Neurology	2	2.9	2.1	1.73	2.26	1.67	2.2	2.8	2.66	2.95	2.98	2.59	2.73	3.14	2.96	2.21	2.88	2.29	3.16	3.22	3.19	3.12	2.41	2.36	3.28	2.48	1.5	2.3	2.69	3.79	2.35	2.13	3.47	3.44	2.09	3.23	3.63	2.96	2.62	2.55	1.86	3.15	3.42	2.91	3.23	3.47	1.48	4.4
RSPO1	Neurology	-3.58	-4.04	-3.99	-3.15	-3.21	-3.72	-3.72	-3.08	-3.23	-2.94	-3.44	-3.28	-3.63	-2.57	-3.87	-3.94	-3.02	-2.74	-2.87	-3.54	-3.38	-3.35	-3.1	-3.6	-3.44	-3.84	-3.68	-3.24	-3.91	-3.15	-3.78	-3.36	-2.94	-3.15	-3.53	-2.32	-2.82	-3.19	-2.76	-2.85	-3.74	-3.67	-3.06	-3.2	-2.76	-2.81	-3.15	-2.32
RWDD1	Neurology	0.764	1.35	0.805	1.16	1.69	0.671	2.73	1.59	0.84	1.25	1.13	0.958	1.01	1.01	2.4	1.07	1.39	1.26	1.37	1.01	1.08	1.19	0.93	0.765	1.4	1.23	0.542	1.83	1.54	2.28	1.05	0.711	1.18	1.32	0.897	1.35	1.38	1.58	0.617	0.988	0.502	1.13	1.58	1.5	1.27	1.42	0.282	2.91
S100A16	Neurology	-0.682	-1.02	-1.34	-1.62	-1.23	-2.24	-2.15	-1.14	-1.69	-1.13	-0.473	-1.51	-1.18	-0.953	-0.488	-1.09	-0.303	-0.861	-0.943	-1.25	-0.474	-1.35	-1.59	-1.94	-1.3	-1.47	-4.21	-0.959	-0.984	-0.896	-1.51	-1.41	-2.09	-1.39	-1.38	-1.35	-1.21	-1	-0.803	-1.37	-1.58	-1.04	-1.69	-1.48	-1.24	-0.92	-0.839	-0.897
SCARA5	Neurology	-2.71	-2.49	-2.81	-2.52	-2.09	-2.74	-2.63	-1.54	-2.04	-1.91	-1.94	-2.33	-1.66	-1.36	-1.99	-1.62	-1.25	-1.11	-1.74	-2.17	-1.82	-1.84	-2.39	-2.38	-1.47	-2.16	-2.47	-1.71	-2.01	-0.222	-2.07	-2.76	-1.29	-1.96	-2.93	-1.37	-1.84	-1.97	-2.18	-1.49	-2.53	-1.38	-0.916	-2.31	-1.88	-1.39	-3.77	-0.95
SCARB1	Neurology	-1.12	-1.55	-1.01	-0.735	-1.58	-2.14	-0.944	-1.37	-0.869	-1.21	-0.836	-1.88	-0.913	-1.43	-0.679	-0.897	-0.815	-1.35	-0.953	-0.536	-0.912	-0.616	-0.986	-1.05	-0.753	-1.51	-1.67	-1.21	-1.28	-0.612	-1.5	-1.46	-1.43	-1.07	-0.822	-0.894	-1.11	-0.722	-1.18	-0.849	-1.82	-0.738	-1.3	-1.6	-2.11	-1.09	-1.29	-0.744
SCARB2	Neurology	-0.306	0.407	0.192	0.0225	0.215	0.718	0.337	1.73	0.234	0.624	0.111	0.458	0.205	0.398	0.284	-0.197	0.166	0.269	0.533	0.404	0.181	0.171	-0.329	-0.168	0.463	0.66	-0.36	0.531	0.738	1.28	0.303	-0.481	0.553	0.579	-0.64	1.02	0.843	0.248	0.0609	0.368	-0.361	0.836	0.858	0.466	0.639	1.1	-0.492	1.44
SCARF2	Neurology	-1.01	-1.28	-2.03	-2.04	-1.71	-2.26	-2.33	-1.33	-1.83	-1.49	-1.53	-2.02	-1.58	-1.62	-2.01	-1.94	-1.39	-1.64	-1.66	-1.99	-1.4	-1.88	-2.09	-1.83	-1.49	-1.7	-1.87	-1.39	-1.49	1.04	-2.03	-1.86	-1.77	-1.72	-2.62	-1.42	-1.64	-1.39	-1.95	-1.61	-1.7	-1.36	-1.43	-1.25	-1.74	-1.12	-2.31	-0.942
SEMA4D	Neurology	-0.01	1.01	0.0733	0.244	0.375	0.408	0.364	1.05	0.476	1.18	1.11	0.628	0.9	0.584	0.591	0.0782	0.518	0.215	1.03	0.971	0.96	0.876	0.309	0.61	0.862	0.705	-0.322	0.455	0.377	0.63	0.473	0.58	1.26	1.41	0.0631	1.3	1.47	1.29	0.878	0.795	0.697	1.17	1.32	1.09	1.21	1.79	-0.0207	2.16
SERPINB1	Neurology	-0.474	0.257	0.38	-0.0127	0.495	-0.258	0.278	1.48	0.779	1.05	0.682	0.634	0.486	1.38	1.16	0.475	0.924	0.789	0.507	0.849	0.764	0.676	0.0653	0.194	1.24	0.876	0.339	1.33	1.63	0.0138	1.37	0.208	1.22	0.873	0.0437	0.991	0.862	0.37	0.157	-0.151	-0.358	0.698	0.798	0.0967	0.288	0.492	-0.126	1.45
SERPINB6	Neurology	3.5	4.2	3.87	3.77	3.99	3.65	4.04	4.64	4.24	4.22	4.04	3.99	4.04	4.33	4.07	3.94	4.14	4.06	4.32	4.35	4.22	4.15	3.91	3.81	4.19	4.09	3.64	4.28	4.46	3.58	3.89	3.64	4.27	4.36	3.66	4.58	4.7	4.14	4.03	3.87	3.73	4.63	4.46	4.31	4.14	4.3	3.68	4.98
SERPINB9	Neurology	0.306	1.42	0.494	-0.173	0.671	-0.11	0.345	1.03	1.36	1.51	1.1	1.51	0.536	1.21	0.695	0.541	0.66	0.769	1.11	1.03	1.26	1.26	0.808	1.29	1.27	0.655	0.206	0.918	1.45	2.04	1.25	0.328	1.52	1.55	0.696	1.54	1.21	0.776	0.307	0.255	-0.0837	0.867	0.99	0.937	1.14	1.11	-0.034	1.83
SESTD1	Neurology	0.0654	-0.646	0.513	0.137	-0.346	-0.197	0.211	-0.384	-0.179	-0.022	0.414	0.376	-0.486	-0.0413	0.162	0.513	-0.149	0.0135	0.356	-0.454	0.317	0.0365	0.151	-0.314	-0.396	-0.081	0.304	0.0745	-0.146	-0.0051	0.088	-0.561	0.249	0.334	-0.0623	0.0909	-0.385	0.237	-0.73	-0.01	0.0994	-0.427	-0.204	-0.0786	-0.184	0.0071	-0.0933	0.691
SETMAR	Neurology	-5.15	-4.6	-4.98	-5.6	-5.21	-5.1	-4.45	-5.07	-5.1	-4.61	-4.94	-4.66	-5.11	-4.88	-4.67	-4.72	-4.95	-4.62	-5.03	-4.76	-4.53	-5.06	-4.89	-5.07	-4.42	-4.32	-4.67	-4.06	-4.43	-2.81	-4.49	-4.61	-4.2	-4.71	-4.75	-4.89	-4.94	-4.58	-5	-4.42	-5.27	-4.62	-5.18	-4.81	-4.76	-4.51	-5.57	-3.5
SFRP1	Neurology	-1.47	-0.262	-1.01	0.999	-2	0.746	-0.125	-0.304	1.55	0.6	0.337	2.12	0.802	0.741	0.281	-0.762	1.48	-0.884	0.426	0.0478	0.238	-0.264	1.19	1.05	0.407	-1.34	-0.965	-0.385	1.6	2.26	0.066	-0.194	2.64	2.31	0.42	2.12	1.37	2.53	1.53	-1.06	-1.62	1.07	1.94	1.36	1.88	1.96	-0.931	1.39
SIGLEC15	Neurology	-0.961	-1.37	-1.14	-1.06	-1.09	-1.04	-0.757	-0.796	-0.907	-0.987	-0.848	-1.2	-1.02	-1.47	-1.08	-1.1	-0.996	-0.946	-0.551	-0.772	-1.02	-0.997	-1.33	-0.622	-1.16	-1.28	-1.18	-0.811	-0.776	-1.16	-0.796	-0.932	-0.501	-1.17	-1.06	-1.07	-0.382	-1.07	-1.14	-0.481	-0.962	-1.53	-0.875	-0.565	-0.684	-0.592	-2.08	-0.757
SIGLEC5	Neurology	-1.42	-1.44	-2.79	-0.943	-1.93	-1.9	-1.52	0.176	-1.9	-0.115	-2.17	-0.189	-2.57	0.676	0.282	-1.42	-1.19	0.777	-1.81	-1.8	-1.46	-2.05	-0.428	-1.06	-1.47	0.284	-2.14	0.987	0.919	-1.03	0.689	-0.797	-1.81	0.482	-2.12	0.606	0.414	-2.14	-1.9	-5.36	-5.16	-0.713	-0.532	-0.512	-0.471	-0.123	-1.57	-1.37
SIRT5	Neurology	0.0415	-0.352	-0.293	-0.686	-0.868	-0.657	-0.338	-0.641	-0.228	-0.505	-0.33	-0.979	-0.364	-0.111	-0.353	-0.661	-0.672	-0.715	-0.337	0.0346	-0.211	-0.746	-0.449	-0.514	-0.195	-0.861	-0.729	-0.66	-0.214	-0.383	-0.512	-0.374	-0.469	-0.131	0.25	-0.55	-0.243	-0.612	-0.308	-0.17	0.0098	-0.676	-0.053	0.0857	-0.495	0.145	-0.162	-0.461
SKAP1	Neurology	-2.86	-2.68	-3.03	-2.86	-3.02	-2.68	-2.73	-2.38	-2.67	-2.84	-2.79	-2.18	-3.26	-2.75	-3.15	-3.1	-3.66	-2.83	-2.71	-2.8	-3	-2.94	-3.42	-2.92	-2.88	-2.58	-3.18	-2.74	-2.72	-2.72	-2.37	-2.6	-3.29	-3.29	-2.7	-2.38	-2.43	-3.08	-2.03	-1.97	-3.08	-3.03	-2.65	-2.11	-2.6	-3.36	-3.43	-2.55
SLC16A1	Neurology	-0.847	-0.432	-0.0903	-0.164	-0.43	-0.178	-0.108	0.321	-0.643	-0.963	-0.508	-0.793	-0.742	-0.764	-0.27	-0.925	-0.747	-0.529	-0.404	-0.378	-1.06	-0.313	-1.19	-0.734	-0.782	-0.902	-0.853	-0.169	-0.0055	0.317	-0.475	-0.443	-0.0446	-0.421	-0.327	-0.209	0.791	-0.0715	-0.215	-0.322	-0.478	0.153	0.338	0.0353	-0.111	0.389	-0.336	0.847
SLC27A4	Neurology	-0.414	0.281	-0.42	0.204	-0.611	0.338	0.34	-0.489	0.163	0.0105	-0.461	0.0456	-0.564	-0.61	-0.202	-0.479	-0.454	0.834	0.264	0.343	-0.0192	0.241	-0.434	-0.745	-0.145	-0.122	-0.0245	0.46	-0.276	0.198	-0.68	-0.0108	0.253	-0.764	0.472	0.215	-0.458	-0.478	0.052	-0.039	0.0829	-0.364	-0.159	0.242	-1.16	-0.245	-0.19	0.509
SLC39A14	Neurology	-1.79	-2	-1.76	-2	-2.01	-2.88	-1.18	-2.21	-3.24	-2.14	-1.51	-2.26	-1.52	-2.36	-1.61	-1.76	-1.8	-1.5	-1.54	-1.36	-2.22	-1.9	-3.26	-3.12	-2.33	-2.86	-2.34	-1.99	-2.18	-2.14	-1.99	-2.36	-1.73	-2.42	-2.85	-1.99	-2.04	-1.38	-1.92	-1.67	-2.04	-2.34	-2.21	-2.4	-2.08	-1.63	-2.16	-1.86
SLIT2	Neurology	-0.769	-0.533	0.15	-0.637	-0.507	-0.442	-1.49	-1.02	-1.62	-1	-0.465	-0.8	-1.06	-0.444	-1.22	-1.05	-0.472	-1.12	-0.509	-0.0437	-1.02	-0.922	-1.42	-1.2	-0.148	0.0219	-2.24	-0.768	-3.43	-0.0496	-0.948	-0.481	-0.204	-0.47	-0.727	-0.667	-0.536	-1.58	-0.783	-0.361	-0.576	-0.17	-0.656	-1.49	-2.9	-0.512	-0.185	-1.46
SMARCA2	Neurology	-0.114	0.817	0.753	0.374	0.356	1.07	0.65	1.13	0.339	0.791	0.287	-0.135	0.71	0.36	1.09	0.473	0.582	0.618	0.316	-0.481	0.7	0.881	0.726	0.553	0.853	0.153	0.108	0.541	0.413	0.661	0.239	0.143	0.198	0.138	0.153	0.307	0.601	0.407	0.495	0.439	-0.205	0.86	0.408	0.0065	0.801	0.763	0.715	0.564
SMPD1	Neurology	-0.976	0.137	-0.835	-0.039	-0.314	-0.302	-0.18	1.03	0.982	1.4	1.62	0.395	1.03	0.57	0.436	1.01	1.24	1.15	0.919	1.06	0.697	0.998	0.557	0.963	1.11	1.13	0.0209	1.45	1.54	0.622	0.582	0.0552	1.03	0.898	-0.359	1.7	0.27	0.818	1.03	0.287	-1.1	0.838	1.93	-0.364	1.38	0.965	-0.919	2.02
SNCG	Neurology	0.735	2.95	2.37	2.39	1.65	1.44	2.51	2.57	3.16	3.6	3.04	2.97	2.43	1.67	1.42	2.15	1.95	3.21	3.57	2.36	2.45	3.04	2.53	2.43	3.12	3.08	1.8	2	3.02	1.33	2.02	2.34	3.52	2.79	2.08	3.75	3.76	1.86	2.77	2.93	2.21	2.47	3.49	2.85	1.93	3.72	1.33	3.1
SOD2	Neurology	-0.811	0.122	-0.0289	-0.476	0.0349	-0.237	-0.232	1.21	0.537	1.08	0.43	0.609	0.0003	0.827	0.828	0.0302	0.676	0.331	0.754	0.764	0.924	0.452	0.384	0.246	0.52	0.276	-0.306	0.96	0.6	-0.888	0.582	0.0912	0.876	1.45	0.0012	1.2	0.908	0.184	-0.256	0.0302	-0.564	0.164	0.594	0.273	0.232	0.436	-0.294	1.27
SPINK1	Neurology	-1.94	-2.07	0.888	-2.31	-1.72	-1.48	-1.97	-1.32	-2.44	-2.16	-2.37	-2.01	-2.43	-1.66	-1.96	-2.2	-1.98	-0.532	-1.91	-1.82	-2.23	-2.21	-2.45	-2.22	-2.31	-2.14	-2.35	-1.58	-2.16	-0.189	-2.04	-2.12	-2.44	-2.13	-2.32	-1.93	-2.43	-1.93	-2.43	-2.12	-2.69	-1.98	-2.05	-2.1	-1.95	-2.14	-2.8	-2.05
SPINK5	Neurology	-1.82	-1.81	-1.48	-1.89	-1.74	-1.82	-1.78	-1.35	-1.84	-1.62	-1.58	-1.31	-1.53	-1.63	-1.68	-1.64	-1.5	-1.49	-1.86	-1.63	-1.46	-1.68	-1.69	-1.68	-1.84	-1.74	-1.46	-1.58	-1.57	-1.55	-1.33	-1.68	-1.66	-1.6	-1.59	-1.76	-1.52	-1.73	-1.98	-1.83	-1.67	-1.63	-1.66	-1.56	-1.57	-1.74	-1.73	-1.55
SPINT1	Neurology	-3.02	-0.991	-1.44	-1.19	-1.12	-1.14	-1.07	0.0237	-0.382	-0.401	0.0584	-0.0051	-0.339	0.146	-0.333	-0.463	-0.326	-0.415	0.0437	0.0284	-0.0167	0.0434	-0.707	-0.47	0.302	-0.213	-1.41	-0.0284	-0.208	-0.349	0.0041	-0.844	0.265	0.383	-0.583	0.128	-0.435	-0.364	-0.93	-1.02	-1.76	-0.532	0.254	-0.901	-0.584	-0.282	-1.3	0.363
SPOCK1	Neurology	3.4	4.2	4.04	4.21	4.37	4.92	4.33	4.59	4.47	4.73	4.54	4.43	4.65	4.39	4.14	3.79	3.91	4.13	4.7	4.55	4.46	4.58	4.11	4.05	4.55	4.56	3.42	4.56	4.54	4.4	4.43	3.91	4.79	4.82	3.84	5.59	5.13	4.51	4.61	4.06	3.9	4.61	5.23	4.65	4.66	4.84	4.1	5.48
SSB	Neurology	0.631	0.517	0.308	0.0301	0.0873	-0.0513	-0.232	0.178	0.357	-0.437	0.246	-0.0108	0.53	0.428	0.488	0.552	0.359	0.302	0.0457	0.207	-0.546	0.374	-0.009	0.0524	0.582	-0.0839	0.0437	0.345	0.588	-0.141	-0.0042	-0.23	-0.306	-0.16	-0.332	0.629	-0.161	-0.193	0.0765	0.203	0.456	-0.0326	0.44	0.358	-0.144	0.108	0.398	-0.222
STAMBP	Neurology	-3.08	-3.03	-3.02	-3.43	-2.84	-3.3	-1.2	-2.75	-2.89	-3.01	-2.51	-2.99	-3.42	-3.56	-2.16	-3.05	-2.91	-3.18	-2.73	-2.77	-2.91	-3.44	-2.97	-3	-2.59	-3.12	-3.51	-2.74	-2.9	-2.03	-2.54	-2.9	-2.91	-2.96	-2.93	-2.84	-3.49	-2.62	-3.14	-2.85	-3.18	-3.27	-2.8	-3.12	-2.99	-2.64	-3.4	-1.95
STC1	Neurology	-0.895	-0.0451	-1.08	-1.05	-1.56	-0.729	-0.176	-0.194	-0.141	1.21	1.34	-0.0041	1.1	1.22	0.279	1.41	1.64	0.792	1.19	2.31	1.06	0.726	0.116	0.418	1.18	0.738	-0.647	0.738	1.38	1.46	0.551	-0.459	1.53	0.337	-1.35	0.564	0.17	0.737	0.657	0.817	-1.54	1.01	0.85	-0.316	0.276	1.19	-1.75	1.33
STC2	Neurology	-2.71	-1.08	-1.51	-1.71	-0.999	-0.458	-1.45	-0.018	-0.641	-0.605	-0.44	-0.838	-0.943	-0.319	-0.634	-1.21	-0.521	-0.738	-0.554	-0.607	-0.638	-0.921	-1.05	-1.1	-0.246	-0.912	-1.53	-0.675	-0.516	-0.548	-0.597	-1.49	-0.667	-0.303	-1.42	0.182	-0.861	-0.814	-0.709	-1.06	-1.81	-0.307	-0.199	-1.12	-0.773	-0.458	-1.29	-0.439
STIP1	Neurology	-0.814	-0.797	-0.585	-1.09	-0.134	-0.776	1.47	-0.269	-0.577	-0.255	-0.332	-0.557	-0.572	-0.243	0.923	-0.49	-0.436	-0.332	-0.298	-0.519	-0.323	-0.353	-0.524	-0.452	-0.0723	-0.506	-0.29	-0.0276	-0.0776	0.604	-0.52	-0.504	-0.401	-0.538	-0.618	-0.1	-0.702	0.0394	-0.379	-0.447	-0.718	-0.491	-0.266	-0.848	-0.0638	-0.277	-0.564	1.06
STK24	Neurology	-0.182	-0.29	-0.766	0.768	-0.0213	-0.224	-0.684	0.355	0.314	-0.0032	-0.0376	0.431	0.451	0.125	1.08	-0.491	0.0073	0.357	0.363	0.716	0.568	-0.157	0.24	-0.223	0.671	0.237	-0.493	-0.312	0.224	0.57	0.545	0.837	0.822	0.123	0.706	0.129	-1.13	-0.6	-0.145	0.0362	0.277	-0.0088	0.227	-0.199	0.23	0.482	0.38	0.429
SULT1A1	Neurology	-0.425	-0.98	-0.988	-1.78	-1.29	-1.51	-0.574	-1.9	-1.15	-1.37	-1.54	-1.48	-1.48	-1.82	-1	-2.09	-1.37	-1.8	-1.15	-1.91	-1.21	-2	-1.44	-1.6	-1.8	-2.02	-1.12	-0.716	-1.91	-0.336	-1.61	-1.12	-1.09	-0.832	-0.327	-1.9	-1.7	-1.71	-0.668	-1.21	-2.07	-1.46	-1.31	-1.37	-2.02	-0.101	-1.94	1.29
SUMF2	Neurology	1.12	1.45	1.4	1.91	1.73	1.49	1.31	2.63	1.8	2.23	2.35	1.72	1.72	2.12	1.59	1.52	2.13	1.57	2.06	1.97	1.87	2.3	1.28	1.93	2.15	2.31	1	1.9	2.5	1.71	1.44	2.09	2.28	2.16	1.33	2.42	2.99	2.29	1.89	2.43	1.73	2.54	2.97	2.39	2.47	2.41	1.89	2.85
SUSD2	Neurology	-3.52	-2.43	-3.17	-2.82	-2.07	-2.8	-2.92	-1.04	-2.29	-1.9	-2.41	-2.22	-2.27	-1.77	-2.4	-1.78	-1.91	-1.58	-2.52	-2.41	-2.11	-2.44	-3.06	-2.62	-2.26	-2.08	-2.51	-1.59	-2.15	-2.61	-1.95	-2.93	-2.1	-1.99	-2.92	-1.45	-1.92	-2.04	-2.56	-2.62	-3.6	-1.97	-1.92	-2.62	-2.16	-2.08	-3.04	-1.4
TARBP2	Neurology	-0.576	0.43	-0.155	0.174	0.195	-0.117	0.0262	-0.675	0.404	-1.2	0.734	0.546	0.74	-0.352	0.341	-0.767	0.152	0.0675	-0.392	-0.378	-0.521	-0.14	-0.341	0.148	-0.088	-0.521	-0.843	-0.336	0.624	-0.207	-0.665	0.144	-1.29	-0.31	-0.144	0.047	-0.498	0.372	-0.0906	0.587	-0.393	-0.203	-0.0543	-0.22	0.528	-0.423	-0.375	0.543
TBC1D17	Neurology	-0.247	0.316	0.134	0.272	0.456	-0.0351	0.188	-0.0546	0.12	-0.0978	0.363	-0.295	0.196	-0.0418	0.194	-0.501	-0.172	0.106	0.615	0.003	-0.122	0.259	-0.629	-0.284	0.0596	-0.286	0.172	-0.177	0.349	0.246	-0.394	0.341	0.326	0.0583	0.133	0.346	0.16	-0.631	0.429	0.248	-0.105	-0.401	0.234	0.314	-0.237	-0.085	-0.0097	0.285
TBCB	Neurology	-1.6	-1.73	-1.33	-1.24	-0.752	-0.476	-0.76	-1.15	-0.925	-0.875	-1.32	-1.6	-1.22	-1.1	-1.08	-1.13	-1.38	-1.25	-1.23	-1.5	-1.44	-1.33	-1.14	-0.673	-1.27	-0.958	-1.39	-0.694	-0.857	0.385	-0.798	-1.75	-0.764	-0.898	-1.06	-0.87	-1.58	-1.24	-1.13	-0.987	-1.45	-1.23	-0.641	-1.44	-1.03	-0.881	-1.53	-0.777
TBCC	Neurology	-1.68	-1.47	-1.93	-1.83	-1.5	-2.11	-1.33	-1.78	-1.54	-1.83	-1.78	-1.45	-2	-1.96	-2.13	-1.72	-1.51	-1.61	-1.78	-1.63	-1.37	-1.92	-1.63	-2.3	-1.69	-1.14	-1.37	-2	-1.7	-1.36	-1.71	-1.66	-1.37	-1.82	-1.39	-1.69	-2	-1.62	-1.75	-1.94	-1.78	-2.16	-1.79	-1.57	-1.5	-1.3	-2.12	-0.73
TCL1A	Neurology	-3.56	-3.2	-3.68	-3.93	-3.16	-3.48	-3.01	-3.32	-2.88	-3.55	-3.78	-3.91	-4.01	-3.73	-3.48	-3.26	-3.77	-3.07	-3.44	-4.17	-3.59	-3.4	-3.85	-3.53	-3.62	-3.49	-3.32	-3.7	-3.71	-1.94	-3.46	-3.25	-3.8	-3.34	-3.47	-3.46	-3.2	-3.67	-3.52	-3.28	-3.82	-3.78	-3.62	-3.6	-3.24	-3.38	-3.96	-2.92
TDGF1	Neurology	-2.85	-2.1	-2.67	-1.93	-2.11	-2.29	-1.27	1.28	-1.23	-1.07	-0.84	-1.78	-2.02	-1	0.312	-1.68	0.153	0.122	0.0049	-0.177	-2.3	-0.122	-2.04	-0.482	-0.294	-0.142	-1.08	-0.892	-1.55	-0.431	-2.28	-2.4	-0.51	-0.132	-2.37	-1.02	-1.32	-0.994	-2.39	-0.544	-2.01	-1.63	-0.631	-1.9	-1.87	-1.23	-2.38	-0.191
TDRKH	Neurology	-1.1	-0.357	-0.75	-0.588	-1.04	-0.738	-0.372	0.461	0.264	0.33	-0.462	-0.466	-0.837	-0.548	0.268	-0.562	-0.0996	-0.193	-0.114	0.114	-0.666	0.312	-0.387	-0.846	0.0821	-0.145	-0.493	-0.179	0.277	0.185	0.0395	-0.729	0.0343	-1.07	-0.488	-0.411	0.151	-0.367	-0.482	-0.384	0.0635	-0.606	-0.174	0.176	-0.313	-0.516	-0.11	0.783
TFF1	Neurology	-2.6	-2.91	-2.97	-2.56	-2.64	-3.43	-3.03	-1.69	-3.16	-3.3	-2.88	-2.87	-2.64	-2.41	-2.69	-2.8	-2.91	-2.19	-2.7	-2.73	-2.55	-2.69	-3.69	-2.99	-2.71	-1.62	-2.25	-2.68	-2.18	-0.405	-2.76	-3.12	-3.02	-3.02	-3.24	-2.91	-3.42	-3.01	-3.55	-2.48	-3.26	-2.62	-3.04	-2.77	-2.76	-2.76	-3.39	-1.89
THBS2	Neurology	3.15	3.33	3.04	2.42	2.64	3.78	2.82	3.19	3.53	3.41	3.34	3.63	3.15	3.94	3.69	3.77	3.67	3.73	3.13	3.63	3.56	3.25	2.99	3.09	3.51	2.93	2.89	3.91	3.8	3.71	3.92	2.76	3.13	3.53	2.8	3.39	3.14	3.3	3.15	3.43	2.73	3.5	3.86	2.86	3.27	3.79	2.36	3.7
THY1	Neurology	4.05	4.06	4.07	4.12	4.16	4.18	4.12	4.19	4.08	4.16	4.18	4.21	4.2	4.12	4.07	4.14	4.15	4.14	4.2	4.2	4.15	4.05	4.15	4.1	4.08	4.22	4.18	4.21	4.24	3.99	4.29	4.11	4.15	4.02	4.11	4.17	4.12	4.2	3.96	4.11	4.12	4.18	4.19	4.14	4.11	4.1	4.05	4.11
TIGAR	Neurology	0.0492	1.18	0.711	0.0153	0.274	0.392	0.731	1.17	0.84	0.598	0.24	-0.545	1.01	0.205	1.13	0.426	1.02	0.33	0.101	0.215	-0.143	0.707	-0.146	0.588	-0.23	0.682	0.122	-0.149	0.966	1.6	0.837	0.25	-0.107	-0.13	0.891	0.348	-0.265	0.981	0.533	0.0521	-0.541	0.729	0.468	0.291	0.255	0.636	0.438	0.501
TIMP4	Neurology	1.44	2.19	1.83	2.01	1.43	1.67	1.66	2.78	2.25	2.38	2.98	2.55	2.36	2.84	2.23	1.81	1.8	1.96	3.05	2.66	1.77	2.77	2.11	2.39	2.68	2.4	1.27	2.27	2.55	2.1	2.56	2.34	3.08	3.12	1.79	3.26	2.26	3.24	2.79	1.96	1.77	2.21	2.63	2.47	3.33	3.52	1.89	3.68
TMPRSS5	Neurology	1.07	1.64	1.95	2.22	3.21	3.03	2.58	3.64	2.69	2.85	3.05	3.23	2.79	3.15	2.49	3.54	3.34	4.23	2.34	3	3.47	3.1	1.91	2.13	3.27	3.83	2.88	4.26	3.12	3.53	3.42	2.21	3.2	3.18	2.08	3.98	2.48	2.43	2.18	2.92	1.38	3.17	3.57	1.4	2.39	2.61	1.61	2.91
TMSB10	Neurology	3.58	3.39	2.16	1.39	2.42	1.36	1.79	3.47	1.25	2.55	2.06	2.05	1.19	2.33	2.93	2.44	2.63	2.47	2.46	2.17	2.48	1.95	1.72	1.12	2.33	1.96	0.838	3.16	2.3	5.22	2.06	1.28	2.8	3.3	1.53	2.59	3.31	2.12	1.74	1.69	1.28	2.33	2.59	2.81	2.33	3.05	1.17	3.98
TNF---2	Neurology	-1.76	-2.66	-2.77	-2.51	-2.25	-2.64	-1.58	-2.5	-1.88	-2.34	-2.68	-1.79	-1.92	-2.6	-1.25	-1.91	-1.8	-2.5	-2.01	-2.64	-2.61	-1.59	-2.11	-2.62	-1.98	-2.97	-1.54	-2.15	-1.51	-2.21	-2.56	-2.81	-2.29	-2.49	-2.43	-1.73	-1.59	-2.3	-2.56	-1.47	-2.04	-1.97	-1.63	-2.57	-2.2	-1.9	-2.43	-2.27
TNFRSF10A	Neurology	-2.85	-1.92	-2.53	-2.49	-1.99	-1.35	-2.28	-1.47	-2.21	-1.75	-2.4	-1.94	-2.78	-1.68	-2.36	-2.32	-1.78	-1.99	-1.73	-2.09	-2.41	-2.41	-2.24	-2.65	-1.75	-2.36	-3.28	-2.16	-2.21	-2.01	-2.62	-3.06	-1.9	-1.69	-2.63	-1.66	-2.18	-2.35	-2.61	-2.57	-2.92	-2.17	-1.62	-2.68	-2.1	-2.3	-3	-1.61
TNFRSF10B	Neurology	1.24	0.612	0.565	0.423	1.57	0.406	0.35	1.92	0.674	1.08	0.656	0.8	0.44	1.33	0.63	0.707	0.94	1.39	0.941	0.467	0.884	0.872	0.518	0.382	0.727	0.665	0.0685	0.935	0.971	2.48	0.458	-0.0457	1.03	1.69	-0.0306	1.93	1.26	0.608	0.243	1	0.264	0.53	1.06	1.06	0.98	1.6	0.303	1.85
TNFRSF1A	Neurology	1.26	2.01	1.11	1.23	1.8	2.29	1.26	2.93	1.58	2.12	1.9	2.13	1.7	2.42	2.08	1.92	2.17	2.49	2.01	2.15	2.14	1.91	1.53	1.55	2.14	2.27	1.55	2.76	2.16	2.54	2.3	1.4	2.17	2.54	1.32	2.6	2.34	1.7	1.61	1.65	1.02	1.98	2.14	1.85	2.08	2.31	1.13	2.55
TNFRSF1B	Neurology	-0.865	-0.0408	-1	-1.14	-0.92	0.991	-1.19	1.26	-0.492	0.283	-0.0419	-0.0483	-0.657	0.145	0.161	-0.0755	0.144	0.593	-0.0813	0.204	0.23	-0.1	-0.495	-0.688	-0.184	0.25	-0.421	0.918	0.229	0.572	0.666	-0.799	-0.0683	0.376	-0.848	0.373	0.0923	-0.492	-0.795	-0.878	-1.14	-0.371	-0.267	-0.245	-0.275	0.0642	-1.23	0.243
TNFRSF21	Neurology	4.05	4.42	4.17	4.05	4.44	3.92	4.29	4.46	4.31	4.52	3.91	4.28	4.37	4.33	4.32	4.07	4.35	4.05	4.51	4.49	4.35	4.38	3.85	4.13	4.24	4.22	3.58	4.1	4.27	4.4	4.2	4	4.45	4.29	3.91	4.44	4.42	4.53	4.19	4.35	4.3	4.56	4.47	4.47	4.36	4.41	4.21	4.46
TNFRSF6B	Neurology	-3.23	-1.56	-1.24	-1.44	-3.65	-0.469	-0.456	0.81	-2.2	-1.59	-1.59	-2.17	-1.47	-1.34	-1.3	-1.13	-1.39	-1.93	-2.61	0.685	-0.326	-1.36	-1.25	-1.45	-0.951	0.214	-1.55	-0.191	-0.586	-1.8	-1.47	-1.94	-1.57	-0.895	-2.18	-0.828	-3.9	-1.63	-2.33	-2.59	-3.88	-1.45	-1.14	-2.13	-2.27	-1.73	-3.39	-1.4
TNFRSF8	Neurology	0.204	2.35	1.54	1.66	2.54	0.691	1.2	1.82	2.15	1.2	1.69	1.2	1.35	2.49	1.99	3.18	2.21	2.23	1.67	1.86	1.75	1.67	0.402	1.69	1.62	1.5	0.746	2.75	2.19	0.148	1.93	1.49	2.43	1.87	1.37	2.6	1.83	1.66	1.62	1.3	1.22	1.97	3.6	2.19	1.01	2.08	0.951	2.26
TNFRSF9	Neurology	-2.96	-2.68	-3.81	-3.93	-3.67	-4.92	-3.7	-3.42	-3.75	-3.46	-3.91	-3.44	-3.59	-4.2	-4.07	-4.61	-3.89	-4.6	-3.14	-3.66	-3.64	-3.78	-3.83	-4.16	-3.67	-4.23	-4.44	-4.69	-4.44	-2.1	-4.98	-3.59	-3.29	-2.97	-3.94	-3.98	-3.06	-3.12	-3.68	-3.16	-3.61	-3.16	-3.63	-2.6	-2.76	-2.83	-3.94	-2.04
TNFSF14	Neurology	-4	-2.64	-3.49	-2.81	-2.79	-2.93	-2.52	-2.19	-2.6	-3.14	-2.72	-3.33	-2.51	-2.71	-3.04	-2.68	-2.72	-3.25	-3.48	-3.71	-2.81	-3.14	-1.76	-2.92	-2.57	-3.2	-3.54	-2.05	-2.39	-3.33	-2.56	-2.91	-2.48	-3.14	-3.18	-2.57	-3.31	-3.05	-2.47	-3.04	-3.68	-2.7	-3.23	-1.79	-2.71	-2.26	-3.13	-1.97
TNR	Neurology	1.93	2.18	1.78	1.91	2.25	2.31	2	2.12	2.05	2.13	2.16	1.99	2.06	1.99	1.95	1.46	1.72	1.71	2.09	2.1	2.11	2.13	1.62	1.51	2.27	1.93	1.28	2.04	2.06	1.87	1.6	1.5	2.18	2.41	1.65	2.47	2.57	1.95	2.06	2.01	1.79	2.18	2.53	2.53	2.17	2.42	1.9	3.08
TNXB	Neurology	-2.41	-2.53	-3.41	-3.04	-3.06	-3.21	-3.73	-2.47	-2.96	-2.43	-2.69	-2.77	-2.62	-2.77	-3.12	-3.07	-2.92	-2.71	-2.42	-2.77	-2.12	-3.36	-3.46	-2.82	-2.67	-3.27	-3.15	-2.36	-2.73	-0.503	-2.72	-3.02	-2.66	-2.71	-3.65	-2.63	-2.58	-2.87	-3.56	-3.07	-3.55	-2.79	-2.54	-2.79	-2.55	-2.11	-3.46	-2.1
TPPP3	Neurology	-0.244	-0.161	-0.184	-0.0143	-0.364	-0.957	0.0252	0.0748	0.406	-0.661	-0.0335	-0.321	-0.0012	-0.0097	0.202	0.222	0.0416	-0.142	-0.31	0.165	-0.179	-0.145	-0.216	0.587	0.305	-0.294	-0.536	-0.387	-0.0251	0.806	-0.436	-0.139	0.172	-0.354	-0.148	-0.515	-0.568	-0.503	0.0544	0.0777	-0.371	-0.257	-0.787	-0.0587	0.0297	-0.324	-0.691	-0.129
TREML2	Neurology	-4.09	-4.81	-5.75	-4.71	-3.91	-4.73	-4.73	-3.47	-5.17	-3.37	-5.06	-4.21	-4.81	-4.77	-3.92	-4.57	-4.03	-3.15	-4.49	-4.2	-3.53	-3.85	-4.38	-4.33	-4.84	-4.47	-4.31	-4.1	-3.63	-2.39	-3.51	-5.41	-3.79	-3.63	-5.03	-4.58	-4.14	-4.3	-4.94	-4.31	-5.11	-4.52	-4.02	-4.48	-4.2	-4.84	-5.48	-3.85
TST	Neurology	-0.653	-0.546	-0.115	-0.245	-0.531	-0.437	-0.342	0.188	-0.32	-0.501	-0.355	-0.458	-0.48	-0.294	0.117	-0.778	-0.316	0.0085	-0.597	-0.771	0.175	-0.0681	-0.0308	-0.0166	0.0238	0.0348	0.296	-0.71	0.0376	-0.946	-0.581	-0.605	-0.352	-0.21	-0.103	-1.35	-0.816	0.0795	-0.122	-1.12	0.371	-0.372	-0.55	0.222	-0.618	-0.296	-0.137	-0.175
TXLNA	Neurology	-1.05	-0.811	-0.964	-1.19	-1.6	-0.982	-1.1	-0.375	-0.932	-0.446	-1.63	-1.05	-1.29	-1.41	-0.816	-1.46	-0.978	-1.41	-1.08	-1	-0.932	-0.929	-0.939	-1.06	-0.724	-1.47	-1.63	-0.928	-0.767	1.2	-0.867	-1.44	-0.799	-0.702	-0.751	-1.39	-1.05	-0.694	-1.76	-1.02	-1.9	-1.32	-1.13	-0.79	-1.34	-0.788	-1.4	0.517
TXNDC5	Neurology	-0.435	0.138	-0.152	-0.0584	0.0659	-0.103	0.032	1.17	0.358	1.65	0.679	0.14	0.536	1.09	1.16	-0.0308	0.295	0.891	0.753	0.87	0.993	0.706	0.224	0.48	0.654	0.949	-0.185	0.934	0.627	1.58	0.631	0.213	1.09	1.09	-0.176	1.1	1.08	0.686	0.251	0.278	-0.317	0.978	0.687	0.146	0.875	1.18	-0.198	1.67
TXNRD1	Neurology	0.421	0.845	0.54	0.0923	0.488	0.0218	0.925	1.33	0.779	1.41	0.835	1.36	0.546	0.688	1.13	0.925	1.02	0.682	1.25	1.21	1.34	0.98	0.628	0.517	1.13	1.07	0.329	1.42	1.28	1.9	1.31	0.25	1.11	1.7	0.322	1.5	1.71	0.92	0.546	0.541	0.344	1.02	1.17	1.02	1.02	1.51	0.319	2.07
ULBP2	Neurology	-0.498	-0.93	0.894	0.26	1.13	-0.422	-0.199	1.08	1.61	2.17	1.46	1.69	1.15	0.973	1.53	1.61	0.32	0.648	1.43	1.18	2.13	1.29	0.624	0.723	2.05	1.6	0.0836	1.41	1.27	1.76	1.85	-0.128	1.86	2.05	1	2.1	1.71	0.718	1.39	0.142	-0.44	0.0026	1.96	0.664	1.27	1.45	-0.342	3
VCAN	Neurology	2.1	2.29	2.17	1.36	1.33	2.01	1.96	2.08	1.44	2.44	2.33	1.94	2.28	1.79	1.26	0.642	0.854	0.244	2.37	1.96	1.61	1.96	1.29	1.88	2.08	1.69	0.291	1.11	1.36	3.09	1.04	1.58	1.95	2.29	1.21	1.84	2.64	2.66	1.96	1.39	2.07	2.18	2.65	2.42	1.84	2.12	1.87	2.35
VSIG4	Neurology	1.43	1.78	1.13	-0.422	0.584	0.82	-0.429	2.27	-0.198	1.29	0.548	1.23	0.0715	1.33	1.51	1.54	1.27	1.31	0.852	0.845	1.45	1.04	0.602	0.782	1.35	1.3	0.678	1.56	1.21	3.14	1.37	0.558	1.05	2	0.321	1.3	1.07	1.25	0.716	0.823	0.417	1.05	0.889	0.888	1.27	1.39	-0.0522	0.988
VSTM1	Neurology	-0.732	-0.725	-0.764	-1.75	-0.825	-0.771	-0.788	-0.67	-0.621	-0.305	-1.02	-0.669	-0.532	-0.905	-0.679	-0.636	-0.293	-0.931	-0.766	-0.291	-1.62	-0.737	-1.13	-1.3	-1.3	-1.13	-1.22	-0.928	-0.516	-0.24	-0.924	-1.14	-0.918	-0.575	-0.65	-1.99	-0.515	-0.828	-1.09	-1.13	0.0539	-1.81	-0.55	-0.936	-1.61	-0.38	-1.4	-0.74
VTA1	Neurology	-1.18	-1.58	-2.19	-1.58	-1.4	-2.1	0.727	-2.26	-1.66	-0.899	-1.69	-2.22	-1.24	-2.15	0.0531	-1.82	-1.32	-1.96	-1.26	-1.3	-1.37	-1.42	-1.85	-1.78	-1.36	-1.9	-1.57	-2.06	-1.59	0.88	-1.7	-1.72	-1.25	-1.33	-2.01	-1.14	-1.85	-0.531	-1.55	-1.42	-2.06	-1.17	-1.2	-2.15	-1.52	-1.27	-2.42	0.932
VWC2	Neurology	-1.57	-0.0905	-0.756	-0.435	0.021	0.149	-0.163	0.733	0.0943	0.537	0.345	0.15	0.0321	0.1	0.107	-0.804	-0.21	-0.466	0.622	0.247	-0.257	0.153	-0.487	-0.119	0.449	0.268	-1.21	-0.121	0.0495	1.3	-0.0708	-0.19	0.345	0.719	-0.758	0.938	0.204	0.192	0.0612	-0.0337	-1.12	0.299	0.34	-0.306	0.186	0.683	-0.948	1.22
WARS	Neurology	-5.74	-5.31	-5.79	-5.66	-4.86	-5.64	-4.62	-4.77	-4.7	-3.6	-5.34	-4.94	-5.48	-4.28	-3.86	-5.09	-4.35	-4.7	-5.25	-4.94	-3.96	-5.21	-4.37	-5.27	-5.35	-4.89	-4.56	-4.66	-4.46	-3.31	-4.46	-6.14	-4.64	-3.8	-4.58	-3.75	-5.14	-5.34	-5.41	-5.21	-6.24	-5.63	-4.38	-5.5	-4.43	-5.7	-5.85	-3.95
WASF3	Neurology	-1.4	0.766	-0.314	0.47	-0.702	-1.72	0.621	-0.102	0.273	-0.475	-1.55	0.725	-1.42	-0.0584	0.454	0.563	1.21	0.809	-0.286	0.0982	0.471	-0.349	0.545	-0.712	-0.292	0.852	0.732	0.584	-0.227	0.0441	0.643	-0.555	0.318	1.27	0.0408	0.993	0.704	-0.24	-0.608	-0.0263	0.234	1.27	0.601	-1.09	-1.66	-0.108	0.985	0.18
WFIKKN1	Neurology	-3.8	-3.64	-3.95	-3.92	-3.81	-4.15	-3.96	-3.52	-3.7	-3.52	-3.33	-3.28	-3.4	-3.55	-3.33	-3.29	-3.06	-3.26	-3.25	-3.25	-3.81	-3.08	-3.75	-3.32	-3.51	-3.43	-3.75	-3.31	-4.04	-1.42	-4.07	-3.74	-2.91	-2.77	-3.56	-3.37	-3.53	-3.39	-3.86	-3.29	-3.95	-3.1	-2.93	-3.99	-3.32	-3.04	-4.01	-3.34
WISP2	Neurology	-5.99	-5.22	-5.62	-7.49	-5.65	-4.46	-4.11	-4.44	-5.6	-5.14	-7	-5.62	-4.48	-5.54	-6.24	-5.4	-4.56	-6.24	-7.34	-7.68	-5.41	-6.28	-5.78	-6.29	-5.13	-4.48	-5.23	-4.2	-5.32	-9.53	-4.71	-4.89	-4.04	-6.09	-5.66	-3.96	-6.45	-4.53	-5.29	-6.02	-5.72	-7.73	-7.16	-5.24	-7.45	-5.05	-5.04	-5.96
WWP2	Neurology	-4.55	-4.45	-4.11	-4.4	-3.84	-4.71	-3.35	-3.62	-3.71	-3.35	-3.64	-3.64	-3.55	-3.82	-3.41	-4.09	-3.76	-4.11	-3.89	-3.22	-3.55	-3.69	-4.2	-3.84	-4.01	-3.87	-4.44	-4.06	-3.69	-2.78	-3.38	-4.45	-3.74	-3.89	-3.9	-1.97	-3.8	-3.71	-3.94	-3.95	-4.38	-3.53	-3.61	-4.51	-4.43	-2.94	-3.34	-2.72
XRCC4	Neurology	0.33	0.0884	-0.159	-0.819	-0.111	-0.229	-0.216	-0.261	-0.36	-0.296	-0.0464	-0.308	-0.263	-0.418	-0.0969	-0.289	0.248	-0.152	-0.169	-0.324	-0.0373	-0.0466	-0.255	-0.35	-0.178	-0.288	-0.0505	-0.204	0.0317	0.182	-0.786	-0.173	-0.0681	0.0196	0.128	0.11	-0.0671	-0.243	-0.108	-0.058	0.393	-0.186	-0.284	-0.185	-0.42	0.25	-0.344	0.39
ACTN4	Inflamm	0.108	-0.302	0.0142	-0.235	0.25	-0.205	-0.0026	-0.081	0.0752	0.383	0.154	-0.116	-0.163	-0.299	0.142	-0.174	-0.16	0.0807	0.116	-0.0331	-0.0054	-0.203	-0.0788	-0.376	-0.261	0.225	-0.297	-0.0708	-0.0396	0.573	-0.105	-0.36	0.0437	-0.278	-0.27	0.104	0.059	-0.151	-0.0351	0.184	-0.0101	-0.0372	-0.424	-0.522	0.0106	-0.311	0.12	-0.0696
ADA	Inflamm	-2.54	-1.97	-2.02	-1.93	-1.66	-2.79	-1.53	-1.06	-1.37	-0.218	-1.38	-1.07	-1.08	-1.15	-0.288	-1.17	-1.2	-1.34	-0.124	-0.536	-0.601	-1.57	-0.864	-1.5	-1.08	-1.63	-1.86	-1.61	-2.12	-1.43	-1.5	-1.47	-0.579	-0.699	-1.95	-0.375	-0.293	-1.15	-1.16	-0.806	-1.53	-0.604	0.101	-0.522	-0.21	-0.541	-1.92	1.17
ADAM23	Inflamm	-2.53	-1.33	-1.69	-1.72	-1.49	-1.71	-1.53	-0.75	-1.37	-1.08	-1.12	-1.31	-1.26	-1.17	-1.43	-1.53	-1.04	-1.36	-0.969	-1.24	-1.2	-1.15	-1.69	-1.59	-1.3	-1.26	-2.13	-1.39	-1.38	-1.04	-1.73	-1.92	-0.958	-0.996	-2.16	-0.779	-0.641	-1.07	-1.36	-1.2	-1.73	-0.749	-0.706	-1.06	-1.05	-0.767	-1.56	-0.594
ADGRE2	Inflamm	-4.08	-2.59	-2.85	-3.46	-3.05	-2.81	-3.23	-1.36	-3.28	-2.48	-2.97	-2.64	-2.46	-2.86	-2.45	-2.63	-2.4	-2.44	-2.54	-2.29	-2.82	-2.29	-2.9	-3.34	-1.83	-2.48	-3.53	-2.14	-2.2	-2.15	-2.39	-3.15	-2.08	-2.18	-3.52	-1.51	-2.65	-2.05	-2.98	-3.02	-4.2	-2.53	-2.28	-2.29	-3.27	-2.38	-3.39	-1.63
AGER	Inflamm	-3.36	-4.94	-5.52	-5.26	-5.24	-6.46	-5.19	-3.12	-4.49	-5.05	-4.04	-3.8	-4.85	-5.19	-4.27	-4.26	-4.21	-3.51	-4.21	-4.96	-4.07	-3.87	-4.96	-4.38	-3.94	-4.11	-4.72	-4.18	-4.3	-3.07	-4.39	-5.2	-3.8	-4.16	-4.98	-4.41	-4.79	-3.81	-4.85	-4.63	-5.68	-4.78	-3.97	-4.8	-4.34	-4.18	-4.92	-4.53
AGRN	Inflamm	5.47	5.72	4.62	4.47	5.11	2.81	4.58	6.04	5.29	5.82	5.14	5.58	5.02	5.68	5.78	4.9	5.45	5.5	5.64	5.58	5.72	5.64	5.2	5.35	5.67	4.99	4.17	5.2	5.38	5.51	5.36	4.68	5.89	5.94	3.97	5.85	5.71	5.56	5.27	5.61	4.99	5.78	5.79	5.68	5.05	5.93	4.78	5.92
AGRP	Inflamm	-3.2	-2.04	-1.66	-1.75	-0.55	-0.0884	-1.03	0.258	-1.9	-1.59	-1.18	-1.56	-1.45	-1.47	-0.903	-1.93	-1.22	-1.81	-1.24	-1.17	-1.96	-1.05	-1.96	-1.88	-1.32	-0.679	-2.52	0.871	-0.728	-0.181	-1.52	-2.33	-0.745	-1.34	-2.57	-0.938	-1.68	-0.328	-2.18	-1.4	-2.74	-0.817	-1.34	-1.81	-1.46	-0.342	-2.87	-0.827
ALDH3A1	Inflamm	-0.236	-1.33	-0.811	0.149	-0.838	-0.979	0.671	-0.705	-0.103	0.666	0.339	-0.21	-0.0506	-0.518	1.19	-0.7	0.124	-0.475	0.567	-0.349	-0.584	-0.124	-0.0631	-0.0595	0.121	-0.314	0.0858	-0.552	-0.159	1.42	0.168	0.896	0.784	-0.468	-0.247	0.0727	-1.38	0.464	0.502	-0.162	-1.47	1.44	-0.15	-0.918	-0.401	0.458	-1.17	0.91
AMBN	Inflamm	-0.56	-0.884	-0.914	-0.652	-1.12	-1.17	-1.12	-0.986	-1.14	-0.867	-0.685	-1.1	-0.86	-0.714	-0.802	-0.81	-0.95	-1.03	-1.02	-0.425	-0.395	-0.969	-0.554	-0.832	-0.558	-1.17	-0.965	-1.17	-0.818	1.25	-1.37	-1.02	-1.02	-0.865	-1.2	-1.01	-1.24	-0.276	-1.03	-0.984	-0.868	-0.972	-0.871	-0.818	-0.119	-0.284	-1.43	-0.387
AMN	Inflamm	-1.29	-0.938	-0.994	-1.7	-0.9	-1.39	-1.25	-1.13	-1.13	-0.682	-1.5	-1.88	-1.19	-1.95	-0.843	-0.829	-1.33	-1.6	-0.83	-0.753	-0.649	-0.789	-1.34	-1.72	-1.93	-0.817	-1.09	-0.871	-0.314	-1.13	-1.86	-1.9	-2.2	-3.24	-1.47	-1.35	-0.966	-1.42	-0.969	-0.959	-1.79	-1.12	-1.35	-0.922	-1.59	-1.49	-0.924	-1.22
ANGPT1	Inflamm	-3.72	-3.39	-3.39	-2.58	-4.12	-4.18	-3.65	-2.68	-2.04	-2.92	-2.57	-2.06	-2.7	-2.71	-2.79	-1.78	-1.64	-2.44	-2.4	-2.58	-3.03	-2.29	-3.12	-2.56	-2.3	-1.97	-2.26	-1.91	-2.15	-2.7	-1.77	-3.2	-2.42	-2.47	-2.52	-2.51	-3.04	-2.22	-2.36	-2.62	-4.1	-2.1	-2.42	-3.32	-2.35	-1.57	-4.27	-2.45
ANGPTL2	Inflamm	-2.31	-0.633	-1.45	-0.412	-0.652	-0.701	-0.594	-0.0771	0.292	0.566	0.84	0.604	0.395	0.736	0.788	0.589	0.916	1.03	0.788	0.765	0.61	0.956	0.243	0.586	0.992	0.282	-0.606	0.848	0.952	0.458	0.469	-0.129	0.954	1.17	-0.402	0.822	-1.24	0.138	-0.194	0.316	-2.36	0.941	0.95	-1.33	0.193	0.343	-2.26	0.678
ANGPTL4	Inflamm	-0.181	-0.626	-0.264	-0.991	-1.18	-0.8	-0.976	0.899	-0.654	-0.28	-0.407	-0.269	-0.124	0.999	-0.498	0.0195	0.792	1.12	0.0847	0.754	-0.471	0.0783	-0.112	-0.0036	0.191	-0.0483	-1.07	0.849	0.48	1.75	0.715	-0.019	0.404	0.0462	-0.837	0.316	0.141	0.0776	-0.571	0.0701	-0.148	1	0.703	0.0039	1.1	0.711	-0.844	0.648
ANXA11	Inflamm	0.454	0.118	-0.25	0.331	0.592	0.619	0.224	0	0.0929	-0.616	0.549	0.268	-0.277	0.0525	0.121	-0.541	-0.423	-0.0386	0.155	-0.0282	0.11	-0.422	-0.0615	0.288	-0.152	0.0356	0.178	-0.352	-0.202	0.376	0.448	-0.0091	-0.577	-0.429	0.498	0.0496	-0.14	0.223	0.11	-0.12	-0.0424	-0.244	0.324	-0.0534	0.221	0.204	0.0568	-0.0339
AOC1	Inflamm	-1.99	-2.54	-2.31	-2.04	-2.04	-2.25	-1.57	-2.58	-1.75	-2.22	-1.91	-2.15	-2.38	-2.07	-1.49	-2.31	-1.3	-1.66	-2.87	-2.09	-2.22	-2.25	-1.69	-1.89	-2.5	-2.05	-1.8	-2.52	-2.17	-2.18	-1.88	-1.9	-1.95	-2.56	-2.17	-2.21	-2.27	-1.92	-2.19	-2.34	-2.47	-1.95	-1.91	-2.23	-1.65	-1.87	-2.08	-2.43
ARHGEF12	Inflamm	0.0091	-0.463	-0.277	-0.311	-0.279	-0.307	-0.229	0.239	-0.257	-0.319	-0.0136	-0.01	-0.213	-0.0756	-0.185	-0.906	-0.0569	-0.0944	-0.0666	0.11	-0.103	-0.306	-0.0995	-0.194	-0.0075	-0.154	-0.172	-0.138	-0.453	0.235	0.212	-0.603	0.0008	-0.379	-0.141	0.0266	-0.636	0.14	-0.502	-0.183	-0.312	-0.25	-0.266	-0.528	0.12	0.24	-0.301	0.37
ARNT	Inflamm	-1.06	-1.65	-0.994	-0.988	-1.27	-0.668	-0.656	-0.949	-0.963	-0.651	-0.922	-0.964	-0.842	-0.899	-1.01	-1.01	-0.83	-0.862	-1.35	-0.919	-1.19	-0.923	-1.02	-1.38	-1.1	-1.11	-1.23	-0.93	-1.02	-1.1	-1.15	-1.28	-1.11	-0.89	-1.08	-0.979	-0.98	-0.924	-0.895	-1.27	-1.22	-0.932	-1.21	-1.12	-0.891	-0.843	-0.825	-1.13
ARTN	Inflamm	-0.217	-0.814	-0.808	-0.841	-0.565	-0.911	-0.735	-0.845	-1.23	-1.04	-0.684	-0.874	-0.468	0.0117	-0.863	-0.6	-0.45	-0.557	-0.902	-0.153	-0.506	-0.448	-0.329	-0.488	-0.933	-0.398	-0.97	-0.816	-0.78	-0.175	-0.588	-1.09	-0.167	-1.3	-0.558	-0.998	-0.0877	-0.333	-0.639	-0.55	-1	-0.618	-0.891	-0.54	-0.523	-0.895	-0.621	-0.466
ATP5IF1	Inflamm	0.89	0.955	-0.0395	0.69	0.964	0.58	4.82	1.33	1.34	1.62	1.21	0.97	0.0252	1.1	2.11	0.919	1.41	1.42	1.27	1.24	0.961	1.15	1.09	0.684	1.08	1.73	0.952	1.73	1.88	3.06	0.764	0.347	1.44	1.9	0.513	0.873	-0.159	1.31	-0.136	0.532	-1.09	0.0741	0.514	0.632	0.0609	0.0671	-0.611	3.05
AXIN1	Inflamm	-0.493	-0.271	-0.281	-0.574	-0.812	-0.256	-0.553	-0.321	-0.442	-0.293	-0.229	-0.878	-0.983	-1.5	-0.502	-0.317	-1.07	-0.869	-1.22	0.113	-1.1	-1.19	-0.736	-0.507	-0.45	-0.123	-0.602	-0.197	-0.784	-0.684	-0.66	-1.28	-0.541	-0.546	-0.57	-0.713	-0.442	-0.15	-0.378	-0.427	-0.236	-0.669	-0.642	-0.893	-0.711	-0.466	-0.345	-1.63
B4GALT1	Inflamm	-4.95	-3.18	-4.09	-3.84	-4.68	-4.01	-4.15	-2.24	-2.18	-1.66	-1.57	-2.42	-1.94	-1.14	-1.94	-1.82	-1.02	-1.02	-1.67	-1.85	-1.44	-1.2	-2.35	-2.09	-1.24	-1.74	-2.76	-1.18	-1.58	-0.472	-2.07	-2.58	-1.56	-1.37	-3.64	-1	-4.36	-2.22	-2.53	-2	-6.16	-1.56	-1.21	-4.17	-2.02	-0.956	-5.63	-1.44
BACH1	Inflamm	-0.272	-0.571	-0.447	-0.58	-0.0532	-0.347	-0.34	-0.276	-0.436	0.0102	-0.364	0.403	-0.213	-0.14	-0.392	-0.205	-0.364	-0.474	-0.264	-0.0255	-0.606	-0.511	-0.147	-0.89	-0.22	0.202	-0.82	-0.321	-0.457	0.108	0.266	-0.47	-0.193	-0.304	-0.103	-0.499	-0.742	-0.178	-0.459	-0.559	-0.667	-0.18	-0.0803	-0.455	-0.667	-0.34	0.0587	0.26
BANK1	Inflamm	-1.92	-2.35	-1.16	-2.1	-1.38	-1.94	-1.71	-1.02	-1.53	-1.57	-2.26	-1.68	-1.49	-2.01	-1.94	-1.71	-2.14	-1.71	-1.26	-1.54	-1.93	-1.75	-1.06	-1.47	-1.64	-1.76	-1.24	-1.54	-2.11	-1.58	-1.61	-1.59	-1.84	-1.81	-0.947	-2	-1.78	-1.67	-1.98	-1.46	-1.63	-1.24	-1.8	-2	-3.1	-1.15	-1.42	-2.3
BCL2L11	Inflamm	1.72	1.98	1.95	1.87	1.95	1.88	1.94	2.04	1.87	2.15	2.12	2.38	1.99	2.03	1.94	1.6	1.91	1.75	2.22	0.93	1.94	2.02	2.1	2.07	2.15	2.21	1.69	1.97	1.94	2.05	2.18	2	2.08	2.19	2.1	2.15	2.06	2.15	2.05	1.84	1.91	2.17	2.03	1.96	2.11	2.17	2.14	1.96
BCR	Inflamm	-0.529	-0.653	-1	-0.511	-0.388	-0.753	-1.03	-0.924	-0.929	-0.68	-0.548	-0.446	-0.308	-0.444	-0.833	-1.06	-1.11	-1.1	-0.85	-0.55	-0.583	-0.914	-0.685	-0.592	-0.849	-0.588	-0.446	-0.596	-0.659	-0.507	-0.099	-0.806	-0.76	-0.662	-0.508	-0.59	-0.397	-0.246	-0.681	-0.793	-0.962	-0.861	-0.64	-0.892	-0.421	-0.149	-0.618	-0.528
BID	Inflamm	-0.875	-0.218	-0.106	-0.698	-0.778	-0.278	-0.114	-0.974	-0.233	-0.722	-1.13	-0.706	0.582	0.341	-0.418	-1.68	0.105	-0.926	-0.669	-0.615	-0.402	-0.278	-0.7	-0.145	-0.896	-0.392	-0.276	-0.0121	0.623	0.24	-0.75	-0.63	0.488	-0.49	-0.0472	-0.367	-0.254	0.0024	-0.9	-0.0626	-0.167	-0.034	-0.722	-1.02	0.107	-0.188	-0.723	0.094
BSG	Inflamm	-0.555	0.376	-0.182	-0.404	0.0065	-0.907	-0.111	0.806	-0.145	0.539	-0.0293	0.0864	-0.0566	0.127	0.132	-0.547	0.018	-0.34	0.489	0.149	0.175	0.113	-0.183	-0.209	0.282	-0.259	-0.98	-0.226	-0.123	0.0639	-0.232	-0.487	0.589	0.635	-0.511	0.658	1.03	0.391	0.204	0.286	0.0662	0.585	0.735	0.469	0.477	0.94	-0.141	1.44
BTN2A1	Inflamm	2.11	3.11	2.69	2.61	2.58	1.91	3.11	3.58	2.98	3.33	3.06	3.17	2.86	3.38	3.12	2.51	3.11	2.75	3.18	2.98	2.95	3.12	2.71	2.77	3.21	3.06	2.28	3.16	3.06	3.18	3.16	2.49	3.4	3.33	2.43	3.74	3.35	3.16	3.15	2.9	2.71	2.85	3.39	3.12	3.42	3.37	2.65	3.61
BTN3A2	Inflamm	-0.625	0.319	0.288	0.0087	0.858	1.57	0.476	1.58	0.62	0.926	0.463	0.607	0.782	1.07	0.798	0.118	0.671	0.834	0.614	0.354	0.614	0.269	0.399	0.435	0.0566	0.52	-0.126	1.08	0.866	-0.184	0.836	-0.0692	0.872	0.365	-0.208	1.31	0.737	0.858	0.424	0.988	0.0945	1.16	1.21	0.66	0.808	1.54	-0.0128	1.26
C1QA	Inflamm	-2.74	-2.63	-2.76	-3.06	-2.61	-0.353	-2.83	-1.47	-2.77	-2.56	-2.92	-2.48	-3.13	-2.78	-2.16	-2.74	-2.41	-2.12	-2.47	-1.96	-2.4	-2.86	-2.52	-2.98	-2.78	-2.11	-2.93	-1.84	-2.3	-2.57	-2.44	-2.87	-2.38	-2.63	-2.67	-2.13	-1.68	-2.56	-2.68	-2.88	-3.02	-2.77	-2.39	-2.26	-2.23	-2.28	-2.89	-2.12
CASP2	Inflamm	-0.627	-0.561	-0.559	-0.846	-1.17	-0.629	-0.604	-0.678	-0.366	-0.449	-0.677	0.0122	-0.864	-0.367	-1.19	-0.781	-0.825	-0.636	-0.785	-0.661	-0.705	-0.368	-0.285	-0.147	-0.816	-0.912	-0.558	-0.833	-0.797	-0.636	-0.468	-0.285	-0.574	-0.969	-0.666	-0.441	-0.429	-0.656	-0.866	-0.766	-0.927	-0.404	-0.574	-0.384	-0.908	-0.36	-0.689	-0.858
CCL11	Inflamm	-8.38	-8.22	-8.58	-8.49	-7.54	-7.59	-8.84	-8.01	-8.04	-8.03	-7.77	-8.07	-7.57	-7.2	-6.86	-8.04	-7.13	-7.63	-7.01	-8.19	-8.14	-7.64	-7.47	-7.39	-7.99	-7.2	-7.56	-7.08	-7.29	-7.66	-8.08	-7.65	-7.94	-8.51	-9	-7.96	-9.25	-6.95	-7.72	-7.3	-9.05	-7.48	-7.75	-8.63	-7.56	-7.56	-9.38	-5.69
CCL13	Inflamm	-11.2	-8.23	-8.58	-9.96	-8.09	-8.92	-8.22	-8.06	-7.38	-7.95	-7.03	-7.76	-8.09	-9.8	-6.55	-7.35	-8	-9	-8.05	-7.04	-8.96	-8.98	-7.1	-7.75	-7.31	-7.61	-7.79	-7.52	-6.4	-4.31	-13.3	-8.36	-7.22	-7.8	-7.54	-7.74	-8.48	-7.77	-6.79	-7.32	-9.34	-8.6	-9.18	-10.8	-7.88	-9.56	-8.3	-5.58
CCL17	Inflamm	-3.07	-3.18	-3.47	-1.38	-0.968	-3.2	-1.32	-1.48	-3.15	-3.1	-1.91	-3.06	-2.78	-1.92	-2.59	-3.23	-3.07	-3.8	-2.76	-2.96	-2.44	-2.99	-0.944	-3.06	-2.49	-2.98	-4.22	-2	-3.34	-2.44	-3.33	-2.12	-3	-2.14	-3.33	-3.42	-3.53	-1.9	-2.16	-2.95	-3.29	-1.08	-1.81	-2.27	-2.53	-2.69	-5.12	-1.62
CCL20	Inflamm	-6.54	-8	-7.72	-7.39	-8.85	-7.39	-6.89	-7.31	-6.71	-7.44	-7.81	-7.54	-6.56	-6.67	-6.52	-7.88	-6.07	-6.74	-6.81	-6.63	-7.66	-5.52	-6.99	-6.95	-4.87	-6.83	-7.52	-6.98	-5.74	-6.74	-6.01	-7.43	-6.1	-6.81	-6.23	-8.03	-7.47	-6.45	-6.95	-6.56	-7.18	-6.89	-7.22	-7.92	-7.4	-6.67	-7.55	-7.14
CCL21	Inflamm	-2.36	-1.76	-2.16	-2.36	-1.84	-2.6	-2.14	-0.706	-1.16	-0.844	-0.924	-1.04	-0.856	-1.39	-1.35	-2.16	-1.41	-2.43	-0.884	-1.62	-1.22	-1.08	-0.863	-1.32	-1.1	-1.56	-1.7	-1.67	-0.679	0.0034	-1.06	-1.41	-0.584	-1.12	-1.6	-0.904	-1.39	-0.624	-1.67	-0.631	-1.21	-0.917	-0.726	-1.4	-0.7	-1.02	-1.5	-0.257
CCL22	Inflamm	-6.2	-6.4	-6.51	-5.27	-6.51	-7.22	-5.99	-4.83	-4.15	-3.95	-3.45	-4.16	-3.71	-3.42	-3.26	-4.18	-3.56	-3.35	-3.68	-3.74	-3.37	-3.3	-2.79	-3.94	-3.58	-3.76	-4.45	-3.32	-3.16	-2.83	-4.24	-4.5	-3.92	-4.24	-4.45	-3.89	-7.77	-3.82	-4.01	-3.81	-6.76	-4.03	-3.67	-6.54	-3.32	-3.52	-6.88	-3.01
CCL23	Inflamm	-4.59	-4.35	-5.09	-3.61	-4	-3.22	-4.62	-3.15	-4.08	-4.18	-3.51	-3.93	-4.16	-3.69	-3.25	-4.14	-3.56	-3.29	-3.43	-3.86	-3.82	-3.87	-4.09	-4.05	-3.72	-3.73	-4.18	-3.28	-3.89	-2.8	-3.74	-4.24	-3.46	-3.64	-4.77	-3.97	-4.51	-3.92	-4.73	-4.53	-5.18	-3.72	-3.76	-4.65	-3.7	-4.06	-5.21	-3.97
CCL24	Inflamm	-7.25	-6.4	-6.92	-6.16	-7.76	-8.14	-7.89	-6.47	-5.79	-6.74	-7.55	-7.41	-6.23	-6.21	-6.13	-6.86	-5.51	-6.93	-6.25	-5.29	-6	-5.84	-7.52	-6.63	-5.47	-5.96	-5.58	-5.36	-6.8	-3.7	-5.28	-4.08	-7.05	-6.92	-6.76	-5.14	-6.07	-7.79	-4.56	-7.39	-8.3	-6.59	-6.5	-7.41	-4.01	-7.32	-8.41	-5.02
CCL25	Inflamm	-7.47	-7.84	-8.2	-9.37	-8.2	-8.68	-6.9	-8.07	-8.46	-7.29	-7.79	-8	-6.1	-7.36	-7.18	-6.97	-7.93	-7.11	-7.14	-6.97	-8.11	-7.52	-7.98	-6.99	-7.6	-6.69	-7.15	-7.83	-7.43	-6.32	-7.75	-8.16	-6.79	-7.1	-7.61	-7.58	-8.88	-6.96	-7.84	-7.01	-7.63	-7.07	-7.52	-6.42	-8.48	-8.01	-8.6	-6.97
CCL26	Inflamm	-7.28	-2.71	-1.64	-1.28	-0.331	0.13	-0.699	-1.77	-0.806	-0.425	-1.69	-2.78	-0.706	-1.48	-1.12	-1.45	-1.36	-1.94	-5.77	-5.26	-1.72	-2.18	-2.09	-1.55	-1.32	-0.464	-3.6	-0.996	-1.88	-2.38	-0.582	-1.17	-1.79	-1.97	-0.344	-0.455	-1.25	-2.33	-0.982	-0.331	-1.28	-1.02	-0.869	-1.76	-4.14	-1.98	-2.36	-2.66
CCL28	Inflamm	-1.41	-1.7	-1.31	-1.58	-0.363	-1.53	0.571	-1.68	-1.98	-1.75	-1.31	-1.07	-1.54	-1.78	-0.687	-1.73	-2.05	-1.62	-1.32	-1.51	-1.68	-1.63	-1.06	-1.5	-1.6	-1.3	-1.31	-1.48	-1.81	-0.518	-1.46	-1.69	-2.14	-1.56	-1.56	-1.59	-2.82	-0.763	-2.3	-1.29	-1.69	-1.68	-1.74	-2.11	-2.14	-1.26	-1.92	-1.45
CCL3	Inflamm	-2.57	-2.18	-3.48	-3.32	-2.34	-0.41	-2.96	-1.56	-1.59	-0.618	-1.57	-1.65	-2.36	-1.58	-0.826	-1.6	-1.32	-0.592	-2.33	-1.63	-1.47	-1.54	-1.21	-1.83	-1.59	-0.644	-1.48	-0.679	-0.676	-1.39	-1.21	-1.9	-1.36	-1.28	-1.29	-2.14	-2.72	-3.39	-2.59	-2.48	-3.96	-2.2	-2.46	-2	-2.12	-2.21	-2.2	-2.12
CCL4	Inflamm	0.248	0.593	-1.26	-1.07	1.51	1.89	-0.506	-0.0771	0.217	1.54	0.42	1.15	0.704	-0.565	1.59	0.485	0.537	0.331	-0.38	0.565	1.07	0.982	0.714	0.942	0.344	1.51	0.926	1.02	1.08	1.61	1.33	0.553	0.5	1.32	1.69	0.66	0.0652	0.468	0.628	0.406	-1.89	0.782	0.39	0.355	-0.385	0.691	0.81	-0.411
CCL7	Inflamm	-2.04	-2.08	-2.13	-1.88	-2.85	-1.29	-2.27	-2.08	-1.78	-2.58	-2.19	-2.29	-2.33	-1.95	-2.36	-2.48	-2.06	-2.29	-2.16	-2.22	-1.75	-2.13	-2.09	-2.4	-2.62	-2.29	-2.93	-1.92	-2.13	-1.72	-1.89	-2.09	-2.55	-2.18	-1.78	-2.37	-1.98	-2.23	-2.48	-2.32	-2.69	-2.21	-2.53	-2.32	-2.19	-1.75	-2.07	-2.41
CCN2	Inflamm	1.25	1.55	0.954	1.39	1.1	0.27	0.74	1.53	1.05	1.33	0.951	1.56	1.29	1.38	1.45	0.657	1.46	0.835	1.64	1.35	1.49	1.59	1.29	0.722	1.55	0.999	0.392	0.909	0.895	1.93	0.496	1.21	1.91	2.07	0.866	1.38	2.01	1.42	1.16	1.41	1.48	1.64	1.59	1.61	1.63	1.96	0.919	1.99
CD160	Inflamm	-5.88	-4.93	-6.45	-6.26	-5.24	-6.43	-5.44	-3.61	-4.98	-4.73	-5.14	-5.09	-4.58	-5.58	-5.87	-5.29	-4.12	-4.57	-5.27	-5.72	-5.22	-5.8	-3.7	-5.15	-5.09	-4.97	-5.61	-4.35	-5.25	-4.15	-4.61	-5.18	-4.49	-4.24	-5.35	-4.52	-5.78	-4.84	-4.83	-4.73	-5.82	-5.57	-5.11	-4.92	-4.54	-4.04	-6.24	-4.17
CD200	Inflamm	1.95	3.22	2.73	2.76	3.79	3.54	3.45	4.29	3.58	3.84	3.65	3.9	3.66	4.17	4.24	3.4	3.98	3.51	3.89	3.99	3.84	3.76	3.09	2.91	4.18	4.26	2.67	4	3.78	2.93	3.81	2.95	4.05	4.32	3.03	4.68	4.44	3.37	3.29	2.68	2.36	3.71	4.39	3.26	3.46	3.84	3.06	4.41
CD200R1	Inflamm	-5.37	-5.05	-6.28	-5.13	-5.97	-5.22	-5.83	-5.09	-5.7	-5.51	-5.49	-5.17	-5.19	-5.83	-5.84	-6.69	-4.82	-6.06	-5.75	-5.44	-4.93	-5.55	-5.1	-5.88	-5.78	-5.19	-5.54	-5.39	-5.99	-4.8	-6.1	-5.82	-6.17	-5.06	-5.54	-5.21	-4.92	-5.33	-5.61	-5.91	-5.52	-5.42	-5.89	-5.24	-5.82	-5.29	-5.53	-4.99
CD22	Inflamm	-6.37	-7.3	-8.56	-7.49	-6.43	-7.27	-6.99	-6.76	-6.84	-6.34	-6.29	-7.01	-6.18	-6.25	-5.94	-6.21	-6.08	-5.44	-6.83	-6.5	-6.01	-5.86	-6.27	-6.79	-6.14	-6.59	-6.9	-6.36	-6.18	-5.36	-5.89	-6.29	-6.85	-6.1	-6.47	-6.95	-6.19	-6.12	-6.95	-6.61	-6.81	-6.65	-6.59	-6.7	-6.63	-6.74	-6.69	-6.89
CD244	Inflamm	-5.71	-5.65	-5.25	-5.18	-5.49	-5.11	-5.02	-4.28	-5.1	-5.14	-5.55	-5.41	-5.45	-4.74	-4.96	-4.94	-4.6	-5.11	-5.3	-5.3	-5.22	-5.17	-5.16	-5.13	-5.35	-5.45	-5.89	-4.48	-5.58	-5.26	-5.18	-5.53	-4.76	-5.31	-5.18	-5.46	-5.21	-5.25	-5.33	-5.58	-5.35	-5.51	-4.42	-5.21	-5.23	-4.89	-5.7	-4.34
CD276	Inflamm	-3.3	-3.05	-4.15	-3.55	-3.92	-3.36	-3.95	-2.31	-2.2	-1.4	-1.88	-1.68	-2.07	-1.86	-1.68	-2.21	-1.38	-1.67	-1.8	-1.42	-1.61	-1.47	-2.33	-2.46	-1.58	-1.78	-2.84	-2.04	-2.15	0.152	-2.22	-2.45	-1.17	-1.38	-2.91	-1.69	-1.54	-1.98	-2.19	-2.3	-3.46	-1.35	-1.45	-2.51	-1.72	-1.12	-3.67	-1.17
CD4	Inflamm	-2.86	-2.37	-2.55	-2.59	-2.47	-2.34	-2.65	-2.09	-2.35	-2.21	-2.39	-1.94	-2.29	-2.31	-2.45	-2.58	-2.47	-2.28	-2.32	-2.49	-2.31	-1.97	-2.39	-2.19	-2.19	-1.87	-2.58	-1.99	-2.48	-1.92	-2.15	-2.61	-2.09	-2.38	-2.29	-2.48	-2.46	-2.23	-2.3	-2.36	-2.68	-2.31	-2.21	-2.51	-2.39	-1.77	-2.62	-2.36
CD40	Inflamm	-0.641	0.378	-0.325	0.145	0.41	0.268	0.368	1.93	0.723	0.851	0.404	0.533	0.11	0.876	1.02	0.413	0.896	1.02	0.272	0.618	0.348	0.221	0.217	0.0799	1.02	0.933	0.0482	0.803	0.686	0.633	1.12	-0.14	0.907	1.11	0.271	1.17	1	0.751	0.516	0.373	-0.0925	0.883	0.83	0.75	0.421	1.22	0.151	1.21
CD40LG	Inflamm	-4.19	-4.42	-4.89	-4.16	-4.57	-4.32	-4.15	-3.83	-4.06	-3.72	-3.4	-4.28	-3.86	-3.51	-4.27	-3.72	-3.62	-4.33	-4.77	-4.05	-4.09	-4.3	-3.88	-3.99	-4.29	-3.62	-4.04	-3.54	-3.79	-4.4	-4.16	-4.25	-3.53	-4.15	-3.86	-3.91	-4.42	-3.87	-4.07	-4.52	-4.22	-4.13	-4.46	-4.01	-3.78	-3.9	-4.55	-3.54
CD48	Inflamm	-3.98	-2.91	-3.73	-2.82	-3.25	-2.59	-3.22	-0.919	-3.13	-2.58	-2.92	-2.9	-3.07	-2.14	-2.73	-2.91	-1.5	-1.86	-3.41	-2.9	-2.77	-2.89	-2.01	-3.37	-2.3	-1.9	-3.26	-1.22	-1.97	-3.13	-1.8	-3.55	-2.38	-1.9	-2.95	-2.26	-2.41	-3.29	-2.94	-3.08	-3.87	-2.89	-2.75	-1.96	-2.24	-2.33	-3.56	-1.89
CD58	Inflamm	-2.79	-2.16	-2.11	-2.28	-1.95	-2.29	-2.29	-0.737	-1.66	-1.68	-1.52	-1.7	-1.89	-1.12	-1.42	-1.55	-1.2	-1.04	-1.68	-1.6	-1.54	-1.54	-2.15	-2.06	-1.37	-1.37	-2.31	-0.864	-1.35	-0.827	-1.65	-2.34	-1.29	-1.2	-2.34	-1.05	-0.986	-1.95	-2.01	-1.68	-2.57	-1.56	-0.919	-1.57	-1.46	-1.27	-2.24	-0.645
CD6	Inflamm	-6.34	-6.15	-6.56	-6.34	-6.15	-6.18	-6.19	-5.1	-6.6	-6.14	-5.59	-6.27	-5.98	-5.7	-5.72	-6.64	-6.42	-6.14	-6.1	-6.18	-5.97	-5.98	-5.89	-6.01	-6.14	-5.9	-6.47	-5.87	-6.02	-6.08	-6.65	-6.02	-5.99	-6.12	-6.02	-6.37	-6.05	-6.45	-8.12	-6.48	-6.6	-6.47	-5.57	-5.25	-6.35	-6.4	-6.72	-5.27
CD70	Inflamm	-4.95	-3.69	-4.42	-4.6	-3.81	-4.52	-4.59	-3.66	-4.27	-4.24	-3.63	-3.94	-4.7	-4.07	-4.22	-4.41	-5.88	-4.6	-3.92	-4.33	-4.93	-4.76	-4.32	-4.35	-4.68	-4.67	-4.39	-4.32	-4.49	-4.14	-4.4	-4.93	-4.78	-4.39	-4.41	-3.78	-4.79	-4.05	-3.44	-4.77	-4.5	-4.75	-4.55	-4.13	-5.22	-3.55	-3.95	-3.92
CD79B	Inflamm	-5.66	-5.59	-6.18	-5.98	-5.59	-5.2	-5.25	-4.48	-5.82	-5.5	-5.72	-5.85	-5.7	-5.05	-5.81	-5.92	-5.13	-5.13	-6.03	-6.07	-5.63	-5.95	-5.6	-6.09	-5.52	-5.39	-5.51	-5.21	-5.31	-3.86	-5.31	-6.2	-5.19	-5.56	-5.95	-5.67	-5.51	-5.74	-5.81	-5.49	-5.71	-5.61	-4.95	-5.61	-5.44	-5.51	-6.26	-5.56
CD83	Inflamm	0.681	1.53	1.37	1.26	1.39	1.36	1.41	2.49	1.6	1.96	1.63	2.06	1.37	1.73	1.85	0.719	1.42	0.939	2.22	1.72	1.59	1.63	1.41	1.23	1.49	1.79	0.735	1.94	1.72	0.746	1.78	1.33	2.24	2.15	1.59	2.35	2.67	1.98	1.44	1.77	1.26	2.17	2.21	1.87	1.73	2.2	1.55	2.82
CD84	Inflamm	-5.52	-4.62	-5.39	-4.24	-4.72	-5.6	-4.46	-3.72	-5.2	-4.34	-4.63	-4.31	-4.96	-4.52	-4.62	-5.78	-4.75	-4.24	-4.42	-4.37	-4.85	-4.87	-4.53	-4.32	-4.77	-4.15	-4.81	-3.99	-4.82	-4.14	-4.58	-4.26	-4.38	-4.38	-5.49	-4.71	-4.29	-5.15	-4.7	-4.98	-5.66	-4.15	-4.72	-5.34	-4.47	-4.32	-6.39	-4.66
CDON	Inflamm	-4.5	-3.88	-5.38	-4.9	-4.54	-5.78	-4.02	-3.46	-3.88	-3.41	-3.29	-3.19	-3.27	-3.22	-3.17	-3.88	-2.92	-3.83	-3.18	-3.7	-2.71	-3.02	-3.84	-3.75	-3.07	-3.81	-4.76	-3.21	-3.04	-1.55	-3.76	-4.31	-3.14	-3.47	-4.38	-2.01	-3.57	-3.09	-3.89	-4.28	-5.43	-3.65	-2.81	-3.96	-3.3	-3.19	-5.21	-2.41
CDSN	Inflamm	-3.13	-2.83	-2.65	-3.4	-3.05	-3.47	-3.25	-3.04	-3.02	-3.2	-3.22	-3.48	-3.24	-3.34	-3.43	-3.02	-3.25	-3.34	-3.19	-3.3	-3.31	-3.39	-3.33	-3.17	-3.39	-2.93	-3.23	-3.47	-3.42	-2.71	-3.25	-3.25	-3.29	-3.44	-3.25	-3.39	-2.92	-3.05	-2.98	-3.03	-3.16	-3.45	-2.79	-2.88	-3.74	-3.36	-3.18	-3.2
CEACAM21	Inflamm	-3.88	-0.715	-1.18	-3.05	-1.2	-1.18	-2.4	-0.426	-3.35	-3.1	-3.44	-3.24	-3.8	-3.31	-3.04	-3.8	-3.5	-2.67	-4.5	-3.27	-4.48	-2.61	-3.15	-2.12	-3.65	-3.07	-4.87	-3.23	-3.83	-2.85	-2.08	-3.85	-4.02	-4.17	-3.2	-3.27	-3.8	-4.62	-3.52	-2.99	-3.9	-4.35	-2.47	-2.13	-2.49	-2.94	-3.39	-2.07
CEP164	Inflamm	-1.03	-1.32	-0.383	-0.637	-0.52	-1.02	-0.332	-1.13	0.0469	-0.767	-0.506	-0.771	-0.578	-0.764	-0.537	-0.617	-0.322	-0.149	-0.257	-0.534	-0.421	-0.878	-0.452	-0.662	-0.738	-0.405	-0.518	-1.32	-0.589	0.0783	-1.07	-0.397	-0.493	-1.14	-0.845	-0.452	-0.684	-0.499	-0.598	-0.669	-0.587	-0.244	-0.888	-1.29	-0.114	-0.48	-0.551	-0.64
CHRDL1	Inflamm	0.253	1.16	0.659	1.11	1.16	0.632	0.94	2.01	1.74	1.91	2.17	2.21	1.9	2.31	2.36	1.87	2.5	2.38	2.25	1.93	1.79	2.24	1.66	1.7	2.16	2.25	0.86	2.63	2.2	1.96	2.13	1.24	2.38	2.4	1.02	2.35	1.69	2.09	1.51	1.86	0.688	2.02	2.12	1.39	1.94	2.31	0.454	2.22
CKAP4	Inflamm	-2.83	-1.49	-1.99	-1.89	-1.5	-0.858	-1.15	-0.0199	-0.829	-0.662	-0.597	-1.12	-0.728	-1.03	-0.131	-1.76	-0.501	-1.34	-0.349	-0.34	-1.22	-1.03	-1.21	-0.519	-0.862	-1.11	-2.54	-0.986	-0.478	-0.362	-1.34	-1.66	-0.209	-0.527	-1.27	-0.209	-1.15	0.164	-0.812	-0.692	-2.38	-0.494	-0.448	-1.09	-0.344	0.773	-2.51	0.442
CKMT1A_CKMT1B	Inflamm	-3.84	-4.81	-3.79	-5.23	-4.77	-4.73	-4.79	-4.12	-4.77	-1.14	-3.77	-5.19	-3.34	-3.96	-4.14	-5.25	-1.97	-2.09	-3.54	-1.64	-4.68	-4.23	-5.17	-2.54	-4.3	-3.77	-5.71	-3.8	-2.08	-7.36	-4.26	-5.39	-3.8	-4.33	-6.37	-2.11	-8.65	-5.96	-6.22	-5.38	-8.73	-3.78	-5.4	-8.59	-6.25	-3.14	-5.67	-2.26
CLEC4A	Inflamm	-4.23	-3.75	-4.31	-3.85	-3.91	-3.57	-3.34	-3.7	-3.97	-4.48	-4.43	-3.5	-3.84	-4.92	-4.49	-4.18	-4.52	-3.78	-4.38	-3.55	-3.96	-4.06	-4.12	-3.65	-3.61	-3.52	-4.22	-4.31	-4.21	-3.39	-3.2	-4.51	-4.38	-3.94	-4.46	-4.1	-4.36	-4.17	-4.28	-3.8	-4.09	-4.35	-4.13	-4.12	-4.43	-3.81	-4.44	-3.26
CLEC4C	Inflamm	-3.33	-3.55	-3.9	-3.97	-3.61	-3.37	-3.93	-3.51	-3.28	-3.19	-3.47	-3.22	-4.01	-3.63	-4.36	-4.31	-3.87	-4.15	-3.43	-3.48	-3.48	-3.38	-3.46	-3.58	-3.93	-3.15	-4.26	-3.85	-3.34	-3.91	-3.75	-3.64	-3.52	-3.73	-3.51	-3.31	-3.59	-3.21	-3.6	-3.63	-3.74	-3.75	-3.53	-3.17	-3.6	-3.33	-3.65	-4.01
CLEC4D	Inflamm	-5.15	-5.43	-4.06	-4.18	-5.11	-4.27	-5.05	-4.28	-4.52	-5.3	-5.28	-3.68	-5.25	-4.86	-4.82	-6.49	-6.33	-4.02	-4.31	-4.98	-3.85	-5.83	-4.81	-5	-5.3	-3.75	-4.86	-4.17	-4.93	-4.31	-3.69	-4.44	-4.16	-4.85	-5.25	-4.24	-4.24	-4.45	-5.55	-4.26	-4.59	-5.57	-4.84	-6.24	-6.28	-4.69	-5.15	-4.15
CLEC4G	Inflamm	-7.1	-5.27	-8.83	-5.86	-5.44	-5.85	-5.26	-6.59	-4.78	-5.49	-5.83	-5.53	-5.25	-2.54	-5.47	-6.37	-6.89	-4.68	-8.21	-4.7	-11.8	-6.99	-5.68	-5.02	-7.59	-5.94	-5.45	-5.39	-6.47	-5.23	-5.08	-6.5	-5.88	-4.96	-4.25	-4.75	-6.15	-5.65	-6.49	-6.08	-5.33	-6.2	-6.37	-6.38	-5.07	-6.18	-7.5	-5.1
CLEC7A	Inflamm	-1.04	-4.29	-1.47	-1.03	-0.118	-0.586	-1.05	1.45	-0.566	-0.435	-0.253	0.0003	-0.688	1.07	0.513	0.221	0.96	0.804	-0.0076	0.218	0.227	0.42	-0.31	0.15	0.32	0.314	-1.09	1.16	0.507	-1.32	0.371	-0.571	0.57	-0.354	-0.54	0.883	0.0201	-0.246	0.0061	0.108	-0.5	0.591	0.748	0.466	0.154	0.771	-1.5	-0.602
CLIP2	Inflamm	-0.948	-1.13	-0.571	-1.95	-2.36	-0.302	-3.37	-1.81	-3.65	-2.03	-2.75	-1.87	-2.8	-2.4	-4.46	-2.12	-1.03	-1.32	-0.827	-0.469	-3.24	-2.69	-1.33	-0.997	-1.66	-1.11	-4.24	-1.26	-1.77	-0.677	-2.48	-1.7	-1.76	-1.04	-0.416	-3.01	-1.71	-1.08	-0.293	-1.75	-2.53	-3.08	-2.21	-1.12	-1.89	-1.79	-1.86	-0.767
CLSTN2	Inflamm	2.97	3.12	2.71	2.25	3.04	1.93	2.6	3.43	2.68	3.37	3.05	2.9	3.19	2.82	2.86	2.53	2.64	2.32	3.55	3.06	2.97	3.09	2.63	2.79	3.12	2.47	2.18	2.39	2.68	3.96	2.41	2.55	3.38	3.27	2.25	3.61	3.29	3.77	3.01	2.94	2.36	3.38	3.87	3.02	3.38	3.69	2.69	4.24
CNTNAP2	Inflamm	6.27	7.39	6.65	6.06	7.12	6.25	6.85	7.34	7.3	7.69	7.31	7.45	7.17	7.74	7.83	6.79	7.59	7.12	7.78	7.53	7.79	7.78	7.11	6.53	7.89	7.08	5.74	7.13	7.04	7.55	6.92	7.05	8.03	8.15	6.35	8.1	8.38	7.6	7.33	6.82	6.38	7.55	8.1	7.33	7.45	8.08	6.7	8.66
COL9A1	Inflamm	0.104	-0.0987	-1.39	-1.31	-1.99	-1.83	-2.16	-1.77	0.0869	-0.398	0.253	0.354	0.466	-1.93	-0.648	-1.94	-1.71	-2.14	-0.0819	-0.0915	0.842	0.307	-0.212	-0.182	0.165	-1.32	-1.63	-1.84	-1.16	4.03	-1.31	-0.294	0.612	-0.154	-0.506	-2.05	-1.1	0.529	-1.18	-0.0677	-1.61	0.191	-0.307	-0.833	0.155	0.388	-1.41	3.22
COLEC12	Inflamm	2.96	3.06	2.82	2.76	2.99	2.21	2.76	3.29	2.91	3.22	3.09	3.38	2.97	3.13	3.03	2.78	3	3.12	2.98	2.89	3.11	3.05	2.78	3.03	2.91	3.07	2.78	2.98	2.91	3.29	3.36	2.9	3	3.1	2.67	3.15	3.08	2.92	2.7	3.03	2.9	3.11	3.06	2.93	2.93	3.07	2.86	3.03
CRELD2	Inflamm	0.707	1.84	1.7	2.35	1.66	1.76	1.77	3.03	1.9	2.47	2.91	2.12	2.1	2.05	1.76	1.3	2.09	1.45	2.61	2.25	2.19	2.19	1.8	1.94	2.8	2.16	0.955	1.49	1.96	2.46	1.78	0.771	2.42	2.79	1.25	3.08	3.69	2.9	2.45	3.21	1.48	3.46	3.51	3.02	2.89	3.18	2.15	3.79
CRHBP	Inflamm	-4.19	-2.96	-3.99	-4.14	-4.53	-4.86	-3.42	-3.35	-3.3	-3.39	-3.3	-2.92	-3.05	-3.92	-2.7	-3.89	-3.1	-3.44	-2.63	-4.05	-2.75	-2.93	-2.71	-2.79	-2.68	-2.86	-2.88	-3.34	-2.35	-2.31	-3.01	-2.8	-2.81	-2.47	-3.31	-3.73	-3.63	-2.71	-3.46	-2.85	-5.02	-2.86	-2.67	-3.74	-2.93	-2.67	-4.58	-3.46
CRIM1	Inflamm	1.46	2.57	2.31	2.3	2.75	2.41	2.54	3.46	2.52	3.08	2.81	2.86	2.76	2.98	3.06	2.59	2.97	2.74	2.75	2.64	2.78	2.82	2.44	2.28	2.85	2.69	2.08	3.01	2.65	2.2	2.67	2.24	2.92	3.13	2.17	3.55	3.43	2.76	2.55	2.42	1.94	3.07	3.38	2.72	2.85	3.18	2.05	3.54
CRKL	Inflamm	-0.123	-0.033	-0.671	-0.385	-0.0096	-1.26	1.53	0.226	0.217	0.454	-0.098	-0.31	-0.538	0.0576	0.908	-0.112	0.0598	-0.424	-0.127	-0.0854	-0.151	0.0838	-0.314	-0.348	0.348	0.25	-0.479	0.665	0.511	1.54	0.093	-0.406	0.326	0.37	-0.445	0.295	-0.529	-0.059	-0.931	-0.378	-1.65	-0.451	-0.22	-0.254	-0.131	0.304	-1.14	1.14
CRLF1	Inflamm	-2.66	-1.4	-1.68	-1.83	-1.5	-0.457	-1.33	-0.0812	-0.847	-0.793	-0.538	-0.803	-1.12	-0.512	-0.762	-1.32	-0.974	-1.32	-0.582	-0.736	-0.912	-0.872	-1.09	-1.22	-0.439	-0.868	-1.64	-0.812	-0.484	-0.832	-0.542	-1.67	-0.632	-0.373	-1.57	-0.117	-1.06	-0.863	-1.15	-1.18	-1.9	-0.528	-0.141	-1.2	-1	-0.559	-1.45	-0.668
CSF1	Inflamm	0.89	1.7	1.32	1.15	1.36	1.86	1.03	2.13	1.35	1.65	1.54	1.08	1.33	1.6	1.66	1.28	1.76	1.76	1.53	1.64	1.51	1.59	1.17	1.12	1.83	1.47	1.12	1.86	1.62	1.6	1.28	0.938	1.63	1.71	0.949	2.09	1.56	1.22	1.1	1.16	0.677	1.5	1.66	1.12	1.45	1.7	0.659	1.93
CSF3	Inflamm	-0.883	-1.42	-1.89	-1.53	-2.58	3.64	-2.08	-4.28	-3.14	-2.59	-1.44	-3.09	-2.68	-2.12	-2.27	-2.21	-2.14	-1.59	-1.82	0.477	-1.51	-1.67	-1.66	-2.13	-1.97	-2.42	-2.6	-2.19	-2.55	-1.37	-1.62	-2.32	-1.58	-1.9	-2.82	-2.91	-2.63	-2.93	-3.01	-2.37	-2.22	-1.8	-2.12	-2.6	-1.39	-2.2	-2.29	-1.95
CST7	Inflamm	-3.48	-2.36	-3.67	-2.09	-2.84	-1.72	-0.852	-0.429	-1.77	-1.69	-0.996	-2.73	-1.68	-1.66	-1.83	-1.91	-1.39	-1.97	-2.86	-2.21	-1.75	-2.23	-1.05	-2.11	-2.01	-1.77	-2.19	-0.754	-1.94	-3.31	-1.52	-1.91	-1.49	-1.56	-1.77	-1.5	-1.75	-2.43	-2.26	-2.51	-3.8	-2.03	-1.43	-1.35	-1.62	-2.11	-2.06	-1.08
CTRC	Inflamm	-5.86	-4.07	-6.28	-4.54	-5.92	-6.03	-5.12	-4.14	-5.55	-3.95	-4.08	-4.09	-4.76	-4.25	-4.52	-4.27	-4.5	-3.63	-3.97	-4.65	-4.77	-3.55	-3.88	-4.97	-5.23	-2.78	-4.09	-3.46	-5.08	-4.53	-3.88	-5.53	-3.74	-4.22	-4.4	-4.02	-5.77	-3.79	-3.42	-4.72	-5.25	-4.64	-4.76	-5.01	-4.34	-4.67	-5.47	-5.04
CTSC	Inflamm	2.89	2.93	2.62	2.72	2.02	3.57	3.1	4.02	2.6	3.25	2.68	2.67	3.15	2.77	2	2.92	1.71	2.83	2.24	3	3.32	3.22	2.48	2.83	2.61	2.66	2.14	3.17	2.77	2.49	3.3	2.15	1.74	3.24	2.45	3.15	3.63	2.3	2.37	1.85	2	2.26	2.85	3.33	2.46	2.65	2.83	2.6
CTSO	Inflamm	-1.16	-0.57	-1.26	-1	-0.03	-0.98	-0.393	0.773	0.859	0.956	0.95	0.445	0.81	0.749	0.64	0.807	0.927	0.908	0.735	0.575	0.302	0.758	0.159	0.224	0.917	1.03	0.0061	1.46	1.35	0.292	0.811	-0.235	0.761	0.871	-0.133	1.29	0.575	0.312	0.474	-0.245	-1.74	0.291	1.15	-0.286	0.341	0.387	-0.826	1.81
CXADR	Inflamm	4.08	3.69	2.82	2.2	2.58	1.69	2.24	3.26	2.69	3.35	2.65	3.34	2.46	2.86	2.99	1.74	2.88	1.93	3.77	3.53	3.37	3.55	2.88	2.34	2.98	2.32	1.29	2.28	2.15	6.08	2.01	2.62	4.29	4.32	1.82	3.21	4.44	3.27	3.04	3.34	3.19	3.65	3.63	3.83	3.66	5.06	2.26	4.91
CXCL1	Inflamm	2.16	0.498	0.041	2.69	2.31	5.47	1.33	1.96	1.08	1.82	2.94	1.4	1.65	2.02	3.32	2.38	1.61	2.78	2.11	3.15	3.06	2.29	2.6	1.83	3.14	3.5	2.43	3.18	3.04	2.46	2.3	1.48	1.98	2.02	1.9	2.71	0.538	2.22	1.67	1.3	-0.802	1.82	1.8	0.777	1.98	1.86	-0.0565	1.99
CXCL10	Inflamm	0.0302	1.64	-0.52	0.867	1.03	6.72	2.19	3.3	1.77	1.84	2.11	1.46	2.17	1.95	3.22	2.09	2.61	2.33	1.29	6.13	2.25	1.52	4.94	1.59	1.99	3.15	1.46	3.68	3.14	1.3	2.39	1.65	2.16	2.07	1.9	2.54	-1.14	1.82	1.94	2.08	-2.48	2.53	2.05	2.2	2.59	2.47	-1.88	3.33
CXCL12	Inflamm	-1.6	-1.57	-1.2	-1.55	-1.14	-1.29	-2.32	-0.784	-1.67	-0.855	-1.14	-1.81	-1.1	-1.64	-2.57	-1.53	-1.42	-1.74	-1.44	-1.06	-1.04	-0.755	-1.89	-1.63	-1.09	-0.877	-1.24	-1.51	-2.18	-0.734	-2.52	-0.968	-1.25	-0.982	-1.23	-2.11	-2.57	-0.951	-1.58	-1.58	-3.13	-1.7	-1.18	-1.51	-1.58	-1.12	-1.92	-1.19
CXCL14	Inflamm	-1.8	-1.89	-1.26	-2.24	-1.89	-1.87	-1.53	-1.87	-2.01	-1.61	-1.72	-1.82	-1.89	-1.83	-1.87	-1.93	-1.45	-1.9	-1.73	-1.47	-1.66	-1.56	-2.17	-1.91	-2.19	-2	-2.32	-1.53	-2.34	-1.3	-1.98	-1.6	-2.21	-1.51	-1.82	-1.26	-1.29	-2.36	-1.81	-1.93	-1.89	-1.78	-2.05	-2.36	-1.69	-1.63	-1.67	-1.93
CXCL17	Inflamm	-5.91	-5.66	-6.24	-5.77	-5.96	-6.2	-6.25	-5.64	-6.09	-5.78	-5.29	-5.2	-5.84	-6.2	-5.99	-5.9	-5.62	-5.97	-5.54	-5.8	-5.91	-5.8	-6.38	-5.8	-5.1	-5.18	-5.24	-5.71	-5.8	-5.53	-6.17	-5.83	-6.08	-5.68	-6.06	-5.27	-5.8	-5.39	-5.67	-5.67	-6.04	-5.59	-5.47	-5.91	-5.48	-5.68	-5.57	-5.97
CXCL3	Inflamm	-1.32	-2.16	-2.75	-2.18	-2.06	0.195	-2.05	-2.32	-1.42	-0.853	-0.213	-0.874	-1.13	-0.776	0.214	-0.742	-0.857	-0.589	-0.166	0.0088	-0.374	0.0736	-1.09	-0.339	-0.71	0.191	-1.34	0.0009	-0.484	-0.495	-0.722	-1.12	-1.31	-0.702	-1.73	-0.374	-2.34	-0.464	-1.01	-0.857	-2.61	-1.21	-1.02	-1.98	-0.864	-0.273	-2.93	-0.748
CXCL6	Inflamm	-5.95	-7.89	-8.67	-7.69	-9.56	-6.96	-6.81	-5.68	-5.2	-5.79	-4.71	-5.83	-4.99	-5.79	-3.67	-4.07	-5.21	-4.72	-6.4	-4.32	-5.39	-5.05	-4.79	-5.75	-4.83	-4.16	-5.45	-3.74	-4.02	-6.12	-6.26	-6.95	-6.04	-5.26	-5.5	-5.5	-7.8	-5.66	-5.98	-5.46	-11.6	-4.61	-5.43	-11	-4.78	-6.59	-7.04	-8.05
CXCL8---3	Inflamm	3.65	1.84	1.12	3.14	3.73	5.76	1.84	2.59	1.96	2.25	2.74	1.68	1.75	2.33	2.95	2.32	2.25	3.09	2.2	3.62	3	2.13	2.39	2.21	2.91	3.28	2.52	3.6	2.99	3.05	2.4	1.61	2.49	2.48	2.19	2.71	2.03	2.26	1.87	2.1	1.15	2.3	2.46	1.93	2.32	2.66	1.31	2.5
CXCL9	Inflamm	-2.91	-1.75	-2.81	-2.24	-2.51	1.39	-1.62	0.344	-2.79	-3.09	-3.18	-3.25	-2.49	-2.75	-2.44	-3.24	-2.54	-2.59	-3.25	-1.41	-2.42	-2.84	-0.553	-3.33	-2.76	-1.97	-2.7	-1.71	-2.07	-2.48	-2.53	-2.44	-2.53	-2.42	-2.51	-2.63	-2.92	-2.5	-3.3	-3.05	-4.02	-2.59	-2.3	-1.09	-2.37	-2.84	-3.73	-0.955
DAG1	Inflamm	0.851	0.675	0.28	-0.124	0.679	1.31	0.743	2.05	1.12	1.34	1.33	1.21	1.27	1.68	1.1	1.62	1.85	1.38	1.43	1.48	1.25	1.68	0.857	0.975	1.19	1.51	0.784	2.06	1.56	1.62	1.53	0.695	1.9	2.08	0.82	1.98	1.63	1.2	1.23	1.24	-0.0499	1.13	1.93	1.34	1.55	1.73	0.428	2.21
DAPP1	Inflamm	-0.798	-0.699	-0.812	-0.439	-0.312	-0.865	-2.13	-0.854	-1.21	-0.379	-0.473	-0.876	-1.23	-1.67	-1.13	-0.84	-0.641	-1.34	-1.11	-0.528	-0.54	-0.685	-0.807	-1.21	-1.26	-0.538	-0.232	-0.759	-0.776	-0.529	-0.472	-0.878	-0.535	-1.06	-0.116	-0.45	-1.27	-0.0284	-0.757	-0.77	-0.759	-0.927	-1.48	-0.658	-1.13	-0.468	-0.364	-0.64
DBNL	Inflamm	-0.402	-0.0155	-0.505	-0.626	-0.108	-1.04	0.667	0.221	-0.572	-0.0756	-0.383	-0.631	-0.793	-0.547	0.668	-0.262	-0.282	-0.643	-0.551	-0.119	-0.226	-0.0203	-0.684	-0.438	-0.131	-0.216	-0.66	-0.281	-0.267	1.16	0.257	-0.477	-0.155	0.0059	-0.572	0.163	-0.667	0.104	-0.827	-0.191	-0.672	-0.912	-0.434	-0.799	0.139	-0.0941	-1.47	0.899
DECR1	Inflamm	-2.46	-3.51	-2.39	-3.06	-2.9	-2.12	-2.87	-2.84	-1.93	-2.36	-1.59	-1.79	-2.3	-2.7	-1.8	-1.78	-3.97	-2.46	-2.57	-1.9	-2.44	-2.66	-1.82	-2.23	-2.07	-2.06	-2.42	-2.75	-2	-0.646	-3.26	-2.65	-2.12	-2.91	-1.73	-1.82	-2.95	-1.84	-3.55	-2.46	-2.49	-2.33	-2.05	-2.16	-2.04	-2.08	-2.6	-1.14
DFFA	Inflamm	-2.18	-2.61	-2.16	-2.86	-2.46	-3.02	-1.78	-2.12	-2.75	-2.22	-1.9	-2.45	-2.49	-2.85	-1.22	-2.28	-2.14	-2.23	-2.27	-2.09	-2.78	-2.76	-2.67	-2.45	-2.36	-2.11	-2.87	-2.2	-2.26	-0.155	-2.57	-2.87	-2.21	-2.19	-2.65	-1.78	-2.77	-2.12	-2.54	-2.27	-3.85	-2.22	-2.35	-2.52	-1.97	-2.17	-3.39	-0.291
DGKZ	Inflamm	0.468	0.587	-0.138	0.361	0.117	0.0324	0.878	-0.335	0.741	-0.218	0.636	-0.136	0.851	-0.436	0.381	-0.0086	0.801	0.688	0.62	-0.0033	-0.0246	-0.197	0.366	0.0952	0.0295	-0.0669	-0.509	-0.0161	0.504	0.12	-0.226	-0.171	0.448	0.289	-0.224	0.198	0.81	0.264	0.512	0.0721	-0.557	0.39	-0.114	0.318	-0.25	-0.645	0.221	0.477
DNAJA2	Inflamm	-0.731	0.39	-0.295	-0.58	0.0122	-0.72	-0.242	1.09	0.441	1.02	0.403	0.336	-0.13	0.56	0.864	-0.182	0.653	0.569	1.12	0.721	0.833	0.896	0.0606	0.124	0.647	0.137	-0.772	0.596	0.619	1.43	-0.182	-0.413	1.29	1.41	-0.446	0.866	0.896	0.36	-0.132	-0.224	-0.695	0.732	0.864	0.398	0.295	1.07	-0.802	1.65
DNER	Inflamm	3.44	3.8	3.67	3.65	3.69	3.23	3.49	4.17	3.67	3.91	3.83	3.99	3.81	3.77	3.94	3.57	3.78	3.66	3.82	3.76	3.89	3.85	3.78	3.69	3.74	3.77	3.54	3.82	3.83	3.9	3.87	3.59	3.9	4	3.59	4	3.87	3.85	3.78	3.81	3.65	3.92	3.96	3.86	3.95	3.98	3.58	3.89
DNPH1	Inflamm	-1.18	-1.3	-0.7	-2.31	-0.688	-2.65	2.1	-1.3	-0.864	-0.48	-1.04	-0.743	-1.21	-0.583	1.97	-0.454	-0.207	-1.23	-0.556	-0.823	-0.925	-0.701	-1.22	-1.32	-0.366	-1.23	-0.707	-0.586	-0.359	1.69	-0.458	-0.851	-0.288	0.208	-0.378	-0.867	-2.31	-0.0091	-1.52	-0.695	-3.22	-0.987	-0.476	-2.13	-1.03	-0.345	-3.39	1.8
DPP10	Inflamm	3.41	4.47	3.94	3.91	4.71	4.1	4.57	5.2	4.58	5.19	4.55	4.94	4.54	4.98	5.4	3.97	4.69	4.32	5.03	4.97	5.19	4.99	4.42	4.22	4.66	4.96	3.25	4.72	4.6	3.17	4.6	4.15	5.25	5.45	4.28	5.67	5.92	4.77	4.69	4.26	3.86	5.05	5.49	4.78	4.72	5.28	4.19	6.19
EDAR	Inflamm	-1.59	-1.27	-1.29	-1.41	-0.795	-1.09	-0.627	-0.377	-0.744	-0.554	-0.594	-0.534	-0.516	-0.213	-1.01	-0.633	-0.534	-0.223	-0.34	-0.695	-0.78	-0.867	-1.01	-0.454	-0.474	-0.244	-0.463	-0.437	-0.327	-0.599	-0.0784	-1.25	-0.243	-0.698	-1.29	-0.0314	-1.26	-1.37	-1.12	-1.73	-2.05	-0.817	-1.01	-1.36	-1.23	-0.954	-1.45	-0.841
EGF	Inflamm	-2.97	-3.56	-3.24	-3.6	-2.51	-2.71	-2.7	-3.23	-3.13	-3.01	-3.33	-3.24	-3.01	-3.22	-3.24	-3.46	-3.1	-3.71	-3.12	-3.42	-2.6	-3.6	-3.44	-3.47	-3.86	-3.54	-3.13	-3.42	-3.62	-3.19	-4.09	-3.13	-3.54	-3.64	-3.53	-3.71	-2.71	-3	-2.83	-3.04	-3.6	-2.83	-3.33	-2.81	-3.11	-2.94	-3.38	-2.66
EGLN1	Inflamm	-1.02	-1.59	-1.26	-1.83	-1.29	-1.71	-1.78	-1.18	-1.26	-0.673	-1.03	-1.27	-1.25	-1.26	-1.16	-1.7	-1.5	-1.42	-0.852	-1.01	-1.33	-1.58	-1.36	-1.29	-1.41	-1.03	-1.63	-1.15	-0.876	0.327	-1.51	-1.33	-1.05	-1.1	-1.55	-1.03	-1.35	-0.924	-1.67	-1.54	-1.73	-1.47	-1.03	-1.67	-1.16	-0.64	-1.79	0.0898
EIF4G1	Inflamm	-2.39	-1.98	-2.13	-2.18	-2.4	-1.7	-1.39	-1.59	-1.91	-1.49	-2.16	-1.6	-1.73	-1.84	-1.76	-1.75	-1.85	-1.87	-1.65	-2.39	-1.85	-1.85	-1.67	-1.58	-1.63	-1.55	-2.12	-1.52	-1.55	-1.04	-1.68	-1.7	-1.51	-1.93	-2.01	-2.11	-2.28	-1.96	-1.57	-1.9	-2.52	-1.91	-1.78	-1.86	-2.21	-1.88	-1.78	-1.36
EIF5A	Inflamm	0.0671	-0.332	0.193	-0.313	0.078	-0.386	-0.434	-0.0965	-0.156	-0.691	0.173	-0.0909	-0.577	-0.653	-0.206	-0.215	-0.51	0.005	-0.667	-0.0444	-0.514	-0.485	-0.315	-0.114	0.109	-0.493	-0.962	-0.0626	-0.113	-0.138	-0.237	-0.0136	0.0739	-0.272	-0.158	-0.846	0.056	-0.559	-0.125	-0.0217	-0.594	-0.64	0.0504	-0.0159	-0.246	-0.93	-0.031	-0.321
ENAH	Inflamm	-2.38	-3.99	-2.37	-3.66	-3.13	-2.63	-2.53	-3.24	-2.36	-2.54	-2.45	-2.68	-2.53	-2.21	-2.63	-3.58	-2.62	-3.37	-2.5	-2.62	-2.72	-2.56	-2.38	-3.55	-2.58	-2.51	-4.88	-3.22	-1.86	-1.16	-2.64	-2.61	-1.99	-3.52	-2.92	-2.55	-3.32	-2.27	-2.9	-2.58	-3.36	-2.49	-2.07	-2.14	-2.58	-2.05	-2.83	-1.94
ENPP5	Inflamm	1.64	2.56	2.35	2.11	2.5	2.4	2.67	2.9	2.79	2.78	2.62	2.7	2.5	2.83	2.86	2.42	2.8	2.66	2.76	2.65	2.75	2.32	2.59	2.4	2.27	2.53	2.16	2.84	2.72	2.17	2.03	2.26	2.91	2.86	2.3	2.97	3	2.55	2.07	1.78	2.29	2.81	2.85	2.57	2.63	2.33	2.24	2.75
ENPP7	Inflamm	-5.45	-5.04	-4.94	-5.06	-5.51	-5.76	-5.03	-2.98	-5.96	-5.1	-5.7	-5.27	-5.48	-4.61	-4.95	-4.76	-5.44	-2.83	-5.15	-5.88	-5.52	-5.3	-4.67	-5.15	-4.71	-5.29	-5.55	-4.18	-4.14	-3.57	-5.43	-5.38	-5.57	-5.02	-5.64	-5.65	-5.4	-5.17	-5.71	-5.14	-5.57	-5.08	-5.21	-5.34	-5.03	-4.64	-5.28	-4.89
EPCAM	Inflamm	-4.5	-4.05	-5.28	-4.66	-3.32	-4.82	-4.82	-3.85	-4.39	-4	-2.55	-4.83	-4.24	-3.75	-3.73	-4.16	-3.43	-4.09	-4.12	-4.57	-4.09	-4.07	-4.49	-3.48	-4.03	-4.14	-4.91	-3.71	-4.15	-2.8	-4.47	-4.71	-4.08	-2.97	-5.02	-3.94	-4.08	-4.02	-4.84	-4.25	-4.35	-4.2	-3.73	-4.46	-4.49	-4.45	-4.73	-2.59
EPHA1	Inflamm	-5.81	-4.75	-5.34	-5.85	-5.44	-5.86	-5.9	-4.23	-4.55	-4.5	-4.38	-4.05	-4.84	-4.39	-4.15	-4.93	-4.56	-4.5	-4.25	-4.38	-5.01	-4.17	-4.74	-4.94	-4.91	-5.14	-5.03	-4.67	-4.18	-3.37	-4.34	-5.18	-4.43	-4.45	-5.38	-4.51	-5.53	-5.02	-5.43	-5.23	-6	-5.01	-4.81	-5.65	-4.57	-4.45	-5.6	-3.99
EPO	Inflamm	-2.47	-2.1	-2.12	-2.33	-2.24	-1.63	-2.03	-2.04	-1.95	-2.35	-2.24	-1.64	-1.47	-2	-2.37	-2.35	-2.19	-2.26	-1.92	-1.85	-2.07	-1.66	-1.8	-1.9	-2.11	-2.35	-2.03	-2.29	-2.15	-1.92	-1.69	-1.85	-1.79	-2.19	-1.34	-2.95	-2.26	-1.79	-2.17	-2.5	-1.83	-2.97	-2.41	-2.37	-2	-2.06	-1.93	-1.86
ERBB3	Inflamm	-0.159	0.791	-0.124	0.171	0.928	-0.0106	0.566	1.84	0.814	1.06	0.518	1.02	0.995	1.3	1.3	1.27	1.43	1.31	0.738	0.653	1.21	1.03	0.34	0.485	1.06	1.47	0.717	1.92	1.23	0.491	1.32	-0.072	0.929	1.34	0.399	1.98	1.36	0.368	0.366	0.452	-0.506	0.924	1.48	0.488	0.574	0.743	-0.048	1.68
ESM1	Inflamm	-0.43	0.573	-0.659	0.516	1.23	2.91	0.783	1.13	1.55	1.2	1.8	1.63	1.73	1.49	2.48	1.05	2.47	1.64	1.78	2.24	1.71	2.09	0.907	1.05	1.97	1.43	0.227	1.17	1.86	1.64	1.36	0.784	1.41	1.84	0.841	1.68	1.37	1.68	1.08	1.04	-0.245	1.75	2.55	0.826	1.31	1.88	-0.28	1.92
F2R	Inflamm	-1.38	-0.86	-0.187	-1.77	-2.46	0.462	-2.31	-0.169	-0.24	-2.02	-0.783	1.36	-0.314	-0.501	-2.24	-1.02	-0.636	-0.293	-1.22	1.08	-0.846	1.48	-1.13	-1.57	-1.4	-0.545	-1.95	0.908	-1.3	0.509	-0.448	0.426	-0.57	-1.36	-2.17	0.138	-0.327	-1.49	1.21	1.4	0.0355	0.206	2.08	-0.447	0.863	0.481	0.85	-1.04
FABP1	Inflamm	-5.48	-5.41	-5.51	-6.31	-4.76	-6.94	-6.37	-6.04	-5.91	-5.55	-6	-6.11	-5.73	-5.35	-5.66	-4.81	-5.93	-4.02	-6.01	-6.45	-5.54	-4.89	-5.63	-5.82	-5.14	-5.81	-6.03	-4.74	-4.14	1.84	-5.07	-6.68	-4.86	-4.89	-7.4	-5.77	-7.15	-4.73	-7.99	-4.95	-6.52	-5.47	-5.14	-5.75	-5.1	-6.33	-7.11	-5.89
FABP9	Inflamm	-2.78	-2.56	-2.4	-2.48	-2.45	-2.67	-2.92	-2.55	-1.99	-2.95	-2.37	-2.5	-2.26	-2.38	-2.67	-2.85	-2.21	-2.77	-2.23	-2.59	-2.53	-2.61	-2.65	-1.83	-1.99	-2.56	-2.33	-2.24	-2.85	-2.31	-2.16	-2.35	-2.41	-2.27	-2.7	-2.53	-3.1	-2.41	-3.1	-2.4	-2.97	-2.69	-2.89	-2.79	-2.28	-2.65	-2.75	-2.87
FASLG	Inflamm	-5.59	-4.43	-5.93	-4.75	-4.36	-5.31	-4.31	-3.35	-4.07	-4.53	-4.3	-4.95	-4.57	-3.82	-4.7	-4.65	-3.23	-4.43	-5.31	-4.85	-4.62	-4.67	-3.95	-4.47	-4.12	-4.61	-5.02	-3.28	-4.41	-4.57	-4.14	-4.62	-4.18	-4.3	-4.26	-4.27	-3.78	-4.25	-3.9	-4.92	-5	-4.45	-4.28	-2.8	-4.19	-4.41	-4.85	-3.34
FCAR	Inflamm	-3.92	-2.93	-3.31	-2.88	-2.92	-2.61	-2.92	-0.617	-1.9	-2.51	-2.08	-2.52	-2.16	-1.08	-2.18	-1.94	-1.61	-1.29	-2.7	-2.17	-1.43	-1.74	-3.1	-2.03	-2.56	-1.11	-1.86	-1.14	-0.0663	-2.65	-1.38	-2.27	-2.45	-2.58	-1.92	-2.06	-3.08	-2.67	-2.92	-2.31	-3.45	-3.08	-3.08	-2.82	-3.23	-3.13	-2.86	-2.38
FCRL2	Inflamm	-5.25	-5.7	-5.62	-6.29	-5.53	-6.79	-5.91	-5.88	-6.06	-5.71	-5.58	-6.65	-5.82	-5.74	-6.15	-5.52	-5.84	-5.77	-5.94	-5.69	-5.8	-6.63	-5.41	-4.77	-5.69	-5.65	-6.04	-5.59	-5.96	-6.25	-6.59	-6.02	-5.89	-6.16	-5.9	-5.82	-5.31	-5.83	-5.8	-5.59	-5.73	-5.98	-5.4	-5.64	-5.62	-6.4	-5.6	-5.27
FCRL3	Inflamm	-1.68	-2.1	-1.66	-1.44	-1.84	-2.59	-1.67	-1.67	-1.73	-2.06	-1.63	-2.58	-2.26	-1.57	-2.27	-1.48	-2.1	-1.27	-1.74	-1.56	-1.56	-1.98	-1.63	-1.64	-1.72	-1.19	-1.73	-1.91	-1.54	-1.55	-1.88	-1.79	-1.35	-1.22	-1.92	-1.99	-1.14	-1.75	-1.51	-1.75	-1.57	-1.16	-1.73	-1.37	-1.78	-1.81	-1.5	-1.78
FCRL6	Inflamm	-4.67	-3.7	-3.9	-4.33	-3.54	-3.57	-3.65	-3.59	-3.55	-4.58	-4.2	-4.08	-4.08	-4.07	-3.69	-4.01	-3.98	-4.4	-5.11	-3.93	-4.76	-4.24	-3.25	-3.36	-4.49	-3.19	-3.25	-4.36	-3.85	-4.1	-3.61	-4.38	-3.57	-3.47	-3.68	-3.15	-4.5	-4.26	-4.22	-3.82	-4.57	-3.59	-3.9	-4.64	-4.26	-3.95	-4.19	-4.05
FGF19	Inflamm	-3.81	-3.08	-4	-2.97	-2.82	-3.5	-2.82	-2.63	-2.22	-1.95	-1.32	-2.32	-2.33	-1.9	-1.63	-3.19	-1.71	-1.66	-1.62	-2.22	-1.97	-1.68	-2.89	-2.49	-1.02	-1.29	-3.15	-2.25	-2	1.25	-2.92	-2.76	-1.53	-2.01	-3.21	-0.888	-3.32	-1.71	-2.37	-2.22	-4.66	-1.73	-1.85	-3.54	-1.78	-2	-4.53	-2.08
FGF2	Inflamm	-0.0258	-0.156	0.0659	-0.236	0.0745	0.0751	-0.0014	0.134	-0.193	-0.0787	-0.165	0.549	0.0095	-0.238	-0.0791	-0.0307	-0.193	-0.268	0.184	-0.0791	-0.104	-0.365	0.104	-0.0289	-0.0602	0.278	-0.0978	-0.0251	-0.0067	0.127	0.43	-0.196	0.0762	-0.208	0.286	-0.118	-0.114	0.242	-0.104	-0.199	-0.0732	-0.313	-0.138	-0.211	0.0607	-0.0431	0.104	0.233
FGF5	Inflamm	4.31	3.87	3.71	3.86	3.12	3.28	3.49	3.7	3.03	3.41	3.51	3.5	3.14	3.48	2.68	2.16	2.88	1.71	3.96	4.04	2.95	3.65	3.48	3.48	3.39	2.97	1.66	2.39	3.02	4.24	2.74	2.85	4.02	3.32	2.65	3.64	3.8	3.95	3.25	3.56	3.56	3.61	3.82	4.25	4.23	4.56	3.29	4.44
FIS1	Inflamm	-1.75	-0.63	-1.11	-1.39	-1.64	-1.49	-1.1	-0.229	-0.244	0.384	-0.313	-0.0305	-0.306	0.549	0.41	-0.45	0.23	0.724	0.228	0.0147	0.331	0.276	-0.572	-0.834	0.0532	-0.118	-1.19	0.409	-0.0862	0.0928	-0.0679	-0.823	0.268	0.553	-0.858	0.911	-0.272	-0.289	-0.668	-0.288	-1.94	0.347	0.585	-1.12	-0.0174	0.752	-2.06	0.986
FKBP1B	Inflamm	1.88	1.68	1.62	1.78	1.69	1.67	1.67	1.93	1.74	1.7	1.65	1.67	1.71	1.49	1.62	1.6	1.57	1.65	1.8	1.84	1.6	1.66	1.72	1.88	1.68	1.45	1.66	1.54	1.66	1.73	1.66	1.68	1.66	1.6	1.6	1.68	1.58	1.69	1.45	1.48	1.72	1.77	1.53	1.72	1.82	1.55	1.6	1.77
FLT3LG	Inflamm	-2.3	-1.24	-2.13	-2.1	-1.37	-1.82	-1.92	-0.853	-1.7	-1.04	-1.61	-2.06	-2.04	-1.21	-1.24	-1.28	-1.32	-0.846	-1.78	-1.15	-1.74	-1.69	-1.79	-1.94	-1.53	-1.23	-1.61	-0.933	-1.22	-1.4	-1.78	-2.25	-1.56	-1.47	-2.02	-1.33	-1.59	-1.94	-1.8	-1.63	-2.16	-1.5	-1.22	-1.21	-1.65	-1.56	-2.4	-1.1
FOXO1	Inflamm	-0.551	-0.747	-0.43	-0.887	-1.15	-0.879	-1.05	-1.17	-0.396	-0.662	-0.59	-0.428	-1.18	-0.5	-0.835	-0.867	-0.706	-1	-0.625	-0.805	-0.448	-0.64	-0.786	-0.882	-0.619	-0.248	-0.817	-0.597	-1.12	-0.596	-0.304	-0.518	-0.91	-1.05	-0.541	-0.367	-0.621	-0.539	-0.956	-1.22	-0.701	-0.582	-0.929	-0.661	-0.743	-0.182	-1.24	-0.245
FST	Inflamm	-3.62	-2.96	-3.54	-2.25	-2.35	-2.07	-2.59	-1.75	-1.91	-2.18	-1.88	-1.71	-1.58	-1.89	-1.16	-1.8	-1.63	-1.88	-1.72	-1.92	-1.92	-1.51	-2.14	-1.92	-1.22	-1.54	-1.96	-1.19	-1.89	-1.21	-1.89	-2.16	-1.53	-1.6	-2.76	-1.75	-2.34	-1.4	-2.15	-1.86	-3.21	-1.57	-1.49	-2.28	-1.89	-1.62	-3.28	-2.17
FSTL3	Inflamm	0.0696	0.642	0.0403	2.16	1.64	2	0.924	1.96	0.608	1.09	1.27	1.13	1.19	1.82	1.16	1.66	1.83	2.02	0.95	1.33	1.48	1.22	1.23	1.13	1.56	1.76	1.01	2.33	1.74	1.58	1.53	0.62	1.22	1.25	0.387	1.91	0.996	1.07	0.992	0.961	-0.22	1.52	1.79	0.864	1.5	1.32	-0.414	1.52
FXYD5	Inflamm	0.362	0.388	0.024	0.875	0.562	0.644	0.672	0.172	0.644	-0.382	0.35	0.728	0.22	0.43	-0.132	0.741	0.0773	0.238	0.227	0.381	0.337	0.518	0.302	0.828	-0.155	0.99	-0.0824	0.329	0.164	0.374	-0.168	0.248	-0.345	0.158	-0.0348	0.237	0.712	0.182	0.407	0.531	0.381	0.442	0.538	-0.336	-0.153	0.398	0.557	0.349
GAL	Inflamm	-4.1	-3.51	-3.82	-3.89	-3.58	-3.4	-3.93	-2.79	-3.97	-3.62	-3.97	-3.64	-3.5	-2.96	-3.48	-4.31	-3.45	-3.13	-3.43	-3.93	-3.62	-3.62	-4.09	-4.32	-3.35	-3.58	-4.1	-3.4	-3.79	-2.68	-3.82	-4.08	-3.55	-3.71	-4.44	-3	-2.97	-3.33	-3.43	-3.39	-4.18	-3.01	-2.9	-3.48	-3.22	-2.7	-4.23	-2.5
GALNT3	Inflamm	-2.15	-1.82	-2.41	-1.98	-2.4	-2.99	-2.46	-2.31	-2.3	-1.96	-2.33	-2.56	-2.54	-2.16	-2.21	-1.48	-1.95	-1.9	-2.62	-3	-1.99	-2.65	-2.65	-1.92	-2.23	-2.2	-2.79	-1.52	-1.55	-2.11	-3.86	-2.95	-2.43	-2.8	-3.07	-2.34	-2.58	-2.04	-2.89	-2.76	-2.57	-2.16	-1.91	-1.31	-2.66	-4.2	-2.64	-2.58
GBP2	Inflamm	-2.73	-2.17	-1.49	-1.08	-1.49	-1.78	-7.46	-1.66	-1.93	-1.24	-0.788	-1.52	-1.71	-2.04	-2.63	-1.25	-1.22	-2.11	-1.42	-1.81	-1.08	-1.85	-4.4	-1.68	-2.45	-1.56	-3.13	-2.6	-2.2	-0.533	-0.824	-1.21	-2.68	-3.17	-1.18	-1.84	-2.02	-1.88	-1.31	-1.44	-1.97	-2.35	-2	-1.95	-1.18	-0.758	-1.1	-2.27
GLOD4	Inflamm	1.19	1.43	1.1	0.388	1.28	0.0439	2.01	1.62	1.31	1.83	1.35	1.49	0.711	1.44	2.03	1.3	1.68	1.4	1.6	1.54	1.49	1.51	1.15	0.939	1.45	1.38	0.889	1.9	1.55	2.43	1.47	0.893	1.8	1.82	1.04	1.53	1.38	1.15	0.579	0.945	0.425	1.19	1.3	1.13	0.996	1.57	0.356	2.11
GMPR	Inflamm	-0.642	-0.844	-0.639	-0.648	-0.405	-0.817	0.195	-0.642	-0.616	-0.486	-0.489	-0.655	-0.488	-0.709	-0.112	-0.511	-0.637	-0.832	-0.563	-0.613	-0.648	-0.689	-0.391	-0.602	-0.794	-0.634	-0.577	-0.862	-0.68	-0.432	-0.611	-0.684	-0.571	-0.934	-0.788	-0.615	-0.736	-0.303	-0.731	-0.637	-0.475	-0.632	-0.562	-0.383	-0.7	-0.78	-0.626	-0.318
GOPC	Inflamm	-0.687	-0.852	-0.402	-0.873	0.0871	-0.666	-0.826	-0.798	0.0215	-0.602	-0.524	-0.425	-0.536	-0.437	-0.497	-0.87	-0.924	-0.445	-0.231	-0.455	-0.179	-0.458	-0.368	-0.642	-0.898	-0.863	-0.642	-1.39	-0.894	0.409	-0.656	-0.524	-0.708	-0.627	-0.0223	-0.965	-0.678	-0.0846	-0.0775	0.28	-0.505	-0.329	-0.532	-0.746	-0.862	-0.484	-0.73	0.272
GZMA	Inflamm	-3.16	-2.95	-3.33	-2.02	-2.54	-3.33	-1.93	-0.828	-1.8	-2.15	-2.51	-2.59	-2.01	-2.3	-2.65	-2.47	-1.9	-2.53	-2.81	-2.77	-2.74	-2.62	-1.14	-2.73	-2.44	-2.1	-2.58	-1.56	-2.13	-3.21	-1.88	-2.63	-2.11	-2.28	-1.61	-1.94	-1.58	-2.6	-1.86	-3.13	-3.84	-2.39	-1.99	-0.867	-1.91	-2.31	-2.74	-0.845
GZMB	Inflamm	-4.15	-6.71	-5.67	-5.39	-4.43	-4.78	-2.04	-3.8	-5.51	-4.2	-6.83	-4.64	-4.58	-4.64	-3.7	-5.81	-5.65	-5.71	-4.54	-4.78	-5.77	-5.84	-3.16	-6.15	-5.61	-4.68	-3.86	-4.5	-4.98	-4.13	-4.65	-5.51	-5.44	-5.67	-5.33	-5.16	-4.19	-4.44	-4.47	-5.52	-5.71	-5.56	-5.76	-1.74	-6.23	-5.98	-5.91	-3.43
HCLS1	Inflamm	-4.41	-3.29	-3.73	-3.9	-2.52	-3	-2.51	-3.04	-3.92	-3.3	-4.01	-3.98	-3.17	-3.44	-2.96	-3.24	-3.76	-4.25	-3.3	-3.26	-3.59	-3	-4.15	-3.19	-3.36	-3.32	-4.09	-4.19	-3.37	-2.58	-3.64	-2.88	-3.42	-4.09	-4	-2.61	-3.86	-2.92	-3.6	-4.37	-3.87	-3.17	-2.9	-3.69	-3.77	-3.17	-3.29	-3.35
HEXIM1	Inflamm	-1.54	-1.8	-2.7	-2.67	-1.67	-1.94	-0.92	-2.81	-2.09	-1.04	-2.29	-1.81	-1.57	-2.61	-1.53	-2.97	-2.09	-2.42	-1.78	-1.67	-2.07	-2.06	-2.41	-2.22	-2.19	-1.3	-1.98	-1.62	-1.86	-1.12	-1.47	-1.72	-2.01	-2.2	-1.57	-1.95	-1.97	-1.01	-1.81	-1.82	-1.81	-2.88	-2.83	-1.69	-2.12	-2.13	-2.91	-0.845
HGF	Inflamm	-2.96	-1.78	-2.71	-2.44	-2.15	-1.62	-1.95	-1.01	-1.27	-0.798	-0.92	-1.61	-1.31	-0.581	-1.21	-0.581	-0.549	-0.284	-1.3	-1.28	-1.33	-1.17	-1.46	-1.49	-0.952	-1.06	-1.97	0.161	-0.526	-1.35	-1.46	-1.88	-0.899	-0.952	-1.99	-0.364	-0.788	-1.5	-1.31	-1.37	-2.74	-1.44	-0.439	-1.83	-1.08	-1.01	-2.55	-0.138
HLA-DRA	Inflamm	-0.61	0.214	-0.652	0.15	0.324	-0.203	-0.0394	1.6	1.21	0.789	-0.0594	0.659	0.608	0.744	0.947	-0.182	0.743	1.72	0.774	0.442	0.614	0.835	0.777	-0.0201	0.171	1.09	0.955	1.73	2.08	-0.957	1.3	-0.144	-0.487	-0.168	0.0101	0.965	0.0517	-0.128	-0.0342	-0.39	-0.102	0.0075	-0.329	0.599	-0.0351	0.704	-0.527	-0.135
HLA-E	Inflamm	-1.19	-1.19	-1.03	-1.11	-0.942	-0.544	-0.819	-0.732	-0.988	-0.761	-0.959	-0.774	-1.11	-0.752	-1.39	-1.37	-0.771	-1.53	-1.05	-0.753	-0.821	-0.939	-0.959	-0.991	-1	-0.704	-0.818	-0.806	-1.09	-0.931	-0.707	-1.23	-1.1	-1.06	-0.776	-0.886	-1.04	-1.01	-1.21	-0.75	-1.4	-0.693	-0.75	-1.05	-0.691	-0.586	-1.07	-0.669
HPCAL1	Inflamm	-5.09	-3.82	-4.37	-4.81	-4.35	-4.37	-3.96	-3.75	-3.21	-3.09	-3.23	-3.62	-4	-3.38	-3.3	-4.17	-3.57	-3.47	-3.02	-2.89	-3.4	-3.5	-3.67	-3.71	-3.3	-3.21	-4.43	-3.54	-3.52	-3.54	-3.45	-3.72	-3.09	-2.87	-4.04	-3.24	-4.66	-4.05	-4.17	-3.71	-4.49	-3.66	-3.38	-4.14	-4.06	-3.42	-4.17	-2.81
HSD11B1	Inflamm	-3.79	-3.73	-4.25	-4.12	-3.52	-3.32	-3.89	-3.99	-4.33	-3.73	-3.27	-3.32	-3.43	-4.21	-3.93	-3.67	-4.72	-4.04	-3.9	-3.83	-3.43	-4.42	-3.87	-4.02	-4.02	-3.56	-4.03	-4.05	-4.11	-3.97	-3.59	-3.46	-3.88	-4.77	-3.32	-3.12	-3.99	-4.25	-4.04	-3.86	-4.64	-3.74	-4.31	-3.83	-4.39	-3.87	-4.54	-4.21
HSPA1A	Inflamm	-1.32	-1.44	-0.756	-1.62	-0.612	-1.06	0.185	0.116	-1.42	-0.812	-0.75	-1.22	-1.52	-0.681	0.154	-0.893	-0.648	-1.11	-0.573	-0.903	-1.08	-0.908	-1.47	-1.42	-0.529	-0.855	-1.23	-0.615	-0.124	0.0406	-1.01	-1.25	-0.863	-0.428	-1.18	-0.475	-1.02	-0.508	-1.53	-0.992	-1.78	-0.694	-0.623	-1.21	-0.995	-0.244	-2.32	0.671
ICA1	Inflamm	0.395	-0.0878	0.423	0.798	0.0151	0.0946	0.819	0.621	0.0268	0.625	-0.736	0.257	0.756	0.54	0.542	-0.047	-0.063	0.0583	-0.0288	1.23	0.616	0.367	-0.0933	0.316	-0.262	-0.355	0.292	0.589	0.923	0.502	0.205	0.77	0.98	0.41	-0.0443	0.627	0.412	-0.0909	0.165	-0.0175	0.641	-0.9	0.328	-0.588	0.0919	0.444	0.751	0.558
ICAM4	Inflamm	-5.04	-5.84	-4.94	-6.02	-5.46	-5.49	-5.15	-4.57	-5.6	-5.18	-5.28	-4.76	-5.37	-5.46	-5.05	-5.12	-5.26	-4.94	-5.35	-5.04	-5.48	-5.58	-6.15	-4.82	-5.61	-4.81	-5.58	-5.21	-5.1	-5.16	-5.19	-5.19	-4.9	-4.3	-5.23	-4.87	-5.16	-5.98	-5.47	-5.77	-4.89	-5.55	-5.49	-5.79	-4.82	-5.13	-5.58	-5.2
IDS	Inflamm	-0.307	0.218	0.192	-0.0015	0.443	0.227	0.493	0.698	0.408	0.314	0.376	0.38	0.381	0.368	0.288	0.247	0.434	0.0742	0.391	0.356	0.336	0.184	0.0661	0.0735	0.0112	0.474	0.0331	0.497	0.418	-0.0411	0.388	0.097	0.347	0.379	0.0885	0.6	2.78	0.309	0.131	0.0099	0.16	0.331	0.612	0.724	0.296	0.296	0.184	0.617
IFNG	Inflamm	-7.16	-3	-6.39	-6.22	-2.36	1.39	-7.13	-6.21	-0.944	-2	-6.96	-7.06	-7.2	-6.69	-6.92	-4.09	-6.76	-6.88	-2.44	0.527	-2.07	-0.325	-1.94	-2.85	-3.76	-2.1	-7.17	-7.08	-2.34	-6.8	-3.48	-7.24	-0.297	-2.26	-1.8	-2.94	-7	-6.88	-7.18	-3.36	-3.94	-2.09	-7.17	-0.358	-1.58	-7.1	-7.22	-7.12
IFNGR1	Inflamm	1.02	2.13	1.97	1.98	2.45	2.24	2.18	3.36	2.36	2.71	2.31	2.42	2.4	2.61	2.67	2.32	2.6	2.5	2.47	2.43	2.53	2.57	2	2.12	2.54	2.55	1.85	2.81	2.49	1.88	2.62	1.86	2.69	2.85	2.02	3.17	3.03	2.29	2.3	2.19	1.72	2.87	3.01	2.41	2.43	2.71	1.97	3.27
IFNLR1	Inflamm	-2.98	-2.38	-2.5	-2.51	-2.42	-2.83	-2.13	-1.63	-1.81	-1.42	-2.02	-1.77	-1.66	-1.13	-1.95	-3.32	-2.22	-2.07	-1.88	-1.95	-2.15	-1.77	-2.27	-2.26	-2.17	-1.74	-2.19	-1.44	-1.43	-2.83	-2.04	-1.89	-1.33	-1.85	-2.44	-1.28	-2.3	-1.68	-2.21	-2.16	-2.52	-1.61	-1.66	-2.44	-1.72	-1.53	-1.88	-1.52
IKBKG	Inflamm	-1.98	-2.31	-1.87	-2.36	-2.38	-2.59	-1.52	-2.31	-2.54	-2.14	-3.13	-1.54	-2.63	-2.07	-1.98	-2.32	-1.84	-2.4	-1.9	-2.38	-1.48	-2.7	-1.78	-2.22	-2.32	-2.22	-2.62	-1.9	-2.05	-0.996	-2.09	-2.61	-2.48	-3.21	-2.93	-1.81	-2.8	-1.95	-1.97	-1.99	-2.54	-2.6	-1.98	-2.75	-2.13	-1.53	-2.65	-1.15
IL10	Inflamm	-8.65	-8.36	-8.76	-9.89	-10.9	-8.69	-8.68	-8.82	-9.36	-10.4	-9.74	-9.32	-14.3	-8.94	-10.1	-8.32	-10.5	-9.68	-8.38	-9.17	-8.41	-11.1	-8.88	-8.88	-9.2	-9.72	-10.3	-10.3	-10.6	-10.2	-10.4	-9.72	-8.56	-8.69	-10.8	-9.83	-9.35	-10.9	-9.66	-9	-9.16	-14.1	-10.1	-9.36	-9.38	-11.3	-8.4	-9.06
IL10RA	Inflamm	-1.26	-0.692	-0.322	-1.03	-1.24	-0.538	-0.329	-0.952	-1.36	-1.04	-0.694	-0.857	-0.994	-0.478	-0.814	-0.779	-1.1	-1.11	-1.33	-1.28	-0.82	-0.677	-0.416	-0.91	-0.853	-1.66	-1.1	-0.605	-1.19	-0.766	-1.45	-1.38	-0.712	-0.927	-1.13	-0.875	-0.93	-1.05	-0.707	-0.579	-0.741	-1.46	-0.777	-1.05	-0.983	-0.348	-1.3	-1.63
IL10RB	Inflamm	-2.19	-1.3	-2.04	-2.25	-1.31	-1.73	-1.95	-0.51	-1.52	-1	-1.21	-1.21	-1.9	-0.982	-1.2	-1.53	-1.15	0.492	-1.43	-1.27	-1.12	-1.14	-1.82	-1.72	-0.808	-0.945	-1.41	-0.977	-1.57	-0.203	-1.13	-1.79	-0.97	-1.05	-1.9	-0.829	-0.843	-1.85	-1.98	-1.67	-2.34	-1.24	-1.2	-1.71	-1.48	-0.956	-2.37	-0.761
IL11	Inflamm	0.193	0.332	-0.144	-1.19	-0.394	0.451	0.314	-0.0774	0.333	0.215	-0.409	-0.17	-0.0307	0.748	-0.262	0.368	0.537	0.304	-0.0081	0.233	1.05	0.606	0.0093	0.182	0.466	-0.188	-0.946	-0.193	-0.474	1.01	0.191	0.0905	0.676	-0.267	0.377	0.117	0.315	0.369	-0.2	0.0197	0.651	1.12	0.0735	-0.294	-0.189	0.053	-0.0965	0.394
IL12B	Inflamm	-3.53	-4.41	-5.31	-4.42	-4.63	-5.86	-5.59	-3.78	-5.33	-4.78	-4.61	-4.57	-4.71	-4.81	-5.51	-4.87	-5.01	-5.62	-4.95	-4.49	-4.52	-4.5	-3.36	-5.49	-4.48	-4.31	-4.97	-5.33	-4.83	-2.4	-5.43	-4.8	-4.34	-3.92	-4.67	-5.49	-4.51	-4.34	-5.38	-4.74	-5.8	-5.46	-4.36	-3.68	-4.54	-4.54	-5.51	-3.01
IL12RB1	Inflamm	-0.626	0.243	-0.185	-0.705	-0.428	-0.964	-0.232	-0.381	-0.386	-0.865	-0.844	-0.995	-1.45	-0.111	-0.471	-0.664	-0.138	0.374	-0.767	-0.161	-0.458	-0.389	-0.597	-0.4	-1.05	-0.149	-0.326	0.114	-0.398	-0.864	-1.09	-0.654	-1.19	-0.282	0.267	-0.558	-0.724	-0.158	-0.301	-1.14	-1.07	-1.07	-1.36	-0.668	-0.238	-0.355	-1.41	0.207
IL13	Inflamm	-0.424	-0.527	-0.214	-0.824	-0.706	-0.903	-0.886	-1.38	-0.458	-0.845	-0.461	-1.09	-1.24	-0.755	-0.915	-0.672	-0.516	-0.518	-1.22	-0.35	-1.02	-0.396	-0.676	-0.501	-0.618	-0.681	-1.21	-1.02	-1.54	-0.495	-1.19	-1.03	-1.02	-1.08	-0.95	-1.41	-0.848	-0.253	-0.691	-0.954	-0.775	-1.12	-1.14	-0.307	-0.901	-0.888	-0.741	-1.14
IL15	Inflamm	-1.71	-0.097	-0.598	-1.35	-0.578	0.867	-1.05	0.289	-0.648	-0.325	-0.627	-0.678	-1.03	-0.226	-0.235	-0.728	-0.244	-0.0032	-0.0876	-0.192	-0.404	-0.498	-0.56	-0.812	-0.48	0.22	-0.909	0.234	-0.0699	-0.548	-0.234	-1.3	-0.311	-0.166	-1.54	0.0029	-0.72	-0.716	-0.816	-0.389	-1.13	-0.309	-0.647	-0.934	-0.797	0.0089	-1.25	-0.542
IL15RA	Inflamm	-0.401	-1.16	-0.812	-0.689	-1.59	-1.36	-1.92	-0.692	-0.786	-1.37	-0.848	-0.499	-1.02	-0.028	-1.16	-1.77	-1.97	-0.917	-1.21	-0.881	-1.36	-1.74	-1.17	-0.931	-1.83	-2.09	-1.16	-0.977	-1.32	-0.237	-1.93	-0.673	-1.12	-1.21	-0.996	-1.58	-1.06	-1.14	-1.25	-0.582	-0.951	-1.35	-0.607	0.0385	-0.734	-1.01	-1.55	-0.667
IL16	Inflamm	-4.6	-4.04	-4.8	-4.73	-4.55	-4.9	-4.43	-4.17	-4.36	-4.52	-4.26	-4.55	-4.63	-4.42	-4.53	-4.52	-4.26	-4.82	-4.44	-4.41	-4.69	-4.87	-4.36	-4.74	-4.51	-4.64	-4.63	-4.19	-4.52	-4.24	-4.37	-4.7	-4.4	-4.61	-4.51	-4.43	-4.53	-4.5	-4.84	-4.65	-4.9	-4.44	-4.33	-4.34	-4.28	-4.27	-4.68	-4.31
IL17A	Inflamm	-0.359	-0.108	-0.153	0.0999	-0.285	0.376	0.452	-0.859	-0.0883	-0.343	0.0536	0.0592	0.0399	0.0921	0.0566	-0.41	0.0624	-0.0453	-0.0822	-0.0523	0.0712	0.068	-0.25	-0.214	-0.606	-0.442	-0.0833	-0.621	-0.33	-0.728	0.11	-0.0171	-0.294	-0.446	-0.168	-0.417	-0.242	0.0368	-0.099	-0.15	0.0022	-0.0925	-0.374	-0.0422	0.029	-0.354	0.134	-0.194
IL17C	Inflamm	-3.62	-3.33	-2.92	-2.87	-3.16	-4.54	-2.56	-3.43	-2.74	-2.97	-2.72	-3.45	-2.8	-3.35	-3.22	-2.74	-3.56	-3.18	-3.51	-3.07	-2.68	-3.38	-2.53	-2.91	-3.5	-3.93	-3.49	-3.64	-3.2	-2.22	-2.98	-3.72	-2.6	-3.99	-4.18	-3.52	-3.12	-3.28	-3.18	-3.64	-2.65	-2.46	-3.25	-3.13	-2.69	-3.62	-3.56	-3
IL17D	Inflamm	2.66	3.05	2.84	3.74	2.78	3.75	3.57	3.48	5.04	4.76	5.32	4.62	5.23	5.55	4.88	5.23	5.85	5.66	5.06	4.92	4.78	5.44	4.36	5.17	5.26	5.42	4.33	5.93	5.03	5.04	4.36	3.99	4.69	4.56	4.07	5.12	2.41	4.67	4.48	4.57	1.2	4.9	5.05	2.28	4.66	4.72	1.63	4.36
IL17F	Inflamm	-0.0523	-0.152	-0.686	-0.629	0.0666	-1.12	-0.268	-0.891	-0.71	-0.967	-0.447	-0.534	-0.786	-0.301	-0.58	0.0134	-0.146	0.131	-1.58	-1.24	-0.287	-0.19	0.0145	-0.764	-0.364	-1.18	-0.7	-0.317	-0.488	-0.598	-0.507	0.322	-0.95	-0.865	-0.486	-1.23	-0.237	-0.632	-0.588	-0.339	-0.94	-0.486	-0.391	-0.532	-0.892	-1.65	-0.677	-0.338
IL17RB	Inflamm	-2.97	-2.69	-3.39	-2.99	-3.52	-2.98	-3.06	-2.39	-2.93	-2.13	-2.32	-2.37	-2.33	-2.31	-2.7	-2.96	-2.69	-2.53	-2.36	-2.46	-2.69	-2.57	-3.16	-2.9	-2.53	-2.16	-3.24	-1.82	-2.16	-2.73	-2.34	-3.07	-2.12	-2.57	-2.92	-2.26	-2.24	-2.3	-2.56	-2.95	-3.47	-2.63	-1.8	-3.09	-2.21	-2	-2.62	-1.4
IL18	Inflamm	-3.84	-3.64	-4.34	-4.07	-4.33	-5.71	-3.86	-3.28	-3.59	-3.64	-3.57	-4.01	-4.64	-3.69	-2.32	-3.35	-3.02	-3.23	-4.27	-4.38	-3.37	-3.64	-4.48	-4.48	-3.98	-3.65	-3.38	-3.07	-3.45	-2.05	-3.57	-4.91	-3.52	-3.09	-3.05	-3.62	-4.51	-2.99	-4.53	-3.7	-4.34	-4.74	-3.91	-3.72	-3.8	-4.23	-5.83	-2.44
IL18R1	Inflamm	-6.94	-6.28	-6.65	-6.5	-6.18	-5.55	-6.45	-4.8	-6.51	-6.08	-5.78	-6.1	-5.83	-5.64	-6.63	-5.39	-5.71	-4.98	-6.71	-5.8	-5.45	-5.55	-5.42	-6.22	-6.2	-4.99	-6.28	-5.49	-4.89	-6.2	-5.93	-6.93	-6.14	-5.73	-6.22	-5.22	-6.49	-5.86	-5.37	-6.28	-7	-5.55	-4.57	-5.98	-6.1	-5.71	-7.4	-5.82
IL1A	Inflamm	1.02	0.722	1.43	-0.0025	2.87	-0.0096	1.9	0.757	-0.259	0.482	1.51	0.226	0.362	-0.203	2.21	0.46	-0.093	0.39	0.906	0.209	0.183	0.192	-0.0781	0.0848	-0.178	0.603	0.456	0.548	-0.371	2.31	0.527	0.377	0.0807	-0.391	0.335	0.0995	3.25	0.158	0.141	-0.371	0.296	0.77	0.0668	1.53	0.0372	-0.572	-0.222	-0.462
IL1B	Inflamm	-0.0998	-0.615	-0.637	-0.683	-0.0446	-0.438	-0.357	-0.179	-0.0485	-0.972	-0.192	-0.238	-1.43	-0.327	-0.354	-0.013	-0.459	0.396	0.225	-0.166	-0.0937	0.562	-0.0295	-0.0745	-0.176	-0.283	-0.626	-0.305	-0.14	-0.38	-0.45	-0.977	-0.437	-0.752	-0.931	-0.61	4.17	-0.48	-0.853	-0.366	-0.495	0.185	0.303	-0.0025	-0.256	-0.317	-1.16	0.0944
IL1R2	Inflamm	-6.15	-5.27	-5.88	-5.43	-5.09	-5.98	-5	-3.97	-5.09	-4.78	-4.46	-5.25	-4.88	-4.15	-4.56	-4.41	-3.81	-3.21	-5	-5.43	-3.74	-4.08	-5.26	-5.31	-5.3	-4.65	-5.69	-3.45	-4.74	-3.93	-4.18	-5.71	-4.66	-4.34	-5.64	-4.32	-5.09	-4.36	-5.85	-5.02	-6.28	-4.98	-5.12	-4.76	-5.01	-4.82	-5.46	-5.45
IL1RL2	Inflamm	-3.98	-3.43	-3.75	-3.81	-3.34	-4.17	-3.89	-3.7	-3.47	-3.18	-2.92	-3.51	-3.1	-2.94	-3.43	-3.22	-2.61	-2.98	-3.85	-2.28	-3.34	-2.72	-3.89	-3.58	-2.9	-3.21	-3.85	-3.32	-2.89	-3.12	-3.73	-3.75	-3.01	-3.26	-3.91	-2.65	-2.94	-3.6	-3.35	-3.82	-4.4	-3.26	-2.54	-3.8	-3.22	-3.14	-3.63	-2.58
IL1RN	Inflamm	-0.812	-1.66	-1.82	-1.85	-1.2	2.29	-0.701	-0.458	-1.64	-0.831	-0.768	-1.16	-1.56	-1.24	0.3	-1.44	-0.962	-0.498	-1.18	-0.598	-0.219	-1.01	-0.908	-1.24	-1.21	-0.68	-1.52	-0.568	-1.07	-0.591	-0.681	-1.47	-0.814	-1.21	-1.32	-1.29	-0.0429	-1.78	-1.49	-1.39	-1.21	-1.18	-1.67	0.788	-1.3	-0.994	-1.95	-0.802
IL2	Inflamm	0.137	0.11	-1.25	-0.491	0.0473	-0.207	0.0663	-0.557	-0.312	-0.479	0.351	-0.614	-0.158	-0.0183	-0.542	-1.23	0.565	0.0204	-0.362	-0.224	0.481	-0.328	-0.594	-0.477	-0.722	-0.494	-1	-0.542	-0.517	-0.798	0.0689	-1.01	-0.25	0.0803	-0.0101	-0.176	0.354	-0.266	-1.01	0.335	-0.336	0.0468	0.0167	0.27	-0.229	0.0668	0.147	-0.892
IL20	Inflamm	-3.08	-2.08	-1.74	-1.84	-2.28	-1.81	-1.81	-2.07	-1.32	-1.51	-2.15	-1.65	-1.61	-2.16	-1.8	-1.46	-1.75	-1.92	-1.93	-1.36	-1.22	-1.98	-1.88	-2.09	-2.91	-3.12	-2.1	-1.38	-2	-1.65	-1.98	-1.8	-2.71	-1.67	-2.16	-1.95	-1.61	-2.08	-1.52	-1.74	-1.92	-1.45	-1.82	-1.6	-2.09	-2.09	-1.75	-2.78
IL20RA	Inflamm	-0.469	-0.872	-1.3	-1.05	-1.38	-0.684	-0.0195	-0.541	-0.178	-0.17	0.218	-0.654	-0.235	-0.138	-0.578	-0.868	-0.142	-0.0019	-0.519	-0.193	-0.744	-0.375	0.177	-1.52	-0.121	-1.51	-0.782	-0.545	-0.284	0.221	-1.14	-0.518	0.0633	-0.245	-0.706	-0.33	-0.13	-0.0528	-0.162	-0.14	-0.488	-0.213	-0.198	-0.418	-0.625	-0.0554	-0.296	0.0639
IL22RA1	Inflamm	-0.89	-1.79	-0.248	-0.238	-1.1	-0.4	-0.266	-1.35	-0.442	-1.26	-1.51	-1.28	-0.701	-0.49	-1.29	-0.816	-0.544	-0.555	-1.43	-0.924	-0.755	-0.384	-0.739	-0.0539	-1.39	-1.36	-0.498	-0.432	-0.434	-0.965	-0.429	-1.04	-1.88	-0.999	-0.725	-1.09	-0.889	-0.544	-0.72	-0.544	-1.47	-0.22	-1.04	-1.35	-1.55	-0.77	-1.27	-0.575
IL24	Inflamm	0.154	-0.0321	0.0456	0.0667	-0.279	-0.426	0.237	-0.226	0.266	-0.223	-0.0938	-0.289	0.103	-0.884	-0.0741	-0.18	0.451	0.512	-0.417	0.532	-0.0679	-0.199	0.377	0.313	0.0426	-0.479	0.0563	0.058	-0.199	-0.288	-0.352	0.0318	-0.0061	-0.313	-0.226	-0.417	-0.0872	-0.572	-0.346	-0.621	0.104	0.0918	-0.0928	-0.0272	0.0545	-0.886	-0.548	0.251
IL2RB	Inflamm	-0.103	-0.706	-0.211	-0.295	-0.247	-0.55	-0.0522	-1.02	-0.251	-0.516	-0.619	-1.27	-0.814	-0.344	-0.744	-0.868	-0.256	-0.242	-0.617	-0.65	-0.869	-1.53	-0.547	-0.585	-0.887	-1.09	-0.797	-0.362	-0.363	-0.835	-0.7	-0.602	-0.839	-0.678	-0.18	-0.624	-0.191	-0.627	-0.798	-0.52	-0.377	-0.456	-0.931	-0.831	-0.335	-0.623	-0.547	-1.02
IL32	Inflamm	-5.38	-6.36	-4.92	-6.05	-5.97	-5.49	-6.29	-6.51	-5.03	-5.53	-5.26	-4.93	-7.5	-4.3	-4.93	-7.29	-4.83	-6.56	-5.23	-7.8	-5.99	-6.61	-4.52	-4.95	-5.51	-5.2	-5.68	-4.43	-4.95	-5.03	-6.01	-4.73	-4.54	-4.51	-3.84	-5.29	-5.1	-5.15	-7.09	-5.95	-5.05	-4.9	-4.94	-4.67	-5.9	-5.63	-6.82	-5.15
IL33	Inflamm	-0.103	0.14	-0.224	-0.449	-0.762	0.116	-0.822	-0.534	0.793	-0.161	-0.0934	-0.315	-0.239	-0.0783	-0.543	-0.258	0.0506	-0.221	-0.0916	-0.944	-0.516	0.319	-1.17	-1.64	-0.915	-0.678	-0.995	-0.198	-0.326	-0.294	0.078	-0.774	0.0504	-0.445	-1.03	-0.589	-0.0808	0.74	-0.804	0.227	-0.253	-0.618	0.168	-0.776	-0.276	-0.939	0.0847	0.195
IL3RA	Inflamm	0.334	-0.116	-0.114	0.208	-0.045	0.0266	0.292	-0.233	-0.144	-0.0386	0.0046	0.0012	0.213	0.266	-0.0464	-0.199	-0.199	0.0816	0.0739	0.284	0.215	-0.307	-0.0101	-0.0283	-0.139	-0.462	-0.329	0.286	0.269	-0.117	-0.0373	-0.0706	0.147	0.205	0.022	0.0707	0.0704	0.176	0.51	0.289	0.315	-0.102	-0.385	-0.218	0.231	-0.165	-0.388	0.168
IL4	Inflamm	0.73	-0.514	-0.0861	0.285	-0.9	0.153	0.0964	-0.869	0.778	0.448	-0.0491	0.188	-0.666	0.716	-6.33	-0.0227	1.13	0.529	-0.0254	0.121	-6.3	-1.1	-2.49	-0.917	-0.852	0.13	0.0906	-0.412	-1.16	-0.088	0.52	-1.34	-0.526	-0.433	0.399	0.342	0.581	-1.2	-0.218	-0.62	0.0226	-0.174	-0.705	-0.246	0.733	-0.871	-0.371	0.87
IL4R	Inflamm	-3.76	-3.05	-3.67	-3.45	-3.32	-2.73	-3.34	-2.46	-3.54	-2.57	-2.7	-2.31	-3.03	-3.3	-3.52	-3.57	-3.16	-3.23	-2.52	-2.47	-3.16	-3.38	-3.02	-2.88	-3.07	-2.69	-3.91	-2.98	-3.29	-3.28	-2.76	-3	-2.35	-3.65	-2.99	-2.69	-3.19	-3.19	-2.92	-3.05	-3.79	-2.79	-2.73	-2.88	-3.1	-2.99	-3.15	-2.65
IL5	Inflamm	-8.12	-8.67	-7.18	-7.53	-9.22	-11.4	-8.06	-7.97	-9.58	-8.34	-8.12	-8.33	-8.03	-6.51	-6.76	-8.08	-7.12	-8.98	-7.93	-7.69	-7.93	-7.24	-9.44	-8.28	-8.09	-8.29	-7.71	-9.4	-9.24	-9.66	-10.3	-8.13	-7.86	-8.53	-7.94	-8.03	-8.32	-7.72	-9.14	-7.89	-6.75	-7.77	-10.1	-7.84	-7.04	-8.11	-8.68	-8.34
IL5RA	Inflamm	-5.24	-3.83	-4.24	-4.21	-3.33	-4.29	-4.37	-3.83	-4.29	-4.17	-4.08	-4.08	-3.72	-4.07	-3.83	-4.34	-4.08	-3.84	-4.04	-4.29	-4.14	-4.1	-3.6	-4.56	-4.48	-3.48	-4.43	-3.31	-4.03	-2.83	-3.27	-4.06	-4.28	-3.67	-4.01	-4.46	-4.14	-4.05	-4.23	-4.05	-4.74	-4.83	-4.01	-4.22	-3.99	-3.55	-4.21	-4.6
IL6---3	Inflamm	1.18	0.169	0.053	0.609	-1.21	4.22	-1.02	0.407	0.416	1.62	1.35	1.49	1.24	0.452	1.46	0.156	-0.24	0.941	1.1	3.67	2.61	1.77	1.31	1.04	1.99	1.97	0.963	0.84	1.29	0.162	1.34	1.17	0.717	0.517	0.716	0.765	0.63	1.16	-1.77	0.55	-0.253	0.127	0.513	0.522	0.777	0.468	0.462	0.703
IL7	Inflamm	0.35	0.0336	-0.633	-1.08	-0.827	-0.604	-0.999	-1.28	-0.548	0.132	-0.677	-0.164	-0.787	-1.11	0.636	-0.72	-0.829	-0.578	-0.378	-0.373	-0.138	-0.264	0.218	0.0495	-0.649	-0.543	-0.852	-1	-0.86	2.16	-0.453	-0.322	-0.772	-0.474	-0.822	-0.593	-1.03	-0.653	-1.01	-0.162	-0.537	-0.911	-0.469	-1.22	-0.0861	0.0806	-0.673	-0.443
IRAK1	Inflamm	-0.245	-0.813	-0.665	-0.759	-1.39	-0.496	-0.965	-1.43	-0.0411	-1.11	-0.296	-1.03	-1.29	-0.724	-1.52	-0.828	-0.382	-1.18	-0.649	-0.0057	-0.144	-0.405	-0.795	-0.448	-1.52	-0.597	-1.01	-0.683	-1.48	0.0769	-0.572	-1.06	-1.06	-1.28	-0.694	-1.08	-0.558	-0.54	-0.492	-1.12	-0.989	-1.6	-1.91	-0.336	-1.16	-1.5	-0.756	-1.58
IRAK4	Inflamm	-1.2	-1.65	-1.33	-1.04	-1.68	-1.07	0.0842	-1.76	-1.83	-2.22	-1.29	-1.41	-1.45	-1.1	-1.37	-1.43	-1.3	-2.5	-1.67	-1.06	-1.18	-1.78	-2.44	-0.894	-1.13	-0.367	-3.13	-1.15	-1.63	-1.13	-1.27	-2.04	-1.74	-1.57	-1.67	-1.77	-1.75	-1.21	-1.74	-1.52	-1.8	-0.791	-2.38	-2.11	-1.86	-1.31	-1.19	-0.609
ISM1	Inflamm	-5.2	-4.62	-5.63	-4.37	-5.07	-5.06	-4.78	-3.65	-4.06	-3.86	-3.62	-3.8	-3.88	-3.07	-3.77	-4.51	-3.47	-3.22	-3.81	-3.6	-3.71	-3.32	-3.6	-3.87	-3.84	-3.55	-5.17	-3.11	-3.74	-3.44	-3.58	-4.03	-3.7	-4.21	-4.95	-3.05	-4.89	-3.61	-4.44	-3.67	-4.89	-3.28	-3.22	-4.99	-3.39	-3.02	-5.72	-4.08
ITGA11	Inflamm	-3.77	-4.58	-3.47	-3.47	-4.04	-4.25	-4.59	-3.29	-3.39	-4.35	-3.24	-3.95	-3.74	-4.2	-4.15	-4.37	-4.43	-4.49	-4.03	-4.67	-3.86	-3.37	-4.3	-3.84	-3.85	-3.25	-3.85	-4.62	-3.49	-3.6	-3.33	-3.61	-3.73	-3.77	-3.68	-3.72	-3.76	-3.85	-3.2	-4.09	-4.12	-4.31	-4.7	-4.36	-4.28	-3.43	-3.88	-3.67
ITGA6	Inflamm	-0.464	-0.103	-0.258	0.0233	-0.322	-0.509	-0.242	0.158	-0.0361	-0.274	-0.0299	0.0707	-0.0405	-0.0237	-0.522	-0.712	0.0348	-0.886	0.172	-0.0086	-0.501	-0.224	0.196	-0.284	-0.212	-0.0281	-0.417	-0.194	-0.229	-0.104	0.106	0.073	-0.0293	-0.56	-0.183	-0.383	0.0412	-0.233	-0.408	-0.197	-0.346	-0.482	-0.345	-0.647	-0.102	-0.19	-0.352	0.0488
ITGB6	Inflamm	-3.61	-3.18	-3.91	-3.1	-3.2	-3.55	-3.29	-4.58	-3.13	-2.97	-2.9	-4.08	-4.48	-3.51	-4.36	-3.73	-3.56	-2.74	-4.33	-3.93	-3.04	-4.1	-3.32	-3.16	-3.39	-3.41	-4.35	-3.03	-4.05	-2.28	-3.46	-3.51	-3.35	-2.92	-3.08	-3.02	-3	-3.94	-3.82	-3.85	-3.02	-4.32	-2.91	-3.88	-3.42	-3.47	-3.59	-3.26
ITM2A	Inflamm	-1.98	-1.24	-1.42	-1.61	-1.53	-1.59	-1.36	-0.301	-0.446	-0.8	-0.213	-0.552	-0.975	-0.175	-0.655	-0.922	-0.487	-0.389	0.117	-0.207	-0.87	-0.349	-0.628	-0.63	0.382	-0.246	-1.07	-0.0993	-0.811	-0.663	-0.491	-1.16	0.246	-0.502	-1.24	-0.102	-0.762	-0.147	-0.521	-0.221	-1.43	0.0313	-0.176	-0.733	-0.784	0.243	-1.48	0.13
JCHAIN	Inflamm	-1.95	-1.4	-4.02	-0.633	-1.98	-0.912	-2.34	-0.91	-1.88	-0.493	-1.03	-1.28	-1.66	-1.48	-0.67	-1.2	-0.903	-1.67	-1.25	-0.981	-2.03	0.0399	-0.147	-1.08	-1.88	-0.491	-0.908	-1.57	-1.33	0.55	-1.13	-1.93	-0.0954	-1	-2.77	-0.956	-1.09	-2.51	-2.2	-0.812	-0.552	-0.458	-1.29	-0.734	-0.926	-1.14	-1.61	-0.952
JUN	Inflamm	-0.593	-1.34	-1.34	-1.3	-1.09	-1.15	-1.01	-0.956	-0.951	-0.983	-1.5	-1.22	-2.14	-0.32	-1.06	-1.01	-0.653	-0.786	-1.46	-0.832	-1.19	-0.367	-1.7	-0.932	-0.943	-0.469	-1.13	-1.34	-0.546	-0.426	-1.41	-1.29	-1.23	-1.88	-1.85	-2.04	-0.657	-0.991	-1.71	-1.52	-1.47	-1.15	-1.32	-1.08	-1.8	-0.951	-1.31	-1.24
KLRB1	Inflamm	-4.75	-4.73	-5.66	-4.66	-3.74	-4.69	-4.83	-3.34	-4.42	-3.95	-3.95	-4.51	-3.92	-2.98	-4.88	-4.62	-3.04	-3.31	-4.49	-4.75	-4.1	-3.77	-5.45	-4.57	-4.32	-3.65	-4.16	-3.21	-3.69	-4.95	-3.81	-4.8	-3.85	-3.99	-4.04	-3.95	-3.39	-4.21	-4.07	-4.24	-4.63	-4.16	-3.6	-3.51	-4.32	-3.23	-4.6	-3.33
KLRD1	Inflamm	-6.4	-6.04	-6.79	-6.76	-5.89	-6.45	-6.59	-5.4	-6.56	-6.79	-6.25	-6.41	-5.6	-6.04	-6.33	-6.6	-5.25	-6.25	-6.32	-6.9	-6.2	-6.36	-5.41	-6.23	-5.22	-5.86	-7.05	-5.44	-6.92	-5.65	-6.53	-6.41	-6.07	-5.43	-6.44	-5.1	-6.37	-6.07	-6.16	-6.65	-6.91	-6.53	-6.13	-5.09	-5.88	-6.6	-7.1	-5.25
KRT19	Inflamm	-2.44	-2.38	-2.24	-2.34	-2.12	-2.4	-2.51	-2.85	-2.39	-2.01	-2.59	-1.79	-2.97	-2.17	-2.34	-2.6	-2.76	-2.34	-3.04	-2.6	-2.32	-2.55	-2.19	-2.28	-2.41	-2.32	-2.45	-2.2	-2.38	-2.42	-2.43	-2.58	-2.42	-2.46	-2.43	-2.52	-2.62	-2.55	-2.71	-3.03	-2.78	-2.67	-2.53	-2.79	-1.75	-2.08	-2.49	-0.463
KYNU	Inflamm	-7.8	-7.91	-8.89	-8.54	-7.14	-9.87	-8.39	-7.2	-7.75	-6.3	-7.01	-7.11	-7.59	-7.77	-6.77	-7.07	-6.65	-6.68	-6.95	-7.13	-7.29	-8.18	-7.33	-6.99	-8.21	-7.49	-6.6	-7.71	-7.04	-4.34	-6.87	-7.88	-7.19	-7.74	-8.38	-6.72	-8.92	-7.51	-7.16	-6.74	-8.46	-6.9	-6.47	-7.35	-6.85	-7.15	-7.94	-6.08
LAIR1	Inflamm	2.71	3.43	2.7	2.38	2.95	2.93	2.63	4.35	3.39	3.74	3.01	3.59	3.44	3.75	3.5	4.78	3.67	3.51	3.34	3.21	3.43	3.64	3	3.29	3.52	4.06	3.2	4.22	4.39	3.46	3.75	3.52	3.46	3.63	3.37	3.89	3.58	2.99	2.75	3.26	3.3	3.42	3.72	3.21	3.32	4.05	2.5	3.93
LAMA4	Inflamm	1.67	1.97	0.699	0.455	0.71	1.3	1.15	1.95	1.65	1.77	2.34	1.75	1.81	2.04	2.01	2.13	2.48	1.99	1.99	1.59	1.52	2.15	1.82	1.8	2.6	1.41	1.61	2.29	1.93	4.31	1.76	1.74	2.39	2.17	1.38	2.04	1.36	1.41	1.56	2.04	0.0398	1.97	2.06	0.988	2.13	2.5	0.756	2.1
LAMP3	Inflamm	-6.71	-7.13	-7.41	-6.84	-6.48	-7.28	-6.85	-5.88	-6.59	-6.73	-7.04	-7.4	-6.83	-6.47	-6.66	-7.31	-7.14	-5.98	-6.54	-6.63	-6.82	-7.03	-6.75	-7.03	-6.72	-6.64	-6.52	-6.35	-6.08	-6.32	-7.2	-6.49	-7.27	-6.82	-6.83	-6.58	-7.1	-6.87	-7.12	-6.32	-6.54	-6.54	-6.62	-6.31	-6.68	-6.61	-6.65	-7.02
LAP3	Inflamm	-0.139	-1.03	-0.502	-0.713	-0.513	-0.779	-0.156	-1.51	-0.617	-1.26	-0.18	-1.11	-0.472	-0.447	-0.847	-0.16	-0.304	-0.0469	-0.794	-0.23	-0.101	-1.09	-1.06	-1.31	-0.801	-0.839	-0.2	-0.363	-0.0293	-0.206	-1.65	-1.03	-0.205	-0.71	-1.8	-1.37	-0.74	-0.938	-0.514	-1.6	-0.908	-2.15	-0.612	-0.0791	-0.429	-2.09	-1.84	0.168
LAT	Inflamm	-2.36	-2.52	-2.99	-2.79	-2.28	-2.31	-2.43	-2.42	-2.13	-2.98	-2.49	-2.38	-2.17	-2.63	-3.05	-2.19	-2.19	-2.68	-2.45	-2.29	-2.53	-2.97	-2.43	-2.62	-2.75	-2.4	-2.3	-1.92	-3.41	-3.65	-2.69	-3.04	-2.72	-1.7	-3.54	-2.33	-2.3	-2.67	-2.66	-2.8	-2.23	-2.22	-2.37	-2.52	-2.05	-1.94	-2.43	-2.49
LGALS4	Inflamm	-3.85	-4.34	-4.74	-4.63	-4.65	-5.42	-5.05	-4.28	-3.53	-2.96	-3.26	-4.66	-3.2	-3.12	-3.36	-3.02	-3.91	-3.46	-3.23	-3.49	-3.99	-3.06	-3.68	-3.48	-3.41	-3.97	-3.79	-2.99	-3.57	-2	-3.07	-3.69	-3.5	-2.26	-4.51	-4.37	-4.38	-2.68	-3.8	-3.15	-5.01	-3.11	-3.1	-4.27	-2.94	-2.51	-5.57	-2.43
LGALS9	Inflamm	-0.3	0.382	-0.685	-0.637	-0.774	-0.859	-0.488	1.06	-0.416	0.411	-0.48	-0.126	-0.573	-0.0554	-0.0953	-0.0449	0.0175	0.546	-0.385	-0.292	-0.146	-0.176	-0.475	-0.712	-0.297	0.26	-0.474	0.994	1.01	0.406	0.208	-0.918	0.122	0.0513	-0.589	0.132	-0.421	-0.673	-1.12	-0.233	-0.703	-0.408	-0.338	0.0145	-0.176	-0.058	-1.31	-0.241
LGMN	Inflamm	0.233	0.663	0.164	1.45	1.73	-0.438	1.47	0.861	2.25	3.38	2.46	2.49	1.81	2.1	2.55	2.06	2.62	2.36	2.36	2.7	2.53	2.26	2.64	2.66	2.25	2.11	2.34	2.19	2.76	2.95	2.66	1.71	2.02	2.71	1.89	3.3	1.52	2.19	2.15	1.83	-0.203	2.05	2.96	1.1	2.84	1.78	1.43	2.18
LHPP	Inflamm	1.78	3.16	2.85	2.7	3.27	2.36	4.44	4.08	3.48	4.22	3.57	4.11	3.31	4.46	4.34	3.34	3.72	4.17	4.2	3.5	3.67	3.6	2.81	2.88	3.52	3.67	2.88	3.92	3.82	3.04	3.74	2.99	3.96	3.95	3.21	3.77	3.89	3.02	3.19	2.81	2.17	3.55	3.75	2.99	2.88	3.27	2.87	4.44
LIFR	Inflamm	-2.03	-1.3	-1.75	-0.714	-0.757	0.286	-1.4	-0.52	-1.27	-0.815	-1.23	-1.17	-1.01	-1.07	-0.531	-1.35	-0.606	-0.932	-0.758	-0.996	-1.07	-0.942	-1.5	-1.1	-0.88	-0.179	-1.7	-0.45	-1.14	-2.09	-0.736	-1.55	-0.898	-0.994	-1.15	-0.075	-0.0357	-0.78	-1.2	-1.35	-1.9	-0.456	0.105	-1.05	-0.663	-0.469	-1.23	0.11
LILRB4	Inflamm	-1.74	-0.671	-1.72	-0.953	-1.43	-1.19	-1.03	-0.681	-0.739	-0.508	-0.0999	-0.143	-0.866	-0.317	0.0917	-0.848	-0.4	-0.476	-0.331	0.0704	-0.854	-0.378	-0.726	-0.382	-0.791	0.103	-0.935	-0.615	-0.129	-1.18	-0.166	-1.15	-0.379	-0.712	-1.23	-0.489	-0.44	-0.935	-0.83	-1.2	-1.22	-0.246	-0.852	-0.629	-0.906	-0.221	-0.96	-1.34
LRRN1	Inflamm	0.536	1.51	1.09	0.701	1.06	0.301	1.01	1.31	0.97	1.41	1.12	1.18	0.88	1.26	1.39	0.453	1.18	0.712	1.57	1.58	1.21	1.34	0.458	0.701	1.11	0.699	-0.115	0.583	1	1.21	0.501	0.404	1.66	1.48	0.337	1.26	2.41	1.52	1.3	1.27	1.07	1.58	2.03	1.77	1.58	2.08	0.828	2.7
LSP1	Inflamm	-2.95	-3.22	-3.23	-2.46	-3.14	-2.22	-2.45	-2.69	-3.1	-2.99	-2.84	-3	-2.58	-3.74	-3.08	-3.1	-2.81	-3.16	-2.5	-3.14	-2.92	-3.3	-2.48	-3.51	-3.33	-2.51	-3.39	-2.48	-2.24	-2.62	-3.15	-3.47	-3	-2.74	-2.71	-2.09	-3.04	-3.45	-2.96	-2.3	-3.53	-2.51	-3.18	-3.08	-3.24	-3.02	-2.82	-2.71
LTA	Inflamm	-3.95	-3.61	-3.94	-3.56	-3.19	-3.72	-3.21	-2.65	-3.2	-3.38	-3.04	-2.88	-3.29	-2.81	-3.44	-3.53	-3.46	-3.24	-3.77	-2.97	-2.8	-3.06	-2.21	-3.22	-3.59	-3.56	-3.07	-3.37	-3.63	-3.56	-3.14	-3.37	-2.98	-4.24	-3.14	-3.3	-2.85	-3.04	-3.24	-3.28	-3.79	-3.43	-3.43	-2.21	-2.82	-2.76	-3.59	-2.22
LTBR	Inflamm	-1.34	-0.132	-0.698	-0.41	-0.254	-0.113	-0.362	0.853	-0.303	0.193	0.0762	-0.306	-0.0914	0.047	-0.0642	-0.119	0.296	0.616	0.0036	0.0136	-0.373	-0.0298	-0.794	-0.423	0.0542	0.248	-0.626	0.664	-0.168	0.366	0.0036	-0.895	0.0957	-0.0751	-0.91	0.499	0.0873	-0.407	-0.185	0.0687	-0.82	0.094	0.432	-0.414	-0.164	0.209	-0.75	0.375
LTO1	Inflamm	-0.0691	0.315	0.0382	-1.04	-0.494	-0.143	0.465	-0.317	-0.0656	0.131	0.107	-0.557	-0.398	-0.363	0.278	-0.432	0.184	-0.557	-0.255	0.187	0.194	0.161	0.0404	-0.297	-0.28	-0.683	0.0927	-0.406	0.202	0.206	-0.722	-0.428	-0.228	0.105	-0.805	-0.513	0.156	-0.167	-0.278	0.114	-1.06	0.13	-0.329	-0.732	-0.198	0.0435	-0.164	-0.512
LY6D	Inflamm	-3.03	-2.84	-3.49	-3.51	-2.28	-3.41	-3.41	-1.82	-2.85	-2.75	-2.53	-2.7	-2.81	-2.81	-2.77	-1.65	-2.65	-1.97	-3.15	-2.47	-2.13	-2.32	-3.05	-3.08	-2.47	-2.83	-2.52	-1.36	-2.96	-0.216	-2.51	-2.76	-2.57	-2.86	-3.38	-1.64	-2.52	-3.09	-2.97	-2.9	-3	-2.87	-2.92	-2.99	-2.79	-3.16	-3.32	-3.41
LY75	Inflamm	-4.24	-4.28	-3.76	-3.77	-3.42	-3.6	-3.53	-3.5	-4.11	-2.92	-3.58	-3.3	-3.25	-3.95	-3.73	-3.77	-3.66	-3.18	-3.21	-3.25	-3.89	-2.87	-3.64	-4.01	-3.87	-3.3	-3.6	-3.08	-2.93	-3.63	-3.64	-4.34	-3.1	-3.35	-3.44	-3.43	-4.69	-3.12	-3.39	-3.28	-4.1	-3.23	-3.37	-4.3	-3.82	-3.07	-3.97	-3.4
LY9	Inflamm	-7.16	-6.78	-7.43	-7.28	-6.87	-6.98	-6.93	-5.97	-6.74	-6.74	-7.22	-7.17	-6.8	-6.56	-7.19	-6.99	-6.62	-6.41	-6.91	-6.64	-6.82	-6.87	-6.31	-7.35	-7.01	-6.7	-6.36	-6.96	-7.02	-6.85	-7.12	-7.31	-6.69	-6.92	-7.32	-6.41	-7.35	-7.32	-7.05	-7.1	-7.04	-6.82	-7.23	-6.85	-7.39	-7.15	-7.31	-6.48
MANF	Inflamm	1.08	1.85	1.24	1.14	0.858	1.33	1.29	2.28	1.64	2.43	2.17	2.61	1.81	1.97	2.23	1.62	1.69	1.78	2.42	2.14	1.64	2.32	1.82	1.46	2.26	2	1.36	2.1	2.1	3.01	1.67	1.13	2.2	2.67	1.64	2.38	2.5	1.51	1.41	1.44	0.676	1.89	2.25	1.39	1.63	2.14	1.07	2.86
MAP2K6	Inflamm	-1.18	-1.49	-0.859	-0.624	-0.665	-2.44	-0.991	-1.22	-1.02	-0.706	-0.886	-0.685	-0.901	-1.27	-1.11	-1.43	-0.505	-1.47	-0.877	-1.1	-1.6	-1.47	-1.25	-1.51	-0.69	-1.06	-2.2	-1.51	-0.955	0.687	-1.04	-1.29	-0.0885	-1.36	-1.31	-1.5	-1.26	-0.832	-0.95	-1.04	-1.29	-1.53	-0.629	-1.08	-0.766	-0.579	-1.78	-0.305
MAPK9	Inflamm	-2.64	-1.93	-2.14	-2.09	-1.09	-2.68	-2.58	-1.98	-3.04	-1.98	-1.52	-2.36	-2.79	-2.13	-1.97	-2.57	-2.26	-2.52	-1.93	-2.09	-2.17	-2.36	-2.52	-1.83	-1.83	-2.18	-1.82	-2.03	-2.04	-2.59	-1.93	-2.03	-2.52	-1.74	-1.74	-2.03	-1.92	-1.87	-2.55	-1.95	-2.77	-1.95	-2.16	-2.9	-2.31	-1.8	-3.22	-0.857
MATN2	Inflamm	0.59	0.88	0.423	1.68	0.449	1.3	0.419	1.8	2.21	2.06	2.12	2.13	2.14	1.95	1.64	2.06	2.58	2.01	1.86	2.13	1.88	1.66	1.56	1.84	2.06	1.26	1.9	2.42	2.12	2.78	1.76	1.33	2.23	2.09	1.43	2.34	1.17	1.83	1.75	1.64	0.153	1.88	2.62	0.907	2.24	2.31	0.366	2.04
MEGF10	Inflamm	0.602	2.06	1.29	1.51	2.24	1.79	1.95	3.06	2.38	2.71	2.5	2.61	2.36	2.95	2.98	2.53	2.88	2.77	2.57	2.71	2.66	2.7	2.15	2.13	2.89	2.88	2.08	2.87	2.53	2.2	2.64	1.76	2.78	2.99	1.79	3.22	2.91	2.24	2.13	1.98	1.07	2.41	2.97	2.02	2.25	2.41	1.35	2.97
MEPE	Inflamm	-3.5	-1.84	-4.11	-1.86	-2.8	-4.5	-3.46	-2.22	-1.88	-2.61	-0.972	-1.38	-0.607	-1.5	-1.02	-2.41	-0.916	-2.36	-0.707	-1.43	-0.761	-1.33	-2.02	-1.19	-0.657	-1.51	-1.5	-2.78	-1.5	0.708	-1.41	-1.3	-0.666	-1.58	-2	-3.55	-2.89	-1.04	-2.94	-2.52	-4.03	-0.366	-1.17	-3.35	-1.53	-1.7	-4.28	-1.99
MERTK	Inflamm	-6.36	-5.2	-6.44	-5.41	-5.52	-5.77	-5.64	-5.46	-5.45	-5.31	-5.01	-6.14	-5.08	-5.55	-4.87	-5.66	-4.95	-4.89	-4.99	-5.59	-5.4	-4.66	-5.09	-5.5	-6.03	-5.1	-5.46	-4.39	-5.65	-5.21	-5.62	-6.51	-4.62	-4.89	-5.35	-4.82	-5.08	-5.27	-5.26	-5.19	-6.49	-4.02	-4.4	-6.21	-5.85	-4.77	-6.11	-4.92
METAP1D	Inflamm	-1.38	-1.04	-1.1	-1.71	-1.03	-1.17	-1.51	-1.42	-1.22	-1.22	-1.02	-1.24	-1.64	-1.75	-1.16	-1.36	-1.26	-1.27	-1.51	-1.01	-1.19	-2.39	-1.23	-0.792	-1.3	-0.866	-1.22	-1.19	-1.64	-0.0967	-1.33	-1.67	-1.56	-1.23	-2.03	-1.04	-1.59	-1.31	-1.41	-1.17	-1.68	-1.67	-1.75	-1.92	-1.99	-1.41	-1.36	0.323
MGLL	Inflamm	-3.54	-3.55	-3.82	-2.79	-2.59	-3.45	-3	-2.47	-2.96	-2.16	-3.16	-2.9	-2.54	-2.88	-2.65	-3.28	-2.4	-2.09	-3.11	-3.08	-2.8	-2.49	-3.02	-2.81	-2.38	-2.5	-2.65	-2.75	-2.97	-2.07	-2.66	-3.03	-2.17	-2.45	-3.16	-2.24	-3.02	-3.32	-3.09	-2.96	-3.43	-2.78	-2.36	-3.65	-2.9	-2.42	-3.64	-2.03
MGMT	Inflamm	-1.57	-1.77	-1.33	-2.33	-2.18	-1.3	-2.86	-1.85	-1.56	-1.54	-2.07	-2	-2.47	-1.81	-1.59	-2.62	-1.94	-3.62	-1.29	-1.07	-2.71	-2.28	-1.71	-1.22	-1.19	-1.65	-1.01	-2.38	-2.25	-1.19	-2.63	-1.64	-2.84	-2.18	-1.61	-1.62	-2.45	-1.64	-2.24	-3.26	-2.09	-1.61	-3.05	-2.41	-2.07	-1.72	-1.37	-1.16
MICB_MICA	Inflamm	-3.79	-3.13	-5.99	-3.52	-3.69	-3.84	-4.48	-2.08	-3.15	-4.13	-3.86	-3.65	-2.88	-3.88	-4.37	-4.26	-6.27	-2.94	-3.41	-3.2	-3.93	-3.85	-3.96	-3.33	-6.41	-2.47	-4.22	-2.98	-3.84	-3.25	-5.05	-6.1	-3.68	-3.45	-3.9	-2.26	-3.58	-3.64	-5.84	-3.95	-5.07	-3.18	-3.02	-2.64	-3.81	-3.08	-6.28	-2.81
MILR1	Inflamm	-1.3	-0.376	-1.09	-1.27	-1.2	0.11	-0.874	0.0482	-0.567	0.0254	-0.316	-0.322	-1.21	-0.215	-0.47	0.136	-0.325	0.129	-0.575	0.405	-0.238	-0.178	-0.722	-0.4	-0.382	0.134	-0.496	0.18	-0.0013	0.472	-0.783	-1.19	0.0624	0.143	-1.5	-0.167	0.204	-0.693	-0.519	-0.461	-1.23	-0.362	-0.32	-0.489	-0.258	0.303	-1.37	0.306
MLN	Inflamm	-3.17	-3.68	-3.54	-3.4	-3.95	-4.08	-3.5	-3.6	-4.68	-3.6	-4.22	-2.19	-3.37	-3.14	-4.16	-4.03	-3.47	-4.12	-3.17	-2.71	-3.08	-2.66	-3.06	-2.84	-3.27	-2.46	-3.45	-2.47	-3.33	-3.42	-2.62	-3.22	-2.78	-3.26	-4.24	-3.54	-3.27	-3.5	-3.38	-3.89	-3.99	-3.23	-3.32	-5.63	-3.84	-2.93	-3.12	-2.88
MMP1	Inflamm	-5.43	-4.9	-6.3	-6	-5.7	-7.71	-5.87	-5.86	-5.12	-5.14	-6.1	-5.59	-6.51	-5.88	-5.41	-6.24	-5.46	-6.3	-4.96	-5.51	-5.58	-4.99	-5.43	-4.84	-4.95	-6.2	-6.58	-5.72	-5.51	-4.98	-6.06	-5.57	-4.02	-4.95	-5.79	-5.79	-4.68	-4.48	-6.17	-5.29	-5.9	-4.99	-5.89	-5.72	-4.9	-3.79	-5.8	-3.86
MMP10	Inflamm	-0.826	-1.98	-2.47	-2.79	-3.59	-3.29	-4.01	-2.22	-2.15	-1.26	-2.22	-1.83	-2.29	-2.57	-1.33	-1.04	-2.06	-1.68	-2.05	-1.61	-2.14	-2.32	-1.64	-1.86	-1.77	-1.14	-1.57	-0.381	-1.31	-0.562	-0.931	-1.65	-1.05	-0.922	-2.44	-2.29	-2.65	-2.18	-2.91	-2.22	-2.69	-2.46	-2.75	-1.98	-1.6	-0.0541	-2.98	-1.07
MPIG6B	Inflamm	-4.79	-4.71	-4.61	-4.16	-2.61	-6.45	-2.71	-3.42	-4.06	-4.27	-4.42	-5.22	-5.07	-4.48	-3.8	-4.28	-4.73	-4.55	-4.79	-5.66	-4.66	-4.62	-4.63	-4.89	-4.57	-4.14	-4.46	-3.78	-3.06	-3.61	-3.92	-4.27	-4.8	-3.64	-4.17	-3.4	-5.57	-3.63	-4.43	-4.1	-4.73	-4.65	-5.51	-4.57	-3.59	-4.51	-4.48	-3.68
MVK	Inflamm	-3.54	-3.46	-2.88	-3.46	-2.41	-2.5	-3.1	-3.06	-3.36	-2.9	-2.35	-3.13	-2.2	-2	-2.45	-3.55	-2.67	-2.57	-3.03	-2.83	-3.01	-3.06	-2.26	-2.1	-2.58	-4.66	-3.28	-3.04	-2.89	-2.7	-3.27	-3.26	-3.22	-3.5	-2.61	-3.12	-2.88	-2.74	-3.21	-2.99	-3.7	-2.96	-2.5	-2.49	-2.4	-3.12	-2.58	-2.49
MYO9B	Inflamm	-0.333	-0.532	-0.269	-0.952	-0.383	-0.286	-1.24	-0.595	-0.306	-0.85	-0.0102	-0.434	-0.813	-0.354	-0.9	-0.88	-1.08	-0.0891	-0.357	-0.275	-0.634	-0.882	-0.27	-0.616	-1.07	-0.775	-0.828	-0.0093	-0.746	-0.663	-0.431	-0.612	-0.63	-0.976	-0.923	-1.47	-0.766	-0.322	-1.22	-0.975	-0.44	-0.923	-0.885	-0.235	-0.272	-0.372	-0.372	-0.0733
MZB1	Inflamm	-5.98	-5.03	-6.48	-5.32	-5.52	-5.65	-3.75	-2.27	-5.37	-4.64	-5.85	-6.13	-6.12	-5.41	-4.81	-5.6	-5.13	-4.57	-5.59	-5.51	-4.71	-5.32	-4.52	-5.89	-5.38	-4.8	-5.3	-4.95	-3.76	-3.81	-5.52	-6.03	-4.98	-4.53	-4.79	-5.07	-5.55	-5.53	-6.07	-5.07	-6.56	-5.91	-5.23	-4.55	-4.74	-5.93	-5.92	-4.41
NBN	Inflamm	-1.03	-1.82	-1.99	-2.18	-1.77	-1.59	-1.51	-1.95	-2.4	-1.96	-2.05	-2.57	-2.02	-2.33	-1.76	-1.98	-1.94	-2.5	-1.58	-2.03	-2.32	-1.5	-1.56	-1.74	-1.96	-1.95	-2.56	-1.62	-1.82	-0.601	-1.8	-2.14	-2.58	-1.83	-1.65	-2.04	-2.1	-1.91	-1.84	-2.11	-1.42	-2.03	-2.15	-1.49	-1.61	-2.1	-1.59	-1.41
NCF2	Inflamm	-5.15	-5.04	-4.74	-5.4	-4.1	-4.62	-2.99	-4.77	-5.39	-5.15	-4.64	-4.41	-5.08	-4.6	-4.45	-4.93	-4.83	-5.29	-5.17	-4.78	-4.87	-4.86	-4.66	-5.01	-5.01	-4.53	-4.81	-4.75	-4.78	-4.47	-4.38	-5.31	-4.86	-4.88	-4.78	-4.73	-4.71	-4.5	-5.04	-4.98	-5.09	-4.52	-4.7	-5.13	-4.49	-4.97	-4.53	-4.36
NCK2	Inflamm	-0.395	-0.461	-0.149	-0.174	-0.313	-0.513	-0.169	0.0787	-0.35	-0.307	-0.0256	0.211	0.0098	-0.0032	-0.0907	-0.636	-0.267	-0.268	-0.0783	-0.186	-0.249	-0.171	-0.0137	-0.124	-0.116	-0.33	-0.15	-0.0878	-0.156	-0.127	0.152	-0.0823	-0.398	-0.314	-0.166	-0.286	-0.244	-0.19	-0.29	-0.198	-0.208	-0.0534	-0.0378	-0.12	-0.132	-0.0925	-0.388	0.172
NCLN	Inflamm	-0.535	-0.144	-0.485	-0.441	-0.828	-0.356	-0.0842	-0.802	-0.43	0.0376	0.0389	-0.0546	-0.828	-0.462	-0.335	-0.0367	-0.341	0.132	-0.762	-0.318	-0.396	-0.242	-0.35	-0.446	-0.637	-0.338	-0.553	-0.414	-0.396	-0.231	-0.176	-0.483	-0.204	-0.578	-0.637	-0.977	-0.504	-0.437	-0.491	-0.191	-0.141	-0.481	-0.605	-0.237	-0.175	-1.06	-0.709	-0.828
NCR1	Inflamm	-3.62	-3.35	-3.07	-3.57	-3.42	-3.52	-3.34	-3.64	-3.35	-3.64	-3.06	-3.16	-3.5	-3.03	-3.67	-3.4	-3.23	-3.02	-3.13	-2.99	-3.1	-3.14	-2.92	-3.01	-3.21	-2.74	-3.23	-3.32	-3.84	-2.94	-2.72	-3.1	-3.69	-3.24	-3.38	-3.37	-3.37	-3.12	-3.12	-3.63	-3.64	-3.77	-3.33	-3.18	-2.82	-2.81	-3.07	-3.1
NELL2	Inflamm	3.25	2.88	3.28	3.11	3.15	3.5	3.26	3.27	3.15	3.11	3.27	3.24	3.25	2.96	2.99	3.06	3.13	3.12	2.9	3.02	3.02	3	3.24	3.35	2.88	3.15	3.45	3.26	3.06	2.54	3.44	3.2	2.79	2.38	3.13	2.98	2.36	3.09	2.91	3.1	3.07	2.91	2.71	2.83	3.07	2.89	3.24	2.63
NFASC	Inflamm	1.49	2.2	1.77	1.75	2.33	2.16	2.29	2.65	2.44	2.58	2.43	2.08	2.42	2.44	2.31	2.21	2.54	2.35	2.45	2.48	2.46	2.17	2.06	2.2	2.35	2.41	2.05	2.54	2.42	2.06	2.28	2.04	2.38	2.42	1.91	2.85	2.6	2.48	2.13	2.17	1.65	2.42	2.58	2.25	2.44	2.44	1.88	2.76
NFATC1	Inflamm	-0.865	-1.18	-0.872	-1.14	-0.862	-0.702	-0.745	-1.02	-0.804	-0.989	-1.21	-0.99	-1.32	-1.13	-0.958	-1.56	-0.994	-1.42	-0.654	-0.556	-0.865	-1.16	-1.49	-1.06	-0.625	-0.503	-1.23	-1.29	-0.96	-0.912	-0.378	-0.858	-1.14	-1.12	-0.491	-0.809	-0.995	-0.832	-1.29	-1.03	-1.21	-0.516	-0.676	-0.723	-1.09	-0.522	-1.04	-1.2
NFATC3	Inflamm	-1.42	-1.26	-0.984	-1.25	-0.99	-1.42	-0.698	-1.65	-0.71	-0.606	-0.683	-1.13	-1.57	-0.827	-1.12	-1.18	-0.788	-0.904	-0.651	-0.747	-0.981	-0.755	-1.53	-1.31	-1.14	-1.43	-0.887	-1.05	-1.45	-0.592	-1.27	-1.21	-1.11	-0.875	-0.652	-1.18	-1.74	-0.894	-1	-1	-1.07	-0.962	-1.44	-1.36	-1.17	-1.01	-1.33	-0.998
NME3	Inflamm	-2.94	-2.68	-3.31	-3.31	-2.9	-4.09	-3.23	-2.01	-2.97	-2.2	-2.57	-2.83	-2.69	-2.36	-2.41	-2.7	-2.44	-2.48	-2.63	-3.03	-2.78	-2.68	-2.91	-2.88	-2.3	-2.79	-3.38	-1.64	-2.66	-1.65	-2.18	-3.54	-2.36	-2.33	-3.71	-2.11	-2.68	-2.58	-2.94	-2.47	-3.55	-2.53	-2.09	-3.06	-2.55	-1.99	-3.53	-2.22
NPPC	Inflamm	5.41	5.38	5.48	5.38	5.36	5.42	5.23	5.59	5.55	5.62	5.56	5.93	5.5	5.51	5.38	4.81	5.26	4.97	5.74	5.72	5.54	5.48	5.63	5.52	5.64	5.6	4.97	5.23	5.38	5.68	5.86	5.52	5.7	5.7	5.46	5.58	5.63	5.7	5.33	5.5	5.39	5.54	5.65	5.45	5.6	5.87	5.53	5.66
NRTN	Inflamm	-0.31	0.123	0.198	-0.0944	-0.495	-0.0457	-1.18	-1.31	-0.284	-0.037	0.428	0.117	-0.356	-0.0538	-0.303	0.581	-0.673	0.598	-0.319	-0.0278	-0.141	0.596	-0.266	0.377	0.105	-1.49	-0.384	-0.0807	0.0304	-0.0753	0.189	-0.0942	-0.389	0.0375	-1.8	-0.174	0.223	-0.354	-0.383	-0.512	-0.498	-0.84	0.509	0.409	0.101	0.0146	0.27	0.513
NT5C3A	Inflamm	-0.221	-0.884	-0.776	-0.654	-1.06	-0.334	-0.488	-0.796	-1.45	-0.638	-0.576	0.172	-0.984	-1.11	-0.84	-1.29	-0.829	-1.03	-2.4	-0.335	-2.11	-0.987	-0.437	-0.579	-1.27	-0.883	-0.845	-0.714	-1.13	-0.785	-1.25	-0.938	-1.17	-1.03	-1.17	-1.01	-0.607	-0.5	-1.06	-0.708	-1.27	-0.845	-1.09	-1.12	-0.953	-0.552	-1.03	-0.556
NTF3	Inflamm	-4.62	-4.82	-3.89	-4.07	-4.05	-5.26	-4.17	-4.43	-4.61	-4.12	-4.51	-4.44	-4.11	-4.35	-4.66	-4.43	-4.8	-4.52	-3.54	-3.86	-4.45	-4.32	-3.84	-4.09	-3.47	-3.52	-4.33	-3.83	-4.69	-3.54	-3.97	-3.61	-3.92	-4.14	-3.92	-4.64	-4.46	-4.64	-3.91	-3.78	-4.56	-4.31	-4.22	-4.61	-4.83	-3.91	-3.87	-3.55
NUB1	Inflamm	-0.182	-0.904	-0.463	-0.58	-0.848	-0.833	-0.633	-0.834	-0.54	-0.89	-0.513	-1.02	-1.17	-0.52	-0.537	-0.81	-0.38	-0.811	-0.618	-0.697	-0.785	-1.24	-0.684	-0.486	-0.171	-0.671	-0.456	-0.784	-0.91	-0.128	-0.345	-0.401	0.0587	-0.886	-0.679	-0.494	-1.02	0.132	-0.501	-0.429	-0.392	-0.679	-0.674	-0.774	-1.16	-0.458	-0.811	-0.581
NUDC	Inflamm	-3.58	-3.8	-4.06	-4.29	-4.28	-3.79	-3.35	-2.87	-3.81	-2.88	-3.46	-3.49	-3.08	-3.39	-2.81	-3.17	-3.13	-3.66	-3.15	-3.12	-3.37	-3.78	-3.62	-3.88	-3.69	-3.13	-3.95	-3.18	-2.84	-1.94	-3.65	-3.46	-3.3	-3.52	-3.63	-2.8	-4.06	-2.81	-4.03	-3.61	-5.03	-3.87	-4.2	-3.77	-3.33	-3.36	-4.45	-2.27
OMD	Inflamm	1.08	2.03	1.79	2.14	2.09	2.1	1.9	2.79	2.51	2.46	2.51	2.56	2.42	2.77	2.29	2.76	2.75	2.76	2.3	2.44	2.53	2.53	2.29	2.33	2.4	2.63	2.32	2.81	2.54	2.39	2.91	2.17	2.48	2.61	2.05	2.8	2.22	2.21	2.4	2.39	1.53	2.51	2.65	1.83	2.54	2.38	1.36	2.46
OSCAR	Inflamm	-3.27	-1.17	-2.39	-2.56	-1.6	-1.87	-1.73	0.482	-1.13	-0.702	-1.37	-1.13	-1.52	-0.67	-2.24	-1.15	-0.536	-0.358	-1.32	-1.86	-0.879	-1.27	-1.49	-1.65	-1.14	-0.722	-1.36	-0.224	-1.29	-1.81	-0.555	-2.22	-1.36	-0.733	-1.51	-0.786	-1.36	-1.78	-1.8	-1.3	-2.5	-1.13	-1.02	-1.57	-1.32	-1.24	-2.61	-1.04
OSM	Inflamm	-3.79	-4.04	-5.84	-5.24	-4.25	-1.78	-4.38	-4.75	-4.48	-3.99	-3.51	-4.81	-4.78	-5.06	-4.89	-4.83	-5.01	-4.22	-3.69	-3.8	-4.13	-4.71	-3.77	-4.27	-3.98	-4.04	-4	-4.73	-4.39	-4.07	-3.5	-4.79	-4.33	-4.34	-4.26	-4.59	-4.83	-4.19	-4.63	-4.95	-4.69	-4.29	-4.35	-4.4	-4.54	-4.25	-5.27	-4.56
PADI2	Inflamm	-0.788	-0.93	-0.976	-1.37	-0.367	-0.989	-0.524	-0.449	-0.371	-1.01	-1.27	-1.3	-1.38	-0.73	-1.73	-0.0227	-0.634	-0.178	-0.654	-0.583	-0.728	-1.27	-1.04	-0.553	-0.633	-1.13	-1.62	-0.868	-0.724	-0.452	-0.919	-1.86	-1.1	-0.821	-0.709	-1.05	-0.693	-1.79	-0.273	-1.96	-0.973	-0.92	-1.09	-1.51	-0.474	-1.33	-0.636	-0.586
PAPPA	Inflamm	-1.21	0.378	-1.06	0.893	0.0386	0.504	0.0733	0.839	0.561	0.284	0.533	0.59	0.796	1.29	0.407	0.655	1.82	0.745	0.584	-0.154	0.554	0.0126	0.111	0.94	0.576	0.341	1.07	1.55	0.318	-0.249	0.535	-0.202	0.528	0.047	-1.01	0.988	0.414	0.854	1.49	-0.175	-0.0874	1.04	0.867	0.424	0.91	0.558	0.607	0.149
PARP1	Inflamm	0.791	-0.0141	-0.51	-0.111	-0.288	-0.0458	-0.147	-0.214	0.184	0.103	-0.168	-0.234	-0.12	-0.359	-0.212	-0.613	0.0417	-0.278	-0.151	-0.199	-0.244	-0.508	-0.126	-0.387	-0.293	-0.084	-0.0402	0.0714	0.0583	0.428	-0.0609	-0.243	-0.0582	-0.353	0.037	0.114	-0.254	0.137	-0.399	-0.0648	-0.551	-0.365	-0.541	-0.458	-0.291	-0.156	-0.46	-0.029
PCDH1	Inflamm	-1.45	-0.631	-1.2	-1.27	-0.79	-1.31	-0.877	-0.227	-0.586	-0.272	-0.605	-0.642	-0.764	-0.377	-0.537	-0.916	-0.502	-0.795	-0.363	-0.429	-0.562	-0.52	-0.9	-1.09	-0.437	-0.774	-1.39	-0.752	-0.705	-0.45	-0.774	-1.18	-0.148	-0.215	-1.17	-0.247	-0.157	-0.482	-0.801	-0.792	-1.35	-0.509	-0.158	-0.645	-0.592	-0.35	-1.21	0.169
PDGFB	Inflamm	-4.83	-8.87	-5.28	-4.98	-4.36	-4.56	-3.51	-4.26	-3.93	-5.75	-4.58	-5.18	-5.4	-4.31	-4.05	-3.75	-4.97	-4.48	-4.52	-5.3	-4.94	-4.46	-5.33	-7.54	-5.21	-4.88	-7.48	-4.78	-5.07	-4.14	-8.39	-7.53	-4.24	-4.59	-5.89	-4.8	-2.98	-3.27	-5.76	-4.65	-5.4	-3.42	-5.04	-6.4	-5.22	-5.04	-5.07	-3.93
PDLIM7	Inflamm	-0.244	-0.557	-0.568	-0.968	-0.837	-0.77	-0.652	-0.645	-1.36	-0.746	-1.32	-1.09	-0.813	-0.442	-0.394	-0.948	-0.206	-1.16	-0.762	-0.962	-0.967	-0.826	-1.08	-1.05	-0.531	-0.631	-1.04	-0.448	-0.573	1.11	-0.968	-0.979	-0.476	-1	-1.13	-0.624	-1.2	-0.713	-0.772	-0.313	-1.11	-0.67	-1.01	-1.01	-0.0577	-0.0048	-0.826	0.142
PGF	Inflamm	-1.16	-0.871	-1.94	-1.54	-1.09	-1.23	-0.953	-0.49	-0.0935	-0.784	-0.798	-0.311	-0.875	-0.212	-0.12	-0.705	-0.238	0.266	-0.355	-1.04	-0.451	-0.668	-0.879	-1.2	-0.33	0.274	0.779	-0.124	0.402	1.28	-0.353	-0.837	0.0206	-0.981	-0.221	-0.358	-0.376	-0.866	-1.21	-0.72	-1.09	-0.498	-0.277	-1.28	-0.677	-1.05	-1.9	-0.884
PIK3AP1	Inflamm	-1.31	-1.82	-1.2	-1.61	-0.482	-1.1	0.308	-0.641	-1.36	-0.5	-1.17	-0.498	-0.686	-0.414	-1.1	-2.28	-0.649	-1.09	-2.08	-0.503	-1.6	-0.941	-1.4	-1.49	-0.517	-0.145	-0.615	-1.15	-0.674	0.132	-0.302	-2.05	-1.5	-1.75	-0.757	-1.13	-2.08	-0.554	-1.4	-1.65	-0.56	-1.49	-1.09	-1.73	-0.975	-1.39	-1.73	0.0035
PKLR	Inflamm	-5.26	-5.76	-5.84	-4.99	-0.396	-4.61	2.21	-3.95	-5.28	-5.68	-5.38	-4.9	-5.07	-5.57	2.01	-5.98	-5.63	-4.88	-4.89	-4.51	-5.5	-5.12	-4.6	-4.5	-4.69	-5.05	-1.52	-4.99	-4.91	-1.83	-5.03	-5.39	-5.09	-5.11	-5.41	-4.72	-5.34	-1.67	-5.48	-4.73	-5.17	-4.71	-5.29	-4.78	-5.05	-4.89	-5.45	0.552
PLA2G4A	Inflamm	-1.64	-1.2	-1.47	-1.8	-0.758	-1.61	0.251	-1.12	-1.38	-1.48	-1.29	-1.36	-0.956	-1.57	-1.19	-1.91	-1.23	-1.74	-1.49	-1.43	-1.25	-1.19	-1.46	-2.05	-1.4	-1.03	-1.25	-1.43	-1.52	-0.714	-1.45	-1.39	-1.71	-1.73	-1.67	-0.686	-1.95	-1.16	-1.69	-1.53	-1.66	-1.73	-1.16	-1.18	-1.5	-1.46	-1.93	-0.247
PLAUR	Inflamm	1.04	1.64	1.38	1.31	1.57	1.51	1.48	2.91	1.84	2.56	1.82	1.94	1.71	2.39	2.34	1.72	2.26	2.15	2.08	1.9	1.93	2.17	1.8	1.45	2.2	1.91	1.18	2.4	2.37	3.13	2.01	1.33	2.35	2.58	1.27	2.55	2.34	1.89	1.53	1.74	1.12	1.99	2.26	2.07	1.95	2.31	0.753	2.58
PLXNA4	Inflamm	-1.29	0.117	-0.607	-0.945	0.604	-0.347	0.0913	0.58	0.578	1.29	0.617	0.629	0.755	0.806	1.06	0.298	1.02	0.392	1.19	0.743	1.26	1.02	0.569	-0.104	1.01	0.993	-0.354	0.876	0.488	0.801	0.653	0.0572	1.21	1.63	-0.217	1.79	1.36	0.783	0.509	-0.15	-1.16	1.15	1.84	0.0488	0.71	1.32	-0.96	2.16
PNLIPRP2	Inflamm	-5.53	-6.14	-7.42	-7.45	-6.32	-9.58	-11.1	-9.34	-10.1	-8.56	-6.09	-8.5	-5.89	-5.55	-9.47	-5.99	-5.81	-4.06	-5.42	-5.38	-5.48	-3.76	-10.7	-9.66	-5.72	-8.3	-9.99	-3.06	-5.18	-2.44	-10.2	-7.08	-4.66	-8.82	-6.78	-9.12	-5.82	-4.32	-8.97	-5.32	-6.52	-5.7	-6.06	-5.26	-8.95	-6.12	-7.4	-5.51
PNPT1	Inflamm	-1.37	-1.56	-0.568	-1.22	-0.367	-1.21	-0.837	-1.27	-0.873	-0.899	-0.162	-1.52	-0.913	-0.174	-0.61	-0.685	-0.399	-0.0094	-0.841	-1.15	-0.736	-0.462	-0.942	-0.532	-1.49	-1.26	-0.768	-0.916	-0.354	-0.222	-0.812	-0.125	-0.0313	-1.18	-0.642	-0.985	-0.342	-0.158	-1.42	-1.64	-0.58	-0.416	-0.63	0.0222	-0.845	-1.09	-0.5	0.16
PON3	Inflamm	-6.66	-6.83	-7.04	-7.11	-7.15	-7.13	-7	-6.31	-6.96	-6.64	-6.37	-6.6	-6.94	-5.99	-7.13	-6.85	-5.44	-5.97	-6.84	-7.39	-6.4	-6.23	-6.75	-7.41	-6.82	-6.46	-6.57	-5.7	-6.32	-5.65	-6.6	-6.51	-5.59	-5.65	-6.49	-5.65	-6.77	-6.23	-7.39	-5.88	-7.35	-6.2	-6.68	-6.51	-5.69	-6.75	-7.29	-6.4
PPP1R9B	Inflamm	-0.338	-0.495	-1.11	-0.88	-0.98	-1.12	-0.775	-1.06	-1.35	0.0028	-0.943	-1.06	-0.851	-0.39	-0.984	-0.545	-0.485	-0.828	-0.391	-0.612	-1.08	-0.715	-1.49	-0.574	-0.758	-0.194	-1.31	-0.813	-0.253	0.701	-0.352	-1.26	-0.636	-0.629	-0.905	-0.582	-1.36	-0.804	-1.31	-0.923	-0.793	-1.34	-1.14	-1.2	-0.809	-0.481	-0.933	0.235
PRDX3	Inflamm	0.337	0.22	-0.132	-0.381	-0.317	0.0253	0.322	0.0136	0.508	0.186	0.435	-0.0054	-0.233	0.297	0.106	0.565	0.317	0.165	-0.261	0.274	-0.616	0.0681	0.453	0.45	0.0194	0.437	0.131	0.123	0.101	0.627	0.237	-0.159	-0.513	-0.26	-0.344	-0.0425	0.364	0.37	0.118	-0.236	0.391	0.242	0.0787	0.318	0.104	0.188	0.253	0.418
PRDX5	Inflamm	-3.24	-2.9	-2.63	-2.98	-2.71	-3.17	-2.7	-2.96	-3.36	-2.8	-2.74	-2.54	-2.77	-3.1	-2.02	-2.8	-3.01	-2.84	-2.31	-2.67	-2.78	-2.72	-2.47	-2.84	-2.76	-2.83	-2.95	-3	-2.86	-1.81	-2.9	-2.73	-2.85	-2.91	-2.66	-2.48	-2.74	-2.35	-2.75	-2.87	-2.86	-2.92	-3.01	-3	-2.91	-2.65	-2.89	-1.81
PREB	Inflamm	0.0364	-0.231	0.083	-0.206	-0.308	-0.381	-0.0661	-0.377	-0.155	-0.0044	0.0926	0.178	-0.0124	0.115	-0.182	-0.166	-0.182	0.053	0.191	0.0979	-0.335	0.314	-0.157	0.272	-0.265	-0.196	0.147	-0.0873	0.0875	0.201	-0.412	-0.57	0.0874	0.066	0.0229	-0.359	0.188	-0.243	-0.171	-0.0788	0.069	0.151	-0.28	0.225	-0.37	-0.295	-0.147	-0.0649
PRELP	Inflamm	-1.41	0.171	0.049	1.18	0.333	1.7	0.922	1.71	2.21	2.14	2.37	1.72	2.33	3.02	2.58	2.69	3.12	2.89	1.98	2.44	2.53	2.53	1.45	1.87	2.2	2.64	2.5	2.9	2.32	1.22	2.32	1.49	1.62	2.32	0.937	2.99	-1.01	1.82	1.31	1.91	-1.38	2.21	2.65	-0.826	1.55	1.65	-0.766	2.24
PRKAB1	Inflamm	-0.898	-0.888	-0.58	-0.647	-0.497	-0.912	-0.865	-1.13	-0.983	-0.978	-0.372	-0.54	-0.951	-0.814	-0.975	-1.45	-0.729	-0.49	-0.565	-0.326	-0.935	-0.738	-0.653	-1.55	-1.6	-0.866	-1.61	-1.01	-0.879	-0.448	-1.44	-0.395	-0.961	-0.561	-1.25	-0.623	-0.622	-1.17	-0.812	-0.583	-0.96	-0.9	-1.27	-1.08	-0.967	-1.22	-0.781	-1.13
PRKCQ	Inflamm	-0.0284	-0.337	-0.122	-0.025	-0.328	-0.122	-0.615	-0.269	-0.216	-0.402	0.244	-0.208	0.165	-0.285	-0.351	-0.699	-0.145	-0.244	-0.0748	0.2	-0.0461	-0.159	-0.348	-0.281	-0.622	-0.687	-0.188	-0.368	0.0495	-0.112	-0.265	0.0958	0.248	-0.284	-0.125	-0.199	-0.13	-0.763	-0.124	-0.0099	-0.223	-0.292	0.226	-0.193	-0.319	-0.739	-0.0429	-0.445
PROK1	Inflamm	-3.22	-3.39	-3.35	-3.76	-3.17	-3.52	-3.08	-3.48	-3.77	-3.59	-3.08	-3.21	-2.97	-3.12	-2.81	-3.85	-3.94	-3.39	-3.54	-4.08	-3.16	-3.42	-3.08	-2.93	-3	-3.71	-2.93	-2.69	-3.29	-2.66	-3.72	-3.15	-2.99	-3.74	-3.07	-3.03	-3.06	-3.43	-2.77	-3	-3.5	-2.68	-3.58	-3.18	-3.73	-2.54	-3.33	-2.51
PRSS8	Inflamm	-1.73	-1.81	-1.71	-2.01	-1.75	-1.34	-0.836	0.654	-1.44	-0.699	-1.05	-1	-0.648	0.791	-0.305	-0.833	-0.598	-0.587	-1.22	-1.11	-0.93	-1.06	-1.71	-0.777	-0.712	-0.801	-1.53	-0.427	-0.669	0.494	0.293	-2.04	-0.731	-0.923	-1.4	-0.241	-0.695	-1.07	-1.09	-1.27	-2.32	-0.582	0.175	-1.57	-0.455	-1.27	-1.52	-1.12
PSIP1	Inflamm	-0.943	-1.95	-2.43	-2.24	-2.44	-2.36	-1.86	-1.4	-1.75	-0.309	-2.2	-2.24	-2.91	-0.914	-1.45	-1.08	-0.995	-1.83	-1.19	-2.15	-2.18	-2.68	-1.21	-1.52	-2.28	-1.65	-1.53	-0.92	-0.433	-0.526	-2.11	-1.55	-1.56	-1.97	-1.54	-1.86	-1.87	-1.17	-2.26	-2.33	-2.66	-2.76	-1.68	-1.78	-1.8	-1.71	-2.09	-1.38
PSMG3	Inflamm	-1.11	-1.47	-1	-1.46	-0.703	-1.61	0.586	-1.09	-1	-0.723	-0.906	-0.841	-1.12	-1.15	-0.112	-1.83	-1.57	-0.863	-0.73	-0.861	-1.09	-1	-0.911	-1.12	-1.57	-0.348	-0.744	-0.977	-1.27	-0.477	-0.678	-0.918	-0.926	-1.39	-1.16	-1.14	-1.12	-0.413	-1.9	-1.22	-1.53	-1.21	-1.15	-1.2	-1.01	-1.56	-1.34	-0.0817
PSPN	Inflamm	-5.44	-5.65	-5.51	-5.39	-5.58	-5.95	-4.88	-4.6	-5.36	-5.74	-5.21	-4.75	-5.24	-4.53	-4.86	-5.98	-4.72	-5.26	-5.21	-5.46	-5.13	-6.01	-4.64	-5.99	-4.66	-5.13	-5.04	-4.8	-4.83	-3.57	-4.88	-5.08	-4.89	-5.06	-5.29	-4.58	-5.49	-4.72	-5.29	-5.43	-6.49	-5.33	-5.21	-6.15	-5.03	-4.95	-5.28	-5.2
PTH1R	Inflamm	-2.98	-2.83	-3.2	-2.84	-2.89	-2.68	-3.42	-2.02	-2.98	-2.71	-2.74	-2.46	-2.43	-2.96	-2.71	-3.53	-2.64	-3.12	-2.61	-2.39	-2.85	-2.77	-3.04	-2.86	-2.76	-2.59	-3.41	-2.99	-2.65	-2.59	-2.88	-3.31	-2.39	-2.94	-2.44	-2.22	-2.41	-2.37	-2.97	-3.08	-3.42	-2.69	-2.38	-2.74	-2.53	-2.18	-3.14	-2.26
PTPN6	Inflamm	-1.15	-1.5	-2.52	-1.51	-1.23	-1.38	-0.913	-1.54	-1.55	-0.914	-1.11	-1.51	-1.38	-1.39	-2.2	-1.67	-1.6	-1.31	-1.48	-1.2	-1.4	-1.47	-1.43	-1.03	-1.2	-1.41	-1.58	-0.902	-1.21	-0.31	-1.85	-0.89	-1.61	-1.55	-1.94	-0.85	-1.56	-0.677	-1.2	-1.43	-1.6	-1.17	-0.999	-1.68	-1.81	-1.11	-1.59	-0.566
PTPRM	Inflamm	-3.62	-3.9	-3.45	-4.06	-3.1	-3.5	-3.61	-2.62	-2.85	-2.72	-2.8	-2.79	-3.45	-3.04	-3.56	-4.4	-3.31	-3.3	-2.96	-2.98	-3.61	-3.11	-2.86	-2.84	-3.32	-2.87	-3.28	-3.06	-3.3	-3.28	-2.98	-3.29	-3.67	-2.8	-3.66	-2.95	-2.49	-2.98	-3.27	-2.86	-4.13	-3.71	-3.13	-3.69	-3.79	-2.78	-3.66	-2.6
PTX3	Inflamm	-4.06	-4.81	-4.91	-4.37	-3.89	-4.62	-4.06	-4.61	-4.93	-4.5	-4.03	-4.28	-4.35	-4.77	-4.56	-4.7	-4.03	-4.06	-4.1	-6.28	-4.35	-4.01	-4.16	-4.02	-3.98	-3.98	-4.61	-3.97	-5.14	-2.22	-4.66	-3.85	-4.14	-4.69	-4.16	-4.04	-4.37	-3.16	-4.92	-5.49	-5.22	-4.3	-5.98	-4.17	-4.34	-3.82	-4.94	-3.79
RAB37	Inflamm	0.46	0.64	0.53	0.337	0.617	-0.667	0.811	0.19	0.302	0.895	1	0.629	0.439	0.515	0.265	0.123	0.756	0.321	0.508	0.651	0.508	0.706	0.259	0.544	0.588	0.484	0.0863	0.614	0.358	0.156	0.0843	0.131	0.61	0.223	-0.0114	0.778	0.672	0.844	0.245	0.327	-0.0693	0.639	0.138	0.579	0.963	0.701	0.375	1.02
RAB6A	Inflamm	-3.3	-4.01	-3.38	-3	-3.07	-3.53	-3.26	-2.52	-3.25	-3.3	-2.3	-2.23	-3.85	-3.46	-3.09	-2.92	-4.34	-4.19	-3.2	-3.05	-3	-2.53	-3.27	-3.47	-2.57	-2.67	-3.42	-2.57	-3.76	-3.13	-3.89	-2.99	-2.99	-2.5	-2.64	-3.7	-2.95	-3.17	-3.64	-2.22	-3.67	-3.22	-2.67	-3.34	-3.77	-2.94	-3.81	-3.34
RABGAP1L	Inflamm	-0.419	-0.41	-0.516	0.277	-0.112	-0.32	0.0628	-0.598	-0.0048	0.0753	0.149	-0.252	-0.0462	0.0694	0.0988	-0.216	0.0165	-0.344	-0.014	-0.436	-0.259	0.0224	-0.112	0.0803	0.19	-1.14	-0.309	-0.404	-0.381	0.237	-0.226	0.317	0.169	-0.0506	-0.126	-0.857	-0.314	0.177	-0.405	-0.447	0.309	-0.46	0	-0.0303	0.21	-0.318	-0.52	-0.318
REG4	Inflamm	-2.52	-2.79	-3.19	-3.73	-3.6	-4.55	-3.5	-3.48	-3.42	-4.14	-3.55	-2.98	-3.05	-2.91	-3.36	-3.19	-2.85	-4.03	-2.82	-3.21	-3.22	-3.06	-3.15	-2.78	-3.68	-2.99	-2.98	-3.37	-2.29	-1.37	-3.43	-2.97	-3.49	-3.89	-4.3	-3.51	-3.8	-2.91	-3.81	-3.34	-3.12	-2.83	-3.44	-3.31	-3.03	-3.2	-4.1	-3.08
RGS8	Inflamm	-0.291	-0.367	-0.194	-0.0523	-0.107	-0.236	0.0764	-0.554	-0.0143	0.178	0.0688	-0.0737	-0.812	-0.315	-0.0849	-0.242	-0.475	0.284	-0.292	0.356	-0.142	-0.176	-0.343	-0.302	-0.476	-0.0516	-0.361	-0.346	-0.443	-0.139	-0.231	-0.0043	-0.498	-0.679	-0.486	-0.43	0.0713	-0.264	-0.418	-0.617	0.106	0.0239	-1.04	-0.318	-0.213	-0.164	-0.15	-0.464
ROBO1	Inflamm	2.57	3.94	3.03	2.74	2.75	2.73	3.2	4.35	3.95	4.55	4.33	4.26	3.74	4.34	4.19	3.32	3.97	3.48	4.56	4.6	4.23	4.57	3.71	3.6	4.71	3.92	2.56	3.6	4.07	4.72	4.1	3.43	4.65	4.88	3.55	4.51	4.3	3.99	3.55	3.69	2.7	4.03	4.47	3.82	4.28	4.65	3.15	5.16
SAMD9L	Inflamm	-0.914	-1.55	-1.03	-1.2	-1.09	-1.3	-1.03	-0.858	-1.05	-1.04	-0.707	-0.768	-1.54	-1.85	-1.37	-1.28	-1.28	-1.23	-1.1	-0.865	-1.26	-1.42	-0.889	-0.818	-0.78	-0.858	-0.799	-1.08	-1.55	-0.907	-1.13	-1.48	-1.12	-1.27	-0.684	-1.37	-1.06	-0.734	-0.906	-1.03	-1.33	-1.29	-0.983	-1.13	-0.878	-0.955	-1.21	-0.485
SCG3	Inflamm	3.35	3.33	3.32	3.57	3.29	3.6	3.3	3.54	3.52	3.61	3.86	3.86	3.62	3.76	3.69	3.92	3.59	3.73	3.46	3.57	3.47	3.53	3.72	3.77	3.45	3.95	3.88	3.85	3.85	3.79	4.19	3.51	3.45	3.4	3.69	3.6	3.2	3.5	3.32	3.29	3.1	3.34	3.42	3.46	3.52	3.33	3.17	3.2
SCGB1A1	Inflamm	-3.43	-4.29	-3.71	-5.14	-4.62	-4.59	-4.34	-1.06	-1.89	-3.76	-4.19	-4.22	-4.3	-4.73	-3.52	-3.98	-3.63	-3.32	-4.48	-4.41	-3.79	-3.68	-4.41	-4.57	-3.66	-4.11	-4.48	-1.76	-3.83	-2.2	-4.34	-4.32	-3.86	-3.03	-4.43	-3.16	-4.2	-3.43	-4.53	-3.23	-4.34	-3.58	-4.25	-4.13	-3.86	-3.93	-4.27	-4.31
SCGB3A2	Inflamm	-5.37	-4.92	-5.39	-5.88	-5.79	-5.91	-5.34	-3.78	-5.28	-5.05	-4.84	-4.92	-5.2	-4.35	-4.08	-5.1	-4.67	-3.27	-4.61	-4.13	-4.9	-3.7	-3.91	-5.28	-4.33	-4.62	-5.24	-3.89	-3.65	-1.53	-3.76	-5.25	-4.85	-3.03	-5.15	-4.51	-6.2	-4.45	-5.64	-4.11	-6.3	-4.65	-4.95	-4.99	-3.8	-2.81	-5.19	-4.46
SCGN	Inflamm	0.297	-1.32	-0.857	-0.978	-1.14	-1.78	-1.2	-1.18	-0.887	-1.08	-0.662	-0.47	-1.03	-1	-1.02	-0.784	-0.588	-0.291	-0.892	-1.05	-0.826	-0.63	-0.698	-0.123	-1.22	-0.925	-0.822	-1.13	-0.55	0.401	-0.735	-1.04	-0.691	-1.32	-1.4	-1.6	-0.682	-0.888	-0.646	-1.25	-0.691	-1.31	-1.28	-0.319	-0.882	-1.3	-0.675	-1.18
SCRN1	Inflamm	-0.697	0.965	-0.473	0.479	-0.024	-0.145	0.137	0.863	0.0216	0.223	1.41	0.51	0.126	0.791	0.793	0.542	0.889	1.11	1.35	0.762	0.862	1.54	0.7	0.238	1.41	1.65	0.351	2.34	1.38	1.05	1.2	0.947	1.05	1.19	0.853	0.709	1.41	1.03	-0.286	-0.0247	0.182	0.809	0.25	0.583	0.504	1.33	-0.0758	0.635
SELPLG	Inflamm	-2.4	-2.68	-1.81	-1.61	-1.12	-2.11	-2.23	-0.896	-1.25	-1.14	-1.11	-1.03	-1.89	-1.34	-1.99	-1.57	-0.752	-0.594	-1.5	-0.99	-0.769	-1.47	-1.55	-1.69	-1.32	-1.26	-1.07	-0.431	-1.36	-1.75	-0.714	-1.65	-1.32	-1.37	-1.71	-0.923	-0.889	-1.97	-1.54	-1.4	-1.98	-1.25	-1.29	-1.81	-1.57	-0.798	-1.76	-1.25
SERPINB8	Inflamm	-1.59	-0.997	-1.01	-1.76	-2.01	-1.61	-1.04	-0.857	-1.3	-0.754	-1.16	-0.597	-1.77	-1.83	-1.77	-2.25	-1.14	-1.52	-0.957	-0.927	-1.71	-1	-2.27	-2.34	-2.06	-1.67	-2.48	-1.59	-0.623	-0.871	-1.68	-2.41	-0.21	-0.669	-1.9	-0.293	-1.46	-0.955	-2.27	-1.63	-1.86	-1.17	-1.96	-1.04	-1.34	-1.78	-1.33	-1.26
SH2D1A	Inflamm	-1.42	-1.35	-1.22	-1.27	-1.33	-1.18	-1	-1.53	-1.38	-0.818	-1.55	-0.959	-1.26	-1.13	-1.52	-1.97	-1.56	-1.71	-1.42	-1.07	-1.81	-1.53	-1.03	-1.59	-1.54	-1.06	-1.37	-1.36	-1.46	-1.1	-1.14	-1.55	-1.57	-1.16	-1.26	-1.23	-1.39	-1.14	-1.3	-1.64	-1.64	-1.5	-1.11	-1.14	-1.2	-1.25	-1.29	-0.879
SHMT1	Inflamm	-1.37	-3.6	-3.35	-3.6	-2.14	-4.15	-0.596	-3.15	-3.18	-1.96	-2.67	-2.8	-2.89	-3.14	-0.222	-2.96	-2.65	-3.11	-2.64	-2.55	-2.86	-3.65	-2.95	-2.88	-2.89	-2.81	-2.03	-2.99	-2.07	0.127	-2.47	-2.69	-2.53	-2.37	-2.92	-1.96	-4.22	-2.15	-3.53	-2.88	-4.46	-3.12	-2.78	-2.72	-2.78	-2.53	-4.64	-0.0383
SIGLEC1	Inflamm	-2.29	-1.01	-1.97	-3.47	-2.28	-2.43	-1.99	0.146	-1.4	-0.67	-1.56	-1.32	-1.71	-1.39	-0.956	-1.29	-0.745	-0.882	-1.59	-1.21	-1.6	-1.41	-0.516	-1.38	-1.06	-0.681	-1.87	-0.611	-0.45	-1.39	-1.12	-1.83	-0.886	-0.695	-1.73	-0.849	-1.52	-1.46	-1.98	-0.849	-2.15	-0.967	-1.02	-0.902	-0.808	-0.397	-2.39	-0.952
SIGLEC10	Inflamm	-2.72	-1.76	-3.02	-2.67	-2.23	-2.86	-2.89	-1.03	-1.52	-1.76	-2.08	-1.89	-1.83	-1.53	-1.65	-1.57	-0.972	-1.21	-1.87	-1.81	-1.84	-2.04	-1.8	-1.59	-1.6	-1.32	-1.84	-1.55	-1.67	-1.03	-1.58	-2.4	-1.47	-1.69	-2.22	-1.15	-2.08	-1.9	-1.92	-2.99	-3.99	-2.16	-1.79	-2.4	-1.74	-0.887	-2.76	-1.54
SIRPB1	Inflamm	0.0507	0.918	0.826	0.702	1.2	1.27	0.97	1.54	1.1	1.17	1.37	0.974	1.1	1.78	1.89	1.01	1.41	1.13	1.25	1.27	1.2	1.24	0.858	0.772	1.47	1.16	0.343	1.22	1.15	-0.322	1.23	0.732	1.49	1.64	0.969	1.85	1.34	1.09	1.28	0.87	0.665	1.54	1.54	1.19	1.08	1.51	0.973	1.64
SIT1	Inflamm	-0.916	-1.57	-1.28	-0.701	-1.44	-1.58	-0.781	-1.03	-0.937	-0.909	-1.09	-1.36	-1.02	-0.721	-1.26	-0.787	-1.03	-1.24	-1.13	-0.731	-0.958	-1.08	-1.12	-0.867	-1.53	-0.989	-0.939	-1.43	-1.19	-1.45	-1.12	-1.22	-1.77	-1.14	-0.892	-0.51	-0.932	-1.32	-1.04	-1.27	-1.57	-1.12	-1.35	-0.8	-0.91	-1.16	-0.96	-0.776
SKAP2	Inflamm	-1.66	-1.14	-1.88	-1.62	-2.29	-1.81	-1.19	-1.14	-1.71	-1.71	-1.95	-1.53	-1.48	-1.71	-1.36	-1.79	-1.87	-1.47	-1.79	-1.86	-1.97	-1.95	-1.81	-1.8	-1.8	-1.73	-1.32	-1.47	-1.56	-0.57	-1.64	-1.87	-1.35	-1.32	-1.82	-1.55	-1.69	-1.9	-2.3	-1.37	-1.73	-1.94	-1.65	-1.59	-1.41	-2.07	-1.88	-1.13
SLAMF1	Inflamm	-2.74	-3.23	-7.77	-1.54	-3.13	-7.46	-2.93	-2.74	-7.56	-7.14	-7.34	-2.53	-3.13	-4.75	-1.33	-1.79	-3.24	-4.26	-2.89	-7.17	-1.41	-7.42	-1.7	-2.13	-3.3	-7.53	-7.55	-2.01	-4.31	-2.87	-7.32	-3.63	-2.5	-1.4	-3.86	-3.64	-2.03	-3.8	-2.81	-1.49	-7.65	-2.52	-7.56	-2.47	-2.04	-5.16	-2.85	-2.8
SLAMF7	Inflamm	-2.17	-1.96	-2.11	-3	-2.72	-2.57	-2.96	-2.75	-2.16	-1.98	-2.78	-3.13	-2.52	-2.15	-2.53	-3.12	-2.22	-2.76	-3.81	-2.15	-2.53	-2.77	-2.23	-2.58	-2.26	-2.28	-2.85	-2.7	-2.47	-2.41	-2.23	-2.14	-2.6	-3.18	-2.42	-2.07	-2.23	-1.86	-2.59	-1.84	-2.76	-2.77	-2.64	-2.56	-2.31	-2.35	-2.91	-2.85
SLC39A5	Inflamm	-2.54	-2.74	-2.81	-2.92	-2.77	-2.32	-2.86	-2.83	-2.59	-2.52	-3.15	-2.34	-2.73	-2.94	-2.59	-2.71	-3.02	-3.07	-2.82	-2.2	-2.71	-2.59	-2.29	-2.83	-2.65	-2.88	-2.98	-2.51	-2.95	-2.86	-2.77	-3.34	-3.23	-3.53	-2.98	-2.39	-2.69	-2.24	-2.48	-3.17	-3.21	-2.55	-2.95	-2.53	-2.38	-2.04	-2.85	-2.57
SMOC2	Inflamm	-0.184	0.974	-0.045	-0.271	-0.156	0.213	-0.337	1.1	0.094	0.25	0.0466	0.18	0.634	0.456	0.446	-0.768	0.0664	0.0892	0.816	-0.198	0.101	0.55	-0.754	-0.0143	0.704	0.32	-0.467	-0.501	-0.161	1.97	-0.184	-0.422	0.522	0.486	-0.738	0.521	0.778	1.17	0.124	0.455	-0.101	0.939	1.14	0.229	1.07	2.03	-0.0353	2.42
SMPDL3A	Inflamm	-0.473	-0.553	-0.542	0.165	-0.207	-0.112	-0.431	-0.21	-0.182	-0.0744	0.158	0.192	-0.455	-1.09	-0.573	-0.588	-0.259	-0.289	-0.315	-1.29	-0.144	-0.151	-0.339	-0.794	-0.876	-0.464	-0.586	-0.188	0.124	0.162	0.11	-0.286	-0.072	0.0113	-0.262	-0.167	0.0821	-0.618	-0.0844	-0.568	-0.701	-0.625	0.425	-0.734	0.233	-0.529	-0.135	0.385
SPINK4	Inflamm	-0.926	-0.888	-1.24	-1.01	-1.05	-1.24	-1.39	-0.982	-1.32	-1.02	-1.24	-1.35	-0.976	-1.61	-1.55	-1.26	-0.983	-1.62	-1.07	-1.09	-0.948	-1.42	-0.667	-1.15	-1.01	-0.665	-0.993	-1.25	-1.32	-1.37	-0.952	-1.19	-1.16	-1.45	-1.19	-0.924	-1.11	-1.07	-1.2	-0.986	-1.62	-0.908	-1.15	-1.43	-0.986	-1.01	-1.11	-1.3
SPINT2	Inflamm	5.39	5.63	5.59	5.32	5.4	5.16	5.4	5.95	5.64	5.81	5.66	6.02	5.56	5.69	5.78	5.25	5.63	5.36	5.78	5.73	5.67	5.7	5.69	5.54	5.66	5.51	5.02	5.58	5.55	5.86	5.95	5.47	5.87	5.87	5.29	5.8	5.84	5.62	5.56	5.7	5.51	5.74	5.81	5.71	5.74	5.88	5.43	5.82
SPON1	Inflamm	2.25	2.18	1.13	1.95	1.82	1.61	1.41	2.6	1.99	2.73	2.25	2.17	2.68	2.51	2.53	1.95	2.75	2.56	2.89	2.29	2.22	2.61	2.08	2.26	2.63	2.11	1.78	2.47	2.67	3.73	2.14	1.9	3.12	2.64	1.22	2.7	2.08	2.68	2.36	1.9	1.03	2.53	2.84	2.18	2.73	3.15	1.05	2.95
SPRY2	Inflamm	1.97	2.38	2.26	2.28	1.7	2.12	2.39	2.75	2.14	2.75	2.02	1.62	2.41	2.02	2.38	0.522	2.37	1.39	2.69	2.9	1.87	2.7	1.4	2.11	1.98	1.28	0.526	1.38	1.99	1.95	1.21	1.3	2.88	2.15	0.678	2.32	2.5	2.99	2.12	2.88	2.28	2.89	2.76	2.43	3.22	3.9	2.13	4.09
SRPK2	Inflamm	-0.0356	0.328	0.197	0.0118	0.324	0.435	0.025	0.205	0.171	0.417	0.353	0.638	0.175	0.1	0.153	0.0035	0.118	0.195	0.0276	0.462	0.524	0.267	0.337	0.455	0.328	0.337	0.259	0.372	0.0375	0.275	0.696	0.454	0.426	0.513	0.388	0.109	0.173	0.244	0.45	-0.103	0.0052	0.308	0.179	0.0438	0.22	0.339	0.457	0.403
STX8	Inflamm	-0.537	-0.625	-0.815	-0.777	-0.617	-0.72	-0.463	-0.16	-0.134	0.162	-0.413	0.0419	-0.642	-0.25	-0.261	-0.703	-0.554	-0.617	-0.12	-0.0194	-0.208	-0.186	-0.527	-0.252	-0.124	-0.429	-0.882	-0.192	-0.457	-0.188	0.127	-0.669	0.0984	0.0046	-0.396	0.277	-0.327	-0.284	-0.768	-0.0811	-0.988	0.0305	-0.105	-0.988	0.135	0.533	-0.904	0.464
SULT2A1	Inflamm	-0.528	-0.738	-0.607	-0.412	-0.596	-0.732	-0.408	-1.01	-0.406	-0.527	-0.46	-0.245	-0.333	-0.701	-0.866	-0.841	-0.771	-0.852	-0.439	-0.485	-0.47	-1.28	-0.385	-0.591	-0.712	-0.495	-0.637	-0.702	-0.593	-0.278	-0.575	-1.02	-0.166	-1.01	-0.605	-0.848	-0.541	-0.342	-0.893	-0.673	-0.795	-0.552	-0.562	-0.897	-0.785	-0.607	-0.972	-0.79
TANK	Inflamm	-0.0376	0.253	0.284	0.259	0.502	0.434	0.851	-0.507	0.547	-0.0227	-0.447	-0.39	0.584	0.622	-0.572	1.15	-0.538	0.947	0.245	-0.103	0.9	0.825	-0.934	0.661	0.503	0.413	0.0332	-0.41	0.0144	0.472	-0.544	0.165	1.23	0.195	-0.427	0.687	-0.682	-0.0878	-0.669	-0.681	0.421	-0.149	0.218	-0.0093	0.6	0.602	-0.136	1.19
TBC1D5	Inflamm	-0.99	-1.24	-0.518	-0.808	-0.5	-0.0683	-0.712	-1.09	-0.409	-0.643	-0.551	-1.04	-0.8	-1.06	-0.687	-1.49	-0.702	-1.22	-0.723	-0.626	-0.955	-0.559	-0.105	-0.602	-0.922	-0.586	-1.35	-0.726	-0.73	-0.533	-0.654	-0.566	-0.725	-0.753	-0.421	-1.28	-1.04	-0.886	-0.59	-0.841	-1.3	-0.51	-0.745	-1.31	-0.895	-0.332	-0.801	-0.907
TFF2	Inflamm	-4.49	-4.18	-4.32	-3.99	-3.18	-5.6	-4.36	-2.7	-3.66	-4.35	-3.3	-3.85	-3.64	-2.53	-3.77	-3.06	-3.92	-3.42	-4.87	-4.6	-2.48	-2.8	-5.18	-3.78	-3.59	-1.81	-3.98	-2.8	-3.04	-1.56	-3.26	-4.83	-3.32	-3.82	-4.46	-3.28	-4.23	-3.62	-4.58	-3.18	-3.84	-3.57	-3.38	-3.75	-3.51	-3.22	-5.29	-2.93
TGFA	Inflamm	2.1	2.61	2.31	1.81	2.49	2.44	2.29	2.78	2.41	2.87	2.65	2.61	2.6	3.2	2.59	2.17	2.41	2.32	2.73	2.77	2.36	2.55	2.29	2.63	2.91	2.87	2.37	2.52	2.47	2.67	2.66	2.18	2.78	2.61	2.16	3.12	2.36	2.5	2	2.42	1.97	3.04	2.99	2.47	2.66	2.89	2.22	3.03
TGFB1	Inflamm	-4.66	-4.11	-4.75	-4.22	-4.49	-4.07	-4.29	-3.57	-4.1	-3.83	-3.89	-3.91	-4.36	-3.98	-3.98	-4.27	-3.91	-4.35	-3.5	-3.71	-4.11	-3.67	-4.32	-4.07	-3.86	-3.94	-3.99	-3.6	-3.98	-3.41	-3.73	-4.12	-3.88	-3.96	-4.24	-3.44	-3.92	-3.91	-4.14	-3.97	-4.72	-3.71	-3.31	-4.22	-3.9	-3.85	-4.49	-3.55
TIMP3	Inflamm	-1.02	-0.547	-0.845	-0.177	-0.57	0.108	-0.87	0.0798	0.76	0.735	1.23	1.08	0.987	1.17	1.59	0.517	2.13	1.23	1.51	0.982	1.05	1.92	0.0905	0.468	1.94	1.15	-0.676	1.86	1.08	0.892	1.37	0.0882	1.78	1.83	-0.57	2.04	-0.337	1.39	0.364	0.932	-1.75	1.99	2.32	-0.454	1.3	2.27	-1.57	2.79
TLR3	Inflamm	-1.87	-0.0674	-0.724	-0.331	-0.0119	-0.932	-0.167	1.13	0.608	0.779	-0.276	-0.412	-0.227	0.0762	-0.106	-0.0466	0.306	0.448	0.114	0.349	-0.375	-0.612	-0.597	-1.19	-0.11	0.275	-0.44	0.573	1.96	-1.28	-0.0582	-1.02	-0.507	-0.0274	-0.464	1.29	0.56	-0.368	-0.38	-0.386	-1.02	0.227	0.14	0.197	0.253	-0.168	-0.716	1.27
TNF---3	Inflamm	-2.59	-2.26	-2.52	-2.85	-2.69	-2.66	-1.89	-2.66	-2.25	-1.97	-2.06	-2.8	-2.19	-1.91	-2.05	-1.96	-2.54	-1.76	-1.98	-2.48	-2.21	-2.22	-1.82	-1.94	-2.98	-2.22	-3.24	-2.16	-1.87	-2.42	-2.39	-2.15	-2.51	-2.44	-1.99	-2.03	-2.82	-2.86	-2.72	-3.09	-3.41	-3.03	-2.35	-2.13	-1.87	-1.96	-2.56	-2.14
TNFAIP8	Inflamm	0.393	-0.194	-0.361	0.275	-0.199	0.764	0.326	-0.581	0.528	0.179	0.47	-0.468	-0.303	-0.211	-0.228	-0.74	-0.248	-0.138	0.458	0.679	-0.143	0.142	0.142	-0.0413	-0.246	-0.67	-0.186	-0.638	-1.4	-0.528	0.0362	-0.326	-0.231	-0.0553	0.193	0.142	-0.174	-0.313	0.198	-0.126	0.256	-0.713	-1.03	-0.644	0.378	-0.378	-0.354	-0.644
TNFRSF11A	Inflamm	-1.46	-0.0006	-1.52	-1.69	-0.868	-0.784	-1.21	0.0514	-1.11	-0.401	-0.69	-0.842	-0.836	-0.615	-0.311	-1.16	-0.381	-0.207	-0.467	-0.53	-0.36	-0.685	-1.16	-1.34	-0.552	-0.753	-1.44	-0.103	-1.1	-0.355	-1.09	-1.16	-0.0177	0.105	-1.58	-0.43	-0.154	-0.751	-1.06	-0.928	-1.12	-0.525	-0.126	-0.533	-0.603	0.198	-1.68	0.29
TNFRSF11B	Inflamm	-0.944	0.169	0.503	1.37	1.14	2.48	0.82	2.61	1.8	1.13	1.58	1.53	1.75	2.43	1.49	2.31	2.2	2.7	1.84	2.77	1.9	1.99	1.04	1.36	1.35	2.53	1.39	3.46	2.68	-0.0494	2.06	0.497	1.43	1.94	0.934	2.2	0.727	1.77	1.33	1.87	-0.414	1.69	2.09	0.0501	1.6	1.32	0.0423	3.39
TNFRSF13B	Inflamm	-4.97	-4.14	-4.71	-3.87	-3.92	-4.3	-3.22	-2.89	-3.34	-3.03	-3.05	-3.05	-3.44	-3.68	-2.64	-2.92	-2.7	-2.69	-3	-3.28	-3.05	-2.94	-2.99	-3.33	-2.92	-2.85	-3.27	-2.99	-2.58	-2.86	-3.08	-3.59	-2.73	-2.77	-3.35	-2.84	-3.19	-3.37	-3.94	-2.94	-4.3	-3.11	-3.34	-2.97	-2.96	-3.06	-3.82	-2.98
TNFRSF13C	Inflamm	0.804	1.04	0.418	0.68	0.946	0.666	1.09	1.61	1.22	1.75	1.44	0.876	1.11	1.73	0.915	1.24	1.36	1.66	1.44	1.7	1.09	1.41	0.705	1.39	1.06	0.72	0.163	2.24	1.29	0.926	0.617	0.358	1.66	1.34	0.751	1.75	1.49	0.144	0.333	0.584	0.442	1.68	1.39	1.77	1.37	0.89	0.0349	2.14
TNFRSF14	Inflamm	0.787	2.11	1.34	1.15	1.48	1.53	1.4	2.6	1.65	2.31	1.68	1.97	1.65	2.31	2.19	1.35	2.03	1.78	1.95	2.1	1.82	1.76	1.68	1.27	2.22	1.66	0.854	2.21	1.63	1.86	1.9	1.16	2.29	2.46	1.08	2.6	2.7	1.58	2.01	1.88	1.5	2.16	2.27	1.97	1.8	2.45	1.16	2.6
TNFRSF4	Inflamm	-3.85	-3.77	-5.01	-4.64	-3.84	-4.61	-4.61	-2.94	-3.99	-3.95	-4.01	-3.82	-4.13	-4.01	-3.93	-4.4	-3.54	-3.67	-4.63	-3.81	-3.44	-3.92	-4.14	-4.36	-3.66	-3.78	-4.84	-3.41	-4.01	-3.03	-4.12	-4.68	-3.71	-3.4	-4.64	-2.97	-2.76	-3.6	-3.99	-3.56	-4.52	-3.5	-3.3	-4.03	-3.68	-3.46	-4.44	-2.9
TNFSF10	Inflamm	-7.97	-6.7	-8.47	-7.65	-7.79	-8.41	-7.33	-7.58	-6.95	-5.9	-5.83	-7.39	-8.36	-7.07	-6.58	-7.83	-7.22	-6.7	-6.2	-6.16	-6.67	-6.56	-5.98	-6.9	-6.01	-6.58	-6.82	-6.04	-6.99	-7.4	-6.98	-7.19	-6.81	-6.91	-7.09	-5.86	-6.75	-6.52	-7.61	-6.41	-7.72	-6.92	-5.4	-6.95	-6.08	-6.34	-8.69	-5.58
TNFSF11	Inflamm	-4.27	-4.24	-4.29	-3.68	-4.43	-3.37	-3.52	-3.93	-2.48	-3.33	-3.41	-3.38	-4.58	-4.49	-4.26	-2.78	-3.29	-3.52	-3.65	-3.56	-3.76	-4.32	-2.97	-3.71	-3.24	-2.68	-3.82	-3.28	-4.58	-3.05	-3.48	-3.53	-4.04	-4.03	-2.82	-4.99	-3.47	-4.37	-4.85	-4.32	-3.88	-3.02	-5.01	-3.68	-2.91	-4.04	-4.79	-3.77
TNFSF12	Inflamm	-1.56	-0.854	-1.45	-1.1	-0.189	-0.848	-0.918	0.653	0.391	0.825	0.114	0.127	0.0801	0.595	0.45	0.081	0.42	0.113	0.367	0.21	0.428	0.14	-0.096	-0.0483	0.084	0.2	-0.549	0.601	0.0546	0.0794	-0.137	-0.332	0.94	0.802	-0.343	1.37	1.1	0.55	0.185	0.0729	-0.408	0.532	0.928	0.185	0.325	0.506	-0.283	1.34
TNFSF13	Inflamm	-0.524	1	0.201	1.51	0.824	1.44	1.11	2.67	1.21	1.74	1.17	1.17	1.66	1.78	1.51	1.56	1.75	1.67	1.04	1.54	1.64	1.61	1.18	1.42	1.52	1.82	0.835	2.31	1.85	0.672	1.4	0.931	1.67	1.51	0.428	2.31	1.45	1.27	1.13	1.34	0.172	1.91	2.36	0.964	1.54	2.04	0.525	2.07
TPP1	Inflamm	3.96	4.02	4.06	4.36	4.31	4.12	4.25	4.47	4.48	4.58	4.44	4.6	4.37	4.43	4.56	4.45	4.26	4.24	4.27	4.37	4.42	4.24	4.49	4.42	4.23	4.51	4.35	4.51	4.49	4.39	4.6	4.06	4.5	4.64	4.36	4.69	4.52	4.25	4.47	4.03	3.72	3.79	4.62	4.22	4.54	4.01	3.96	4.57
TPSAB1	Inflamm	-5.02	-6.58	-7.74	-7.11	-5.72	-7.53	-7.15	-7.03	-6.63	-7.15	-5.96	-7.08	-6.94	-5.15	-3.94	-7.94	-6.11	-6.77	-6.95	-6.72	-7	-6.49	-6.75	-6.79	-6.43	-5.42	-5.39	-5.8	-7.27	-5.14	-7.27	-5.12	-6.73	-6.81	-6.95	-6.02	-6.67	-5.16	-7.54	-6.51	-7.46	-4.85	-7.05	-6.46	-7.2	-6.23	-7.76	-4.62
TPT1	Inflamm	-0.265	-0.0187	0.55	-0.361	-0.0777	-1.24	-0.348	-0.316	-0.235	-0.0683	-1.19	-0.764	0.105	0.24	0.191	-0.45	0.0048	0.0179	0.338	0.304	0.41	-0.0813	-0.406	-0.551	0.0862	-0.0772	-0.268	-0.311	-0.0212	-0.359	-0.806	0.141	0.491	-0.734	0.299	-1.79	-2.01	-0.241	-0.561	-1.13	-0.405	-0.304	-0.63	-1.23	-0.483	0.41	-0.54	-0.0513
TRAF2	Inflamm	-1.58	-2.17	-1.66	-2.18	-2.17	-1.81	-1.53	-2.03	-1.52	-1.67	-1.83	-1.63	-2.29	-2.05	-1.57	-1.96	-2.16	-2.13	-1.91	-2.18	-1.95	-2.48	-1.85	-2.26	-2.29	-1.67	-1.59	-2.06	-1.73	-1.25	-1.43	-2.1	-2.46	-2.09	-2.1	-1.82	-2.57	-1.54	-2.37	-1.88	-1.77	-2.35	-1.94	-2.44	-1.75	-1.99	-2.1	-1.36
TREM2	Inflamm	-0.564	1.48	-0.772	0.803	-0.0843	0.915	0.151	3.13	2.44	2.72	3.02	2.63	2.16	2.98	3.3	2.48	3.06	3.51	2.86	3.08	2.54	2.82	2.38	2.14	2.86	3.62	2.04	4.15	3.54	1.9	3.28	1.87	2.98	2.59	1.57	3.38	1.64	2.25	1.54	2.26	0.387	2.51	2.7	1.25	2.04	2.85	-0.839	2.63
TRIM21	Inflamm	-1.78	-2.11	-2.04	-1.94	-1.91	-1.87	-1.13	-2.61	-2.43	-1.88	-2.27	-2.46	-1.88	-2.4	-0.903	-2.14	-2.63	-2.15	-1.52	-2.31	-2.26	-2.75	-2.21	-2.44	-2.79	-1.19	-2.02	-1.62	-1.89	-1.41	-2.2	-1.64	-2.15	-2.51	-1.8	-1.45	-2.34	-1.46	-2.12	-1.84	-2.04	-1.81	-1.62	-1.2	-1.73	-1.82	-2.22	-1.06
TRIM5	Inflamm	0.369	0.0786	0.172	0.529	0.592	1.01	0.264	0.513	0.809	0.749	0.74	0.75	0.11	0.182	0.264	-0.433	-0.444	0.177	0.491	0.244	0.462	0.431	0.702	0.847	0.746	-0.289	0.812	0.733	-0.033	0.669	1.05	0.618	-0.0967	0.132	0.886	0.0682	0.491	0.796	0.326	0.171	0.358	0.34	-0.739	0.798	0.336	0.957	0.523	1.03
VASH1	Inflamm	0.34	-0.116	0.043	0.224	0.0691	0.285	0.0618	0.304	0.152	0.271	0.317	0.397	0.257	0.175	0.244	0.0773	0.149	0.128	0.276	0.112	0.0897	0.183	0.438	0.269	0.136	0.503	0.147	0.126	-0.0448	0.161	0.374	0.2	0.148	-0.04	0.405	0.154	-0.0002	0.257	0.0699	0.291	0.2	0.218	0.143	0.0729	0.11	0.214	0.407	0.348
VEGFA	Inflamm	-1.65	-0.683	-1.5	-1.45	-1.18	-1.12	-1.56	-0.613	-1.16	-0.406	-0.982	-0.951	-0.999	-1.2	-0.993	-1.67	-0.808	-1.36	-0.458	-0.606	-1.57	-0.852	-1.3	-1.03	-0.607	-0.974	-1.51	-1.95	-1.09	-0.552	-2.17	-1.5	-0.251	-0.566	-1.77	-0.532	-0.559	-0.537	-1.02	-0.962	-1.69	-0.37	-0.325	-0.95	-0.823	-0.255	-1.51	0.605
VEGFD	Inflamm	-8.96	-6.55	-6.58	-7.48	-6.2	-6.98	-6.21	-5.19	-4.55	-5.14	-4.1	-5.14	-4.97	-4.34	-4.48	-5.06	-4.08	-4.26	-4.86	-3.8	-4.66	-4.91	-5.41	-4.56	-4.4	-4.4	-5.91	-4.36	-5.02	-5.94	-5.22	-6.54	-4.53	-4.64	-5.39	-4.42	-5.52	-5.56	-5.18	-5.27	-8.02	-4.21	-4.66	-6.81	-5.14	-5.35	-6.76	-5.14
WAS	Inflamm	0.555	0.924	1.58	1.06	0.674	1.3	1.4	0.747	0.576	1.31	1.31	0.49	0.624	0.607	1.14	1.08	0.864	1.35	0.583	1.09	0.757	0.959	1.1	1.26	0.867	1.35	1.61	0.674	1.07	1.41	0.852	0.722	1.29	1.14	1.53	0.447	0.901	0.392	1.4	0.54	0.277	0.598	0.269	1.61	0.606	0.0489	1.13	0.981
WFIKKN2	Inflamm	4.36	4.24	4.31	4.3	3.84	3.75	4.13	4.45	4.31	4.44	4.41	4.36	4.35	4.4	4.33	4.2	4.4	4.39	4.26	4.43	4.32	4.38	4.21	4.34	4.14	4.14	4.04	4.18	4.19	4.28	4.25	4.23	4.21	4.23	3.87	4.49	4.07	4.33	4.34	4.39	4.28	4.29	4.39	4.14	4.44	4.37	3.85	4.36
WNT9A	Inflamm	-1.98	-1.44	-1.49	-1.63	-2.09	-2	-1.62	-1.85	-1.99	-1.84	-1.85	-1.98	-1.44	-1.38	-1.78	-1.66	-1.42	-1.1	-1.75	-1.54	-1.63	-1.76	-2.04	-1.59	-1.88	-1.83	-2.03	-1.52	-1.85	-1.7	-2.2	-2.07	-1.52	-1.51	-2.05	-1.92	-1.74	-1.85	-1.74	-1.88	-1.74	-1.94	-1.86	-1.72	-1.98	-1.76	-1.87	-1.51
YTHDF3	Inflamm	-0.34	0.262	-0.815	0.418	-0.299	-0.196	0.368	0.705	-1.47	-0.257	-0.361	-0.0154	0.181	-0.0118	0.634	0.208	-0.335	-0.421	-0.745	1.34	0.639	-0.469	-0.687	0.554	-0.536	-1.53	-0.348	-0.527	-0.991	0.126	-0.026	-0.0114	-2.22	0.732	-0.217	-0.933	-2.78	-1.13	-2.48	-0.153	0.314	-0.837	-0.263	-0.612	-0.936	-0.008	-1.52	-1.11
ACAN	Cardiomet	0.823	-0.308	-0.831	-1.89	-0.874	-1.4	-1.37	-1.83	-1.27	-0.989	-1.48	-0.779	-1.16	-1.32	-0.887	-1.52	-1.08	-1.65	-1.02	-0.854	-0.727	-1.11	-1.51	-1.48	-1.27	-1.2	-1.53	-0.946	-1.16	1.34	-1.45	-1.68	-0.593	-0.2	-1.57	-1.51	-0.89	0.477	-1.74	-0.423	-1.04	-0.543	-0.642	-0.383	-0.7	-0.064	-1.86	3.25
ACE2	Cardiomet	-2.88	-2.77	-2.98	-2.54	-2.7	-2.61	-2.47	-3.15	-2.73	-2.66	-2.27	-3.18	-2.99	-2.64	-2.63	-2.9	-2.71	-2.74	-2.7	-2.55	-2.77	-2.65	-2.75	-2.89	-2.78	-2.89	-3.25	-2.96	-2.98	-2.52	-3.16	-2.78	-3.02	-2.78	-3.28	-2.97	-2.31	-2.78	-3.05	-2.89	-2.85	-2.95	-3.14	-2.73	-3.18	-2.86	-2.67	-2.59
ACOX1	Cardiomet	-0.803	-0.812	0.076	-0.278	-0.878	-0.3	-0.626	-0.16	0.44	-2.09	-0.27	-0.27	0.0014	-0.413	-0.767	-0.355	-0.374	-0.598	-0.656	-0.564	0.0231	-0.488	-0.258	-0.472	0.119	0.382	-0.148	-1.69	-0.238	-0.857	-0.393	-0.0326	0.299	-0.153	-1.16	-0.276	-0.642	-0.355	-0.425	-1.04	-0.781	0.573	0.16	-1.74	-1.72	-0.207	0.316	0.235
ACP5	Cardiomet	-3.91	-3.13	-3.79	-3.97	-3.21	-3.58	-3.36	-2.3	-2.45	-1.74	-2.03	-3.07	-2.05	-2.11	-2.74	-2.01	-1.42	-1.88	-2.29	-1.88	-1.77	-2.49	-2.22	-1.78	-1.51	-2.32	-3.24	-2.14	-1.49	-2.88	-3.08	-3.47	-1.91	-2.81	-3.03	-1.06	-3.02	-2.8	-2.57	-2.74	-3.45	-1.88	-1.57	-3.61	-2.51	-2.2	-2.57	-1.51
ACTA2	Cardiomet	-0.723	-0.909	-0.518	-0.596	-0.969	-0.539	-1.1	-0.825	-0.565	-0.963	-0.547	-0.982	-0.65	-0.751	-0.345	-0.734	-0.383	-0.681	-1.28	-0.426	-0.893	-0.822	-1.39	-1.3	-0.836	-0.598	-0.786	-0.84	-0.456	0.499	-0.632	-0.826	-1.34	-0.654	-0.803	-0.14	-1	-0.741	-1.07	-0.688	-1.13	-0.543	-0.314	-0.977	-0.673	-0.946	-1.15	-0.726
ACY1	Cardiomet	-4.54	-4.1	-3.35	-4.58	-3.86	-4.68	-3.82	-5.04	-4.64	-3.47	-4.96	-3.91	-4.61	-4.15	-3.48	-4.29	-4.95	-3.77	-4.32	-4.01	-4.06	-5.03	-4.12	-4.27	-3.84	-4.76	-5.38	-5.07	-3.45	-0.767	-3.89	-4.64	-3.57	-3.26	-3.78	-3.88	-4.49	-4.16	-4.18	-4.55	-4.79	-4.53	-3.76	-3.64	-3.77	-3.39	-4.18	-2.04
ADA2	Cardiomet	-3.28	-2.64	-3.94	-3.09	-2.84	-3.61	-2.87	-0.838	-2.46	-2.59	-2.45	-2.74	-2.4	-2.28	-2.11	-1.93	-1.98	-1.78	-2.82	-2.35	-2.02	-2.48	-1.88	-2.43	-2.56	-2.1	-2.63	-1.07	-1.61	-2.8	-1.73	-2.68	-2.27	-2.01	-2.72	-1.8	-1.85	-3.09	-2.68	-2.73	-3.51	-2.66	-2.07	-1.69	-2.78	-2.61	-2.93	-1.86
ADAM15	Cardiomet	-3.31	-1.57	-1.6	-1.68	-2.2	-2.57	-1.35	-0.987	-1.29	-1.16	-2.01	-1.66	-2.07	-1.58	-1.63	-2.01	-1.32	-1.87	-2.36	-1.68	-1.33	-1.57	-2.62	-2.37	-2.58	-1.56	-1.92	-1.63	-1.97	-2.63	-2.63	-2.98	-2.06	-1.47	-2.02	-0.482	-1.05	-1.85	-1.85	-1.88	-2.7	-1.2	-0.545	-1.51	-1.79	-1.37	-1.55	-0.19
ADAMTS13	Cardiomet	-7.36	-6.72	-7.02	-7.17	-7.31	-7.42	-7.21	-6.72	-7.16	-6.84	-6.59	-6.86	-6.89	-6.88	-7.31	-7.06	-5.82	-5.7	-6.68	-7.18	-6.74	-6.76	-7.33	-7.31	-6.75	-6.49	-7.23	-6.16	-6.42	-5.23	-7.37	-6.79	-6.82	-6.12	-7.49	-7.12	-7.49	-6.71	-6.92	-6.38	-7	-6.65	-6.77	-7.57	-6.8	-6.74	-7.5	-6.74
ADAMTS16	Cardiomet	-0.944	-1.16	-1.15	-1.03	-1.26	-1.75	-1.21	-0.882	-1.53	-0.964	-0.959	-1.44	-0.965	-0.789	-1.03	-0.658	-1.09	-1.01	-0.863	-1.4	-0.869	-0.662	-1.25	-1.05	-1.16	-1.03	-1.46	-0.973	-1.35	-0.493	-1.65	-1.29	-1.23	-1.07	-0.885	-1.1	-1.14	-1.3	-1.35	-1.52	-1.55	-0.796	-0.74	-1.28	-1.58	-1.43	-1.17	-0.992
ADGRG2	Cardiomet	-3.89	-3.61	-3.81	-3.87	-4.27	-4.39	-3.98	-3.67	-3.66	-3.15	-4.44	-3.72	-4.33	-3.5	-3.5	-3.28	-3.51	-2.92	-3.59	-4.17	-3.89	-3.65	-5.03	-3.6	-4.6	-3.4	-5.05	-3.59	-3.88	-0.934	-3.69	-4.96	-3.06	-2.79	-4.17	-3.78	-3.48	-3.43	-3.8	-3.22	-4.21	-3.14	-3.77	-3.86	-3.38	-3.38	-4.58	-3.5
ADH4	Cardiomet	-5	-5.24	-5.3	-5.16	-4.93	-5.53	-4.77	-5.6	-4.87	-4.87	-5.09	-5.41	-5.5	-5.41	-4.89	-5.14	-4.66	-5.46	-5.66	-5.57	-4.49	-5.18	-5.09	-5.54	-5.66	-5.49	-5.34	-5.12	-5.13	-4.73	-4.69	-4.72	-5.39	-5.71	-5.14	-5.22	-5.06	-5.08	-4.98	-5.24	-5.05	-5.52	-5.35	-5.38	-5.57	-5.32	-5.19	-5.52
AGXT	Cardiomet	-3.21	-3.36	-3.06	-3	-2.72	-2.59	-2.46	-3.24	-2.31	-3.3	-2.57	-3.02	-3.53	-3.13	-3.28	-3.27	-2.98	-1.72	-2.78	-2.97	-2.99	-3.08	-2.73	-3.41	-2.82	-2.96	-3.72	-3.44	-2.84	0.264	-3.26	-3.24	-2.88	-3.6	-2.81	-3.45	-3.35	-3.35	-3.36	-2.07	-2.98	-3.34	-3.36	-3.12	-3.37	-3.18	-3.1	-3.01
AHCY	Cardiomet	0.746	0.462	0.699	0.241	0.141	0.658	2.1	-0.0019	0.848	0.364	0.734	0.892	-0.186	0.784	2.26	-0.203	0.193	0.572	0.622	0.78	1.27	0.947	0.882	0.156	0.999	1.33	0.997	0.769	1.59	1.73	1.07	-0.273	2.47	1.42	1.38	0.122	0.465	1.35	-0.264	0.49	0.174	0.695	0.569	0.436	0.546	0.598	0.454	1.49
AK1	Cardiomet	-0.31	-0.17	-0.354	-0.962	-0.185	-0.339	2.02	-0.666	-0.335	-0.136	0.0504	0.262	-0.354	-0.57	0.779	-0.357	-0.62	-0.296	-0.705	-0.527	-0.444	-1.03	-0.457	-0.465	-0.447	-0.326	0.0249	0.0121	-0.007	0.188	-0.319	-0.0104	-0.113	0.244	0.348	-0.466	-0.833	-0.176	-0.305	-0.461	-0.576	-0.645	-0.319	-0.496	0.319	-0.472	-0.7	0.244
AKR1C4	Cardiomet	-0.33	-0.412	-0.871	-0.142	0.082	-0.194	0.117	-0.525	-0.86	-0.0581	-0.508	-0.416	-0.634	-0.118	-0.172	-0.053	-0.476	-0.365	-0.423	-0.444	-0.311	-0.194	-0.368	-0.0033	-0.958	-0.577	-0.628	-0.054	0.478	-0.174	-0.431	-0.304	-0.189	-0.814	-0.478	-0.351	-0.0126	0.0247	0.536	-0.228	-0.179	0.166	0.035	-0.299	-0.309	-0.796	-0.679	-0.752
ALCAM	Cardiomet	0.535	1.65	0.852	0.696	1.31	0.544	0.99	1.95	1.23	1.72	1.03	1.38	1.19	1.74	1.58	1.23	1.84	1.43	1.55	1.52	1.57	1.38	0.935	0.754	1.84	1.44	0.571	1.57	1.3	1.82	1.18	0.654	1.88	2.38	0.872	2.1	2.4	1.35	1.03	1.25	0.97	1.68	1.95	1.39	1.37	1.93	0.574	2.56
AMY2A	Cardiomet	-3.51	-2.2	-3.54	-2.72	-2.2	-3.41	-2.71	-1.18	-2.58	-2.1	-2.81	-1.97	-2.78	-2	-2.1	-2.46	-2.15	-1.77	-2.22	-2.52	-2.42	-2.03	-3.2	-2.8	-2.16	-2.69	-3.63	-2.2	-2.25	-3.55	-2.54	-3.01	-1.95	-1.79	-3.3	-1.89	-1.83	-2.36	-2.99	-2.21	-2.83	-2.2	-2.1	-2.47	-2.59	-2.2	-2.69	-1.91
AMY2B	Cardiomet	-3.05	-2.01	-3.68	-2.32	-2.01	-3.15	-2.51	-1.08	-2.25	-1.83	-2.12	-2.04	-1.79	-1.93	-2.42	-2.16	-1.86	-1.64	-1.84	-2.28	-1.93	-2.25	-2.75	-2.8	-1.85	-2.56	-3.66	-1.8	-2.36	-3.62	-2.68	-2.36	-2.28	-1.87	-3.48	-1.67	-1.67	-2.04	-2.28	-2.26	-2.85	-1.58	-1.64	-2.36	-2.45	-1.7	-3.07	-1.67
ANG	Cardiomet	-4.12	-4.06	-3.51	-4.41	-3.64	-4.57	-4.18	-2.57	-4.56	-4.26	-3.75	-4.09	-3.58	-3.51	-3.62	-2.88	-3.5	-3.42	-4.1	-3.95	-3.75	-3.97	-3.9	-4.29	-3.49	-3.61	-3.95	-2.85	-2.97	-3.48	-3.38	-4.51	-4.26	-3.58	-4.13	-3.82	-4.34	-4.11	-4.53	-3.88	-4.79	-3.8	-3.29	-4.92	-3.6	-4.05	-4.63	-2.87
ANGPTL1	Cardiomet	-1.1	0.626	0.675	0.741	1.11	1.22	0.728	1.6	1.45	1.11	1.38	1.19	1.57	1.69	1.6	1.76	1.97	2.01	1.57	1.82	1.73	1.36	0.81	0.997	1.63	1.91	1.3	2.01	1.66	0.542	1.27	0.341	1.41	1.39	0.815	1.7	0.334	1.01	1.2	1.44	-0.819	1.77	2.01	0.232	1.72	1.21	-0.301	1.55
ANGPTL3	Cardiomet	-5.63	-6.26	-8.07	-7.32	-5.9	-6.57	-6.47	-4.97	-6.77	-5.3	-6.33	-6.5	-5.75	-7.03	-5.58	-6.2	-5.57	-5.75	-5.94	-7.52	-5.77	-5.39	-6.18	-6.93	-5.76	-6.54	-6.36	-5.35	-4.87	-4.93	-5.59	-6.14	-6.17	-6.44	-7.68	-8.11	-6.99	-5.75	-6.34	-6.03	-7.51	-6.24	-6.67	-6.06	-5.99	-6.83	-6.17	-6.61
ANPEP	Cardiomet	-3.28	-3.02	-3.19	-2.92	-2.9	-3.46	-3.33	-2.27	-3.42	-3.22	-3.09	-3.07	-3.12	-2.65	-2.61	-2.96	-3.04	-2.83	-3.2	-3.63	-2.81	-2.99	-3.55	-3.1	-3.06	-3.13	-2.82	-2.43	-2.87	-2.29	-2.51	-3.79	-3.19	-3.18	-3.3	-3.03	-3.06	-3.17	-3.46	-2.99	-3.61	-2.99	-2.75	-3.3	-3.41	-3.37	-3.55	-2.81
ANXA4	Cardiomet	-0.102	0.137	0.379	0.393	0.25	0.52	0.256	0.0784	0.154	0.171	-0.137	0.395	0.226	0.0462	0.151	0.0212	0.152	0.146	0.114	0.173	0.0602	-0.0421	0.0061	0.015	-0.189	0.347	0.0114	0.0439	0.0752	0.378	0.145	-0.0393	0.417	0.298	0.409	0.0052	0.0499	0.179	0.125	0.175	0.211	0.104	0.0053	0.0701	0.23	0.191	0.446	0.529
AOC3	Cardiomet	-4.12	-4.53	-4.27	-4.04	-4.14	-4.6	-4.3	-3.44	-4.24	-4.19	-3.87	-3.52	-4.14	-3.82	-3.87	-3.89	-3.65	-3.91	-3.77	-4.3	-3.54	-3.78	-4.26	-4.04	-4.12	-3.62	-3.98	-3.94	-4.13	-2.84	-3.72	-4.34	-3.58	-3.93	-4.06	-3.85	-3.88	-4.05	-4.25	-3.94	-4.14	-3.62	-3.73	-3.96	-3.81	-4.24	-4.27	-3.85
APLP1	Cardiomet	4.74	4.63	4.89	4.85	4.59	5.13	4.81	4.59	4.69	4.69	4.82	5.3	4.84	4.68	4.68	4.79	4.6	4.78	4.7	4.75	4.64	4.45	4.96	4.96	4.6	4.95	4.9	4.56	4.87	4.83	5.08	4.96	4.74	4.77	4.89	4.39	4.25	4.76	4.66	4.72	5.05	4.7	4.52	4.85	4.79	4.49	5.28	4.34
APOM	Cardiomet	-6.03	-5.65	-6.71	-7.12	-6.72	-6.52	-7.28	-5.62	-6.83	-6.15	-6.66	-6.17	-6.07	-6.31	-6.22	-5.82	-5.62	-5.72	-6.33	-6.35	-6.13	-6.44	-6.57	-5.76	-6.73	-6.69	-6.44	-6	-5.9	-4.78	-6.3	-6.67	-6.46	-6.06	-6.83	-6.02	-6.05	-5.87	-6.34	-6.44	-6.33	-7.03	-6.42	-6.61	-6.1	-6.64	-7.09	-6.03
ART3	Cardiomet	-1.54	-0.291	-0.772	-0.245	-0.26	-1.58	-0.0961	1.26	0.0497	0.208	0.532	0.233	0.164	0.447	0.411	0.137	0.787	0.213	0.376	0.418	0.321	0.233	-0.0804	-0.239	0.737	-0.163	-0.571	0.721	0.112	-0.666	0.395	-0.251	0.456	0.896	-0.478	1.38	0.801	0.307	0.461	-0.0686	-1.02	0.597	1.07	-0.136	0.334	0.222	-0.741	1.5
AXL	Cardiomet	0.346	1.82	1.22	0.819	1.1	1.18	0.853	2.22	1.24	1.73	1.79	2.09	1.23	1.83	1.66	1.31	1.32	1.38	1.92	1.63	1.2	1.3	1.14	1.26	1.75	1.61	0.875	2.14	1.44	1.09	1.59	1.1	1.9	2.34	1.1	2.02	2.28	1.17	1.29	1.33	0.731	1.51	1.96	1.77	1.5	2.08	1.23	2.32
AZU1	Cardiomet	-4.18	-4.18	-4.59	-3.85	-0.588	-3.32	1.12	-3.6	-4.11	-3.84	-4.2	-4.41	-4.25	-2.81	-1.59	-3.31	-3.75	-4.55	-4.78	-4.78	-4.31	-4.33	-4.4	-4.29	-4.14	-4.17	-0.601	-4.38	-4.12	-4.12	-4.34	-3.35	-3.87	-4.27	-4.74	-4.11	-4.8	-3.26	-4.06	-3.97	-4.46	-4.08	-4.45	-4.18	-4.07	-4.03	-4.48	-2.38
BAG6	Cardiomet	-3.87	-4.03	-2.88	-3.81	-4.01	-5.42	-3.27	-3.89	-3.11	-4.65	-3.62	-4.34	-5.84	-3.82	-4.65	-3.94	-2.56	-3.88	-5.19	-3.17	-3.98	-3.19	-3.98	-3.72	-4.13	-3.36	-4.43	-3.54	-4.17	-3.16	-4.03	-3.07	-3.65	-3.92	-4.65	-3.64	-3.4	-3.25	-4.97	-3.99	-3.85	-4.34	-6.27	-4.39	-4.76	-4.7	-4.82	-3.23
BLMH	Cardiomet	-1.29	-0.784	-1.28	-1.73	-1.28	-1.98	-0.72	-0.778	-0.733	-0.332	-0.906	-0.98	-1.4	-0.755	-0.524	-1.49	-0.63	-1.48	-0.389	-0.474	-0.781	-0.484	-0.974	-1.14	-0.785	-1.12	-2.12	-1.02	-0.746	-0.248	-1.26	-1.39	-0.109	-0.128	-1.41	-0.781	-0.862	-0.946	-1.46	-1.13	-1.6	-1.04	-0.944	-1.03	-0.941	-0.422	-1.75	0.197
BMP6	Cardiomet	-2.38	-1.28	-1.8	-0.632	-1.64	-0.69	-0.942	0.0656	0.651	0.181	-0.0643	0.0126	-0.055	1.05	0.428	0.579	0.88	0.943	-0.485	0.31	-0.361	-0.463	-0.363	-0.0174	-0.499	-0.461	-0.0807	1.05	0.174	-0.131	-0.881	-1.32	0.256	0.596	-0.494	0.753	-0.194	0.287	0.205	-0.878	-2.23	0.421	0.727	-0.468	-0.141	-0.512	-0.918	-0.591
BOC	Cardiomet	-1.79	-2.17	-3.11	-3.06	-2.84	-4.48	-2.5	-2.16	-1.93	-1.77	-1.77	-2.6	-2.38	-2	-2.01	-2.5	-2.55	-1.95	-1.83	-1.97	-1.99	-1.95	-2.6	-2	-1.85	-2.34	-2.91	-1.88	-1.99	0.36	-2.61	-2.45	-2.05	-1.69	-2.95	-2.06	-2.54	-2.06	-2.6	-2.2	-3.89	-2.58	-1.82	-2.3	-2.77	-1.99	-3.37	-1.27
BPIFB1	Cardiomet	-7.46	-7.38	-8.61	-7.8	-8.77	-8.43	-7.91	-6.67	-6.21	-6.18	-7.58	-7.52	-7.43	-6.48	-7.33	-6.1	-6.44	-6.15	-7.5	-6.55	-7.37	-7.02	-7.19	-7.72	-6.65	-6.68	-6.52	-6.99	-6.49	-6.51	-7.05	-7.42	-6.66	-5.2	-6.69	-6.77	-7.74	-7.63	-8.82	-7.06	-8.67	-7.41	-7.13	-8.07	-7.16	-6.79	-9.86	-7.01
C1QTNF1	Cardiomet	-0.268	1.41	0.832	1.05	1.08	1.02	0.201	1.64	0.787	1.17	1.25	1.3	0.675	1.19	1	1.28	1.34	0.686	1.43	1.2	1.24	1.14	0.658	0.806	1.54	1.02	0.665	1.07	1.12	0.457	1.48	0.414	1.13	1.29	0.45	1.58	1.58	0.874	0.946	0.69	0.144	1.21	1.57	0.737	0.796	0.448	0.132	1.58
C2	Cardiomet	-6.85	-5.34	-6.25	-5.91	-6.08	-6.76	-7.3	-3.84	-5.7	-5.7	-6	-5.45	-5.8	-5.39	-5.92	-5.63	-4.74	-4.6	-6.78	-5.62	-5.89	-5.66	-5.28	-5.88	-6.69	-4.67	-6.36	-4.2	-4.64	-4.26	-5.92	-7.63	-5.06	-5.09	-6.15	-5.59	-5.97	-6.68	-6	-5.6	-6.51	-5.83	-5.76	-5.93	-5.5	-5.17	-5.89	-5.45
CA1	Cardiomet	-5.54	-5.75	-6.83	-6.42	2.01	-5.3	3.62	-3.58	-8.07	-6.79	-6.74	-6.37	-6.46	-6.39	2.03	-6.88	-6.88	-6.13	-6.97	-4.96	-6.65	-6.15	-7.21	-6.33	-7.21	-5.22	-1.15	-5.48	-5.9	-5.48	-7.16	-4.89	-6.73	-6.17	-6.09	-6.65	-7.13	-0.634	-6.56	-5.61	-6.43	-6.64	-5.69	-8.01	-7.07	-5.43	-6.68	0.352
CA13	Cardiomet	-1.24	-0.706	-1.38	-0.859	-0.178	-0.934	-0.116	-0.672	-0.439	-1.13	-1.42	-0.274	-0.812	-0.685	-0.272	-0.727	-0.841	-0.65	-1.9	-0.632	-0.948	-1.64	-0.544	-1.15	-1.49	-0.644	-0.885	-0.499	-0.829	0.371	-0.243	-1.37	-1.26	-0.554	-0.667	-0.977	-2.2	-0.928	-0.954	-0.587	-0.628	-0.774	-1	-0.684	-0.359	-1.16	-0.805	-0.685
CA3	Cardiomet	-4.2	-5.22	-0.921	-5.08	2.92	-3.88	1.94	-0.739	-6.07	-2.16	-5.96	-2.31	-3.2	-4.59	2.68	-2.99	-3.68	-3.05	-3.73	-1.59	-5.83	-4.69	-5.86	-4.87	-4.59	-2.48	2.08	-2.11	-4.79	0.294	-3.47	-4.08	-4.6	-1.19	-5.58	-5.41	-4.89	-2.48	-6.64	-5.55	-5.4	-2.25	-3.47	-1.75	-6.58	-4.53	-5.59	1.48
CA4	Cardiomet	0.608	3.65	3.34	3.11	3.4	2.83	3.26	4.09	3.56	4.1	3.66	3.53	3.1	3.99	3.5	2.92	3.73	2.87	3.7	3.69	3.62	3.7	3.17	2.95	3.88	3.17	1.89	3.56	3.61	1.45	3.21	3.25	3.83	3.7	2.77	3.88	4.51	3.84	3.4	3.29	2.63	3.77	4.1	3.37	3.45	3.84	3.3	4.42
CA5A	Cardiomet	-3.7	-4.36	-3.85	-4.04	-3.96	-3.99	-4.27	-3.85	-4.37	-3.85	-3.92	-3.82	-4.61	-3.6	-3.74	-4.37	-4.37	-3.67	-4.04	-4.21	-3.6	-4.32	-4.42	-3.48	-4.46	-5.08	-4.69	-3.97	-3.47	-1.75	-4.99	-3.79	-4.01	-4.44	-4.27	-4.66	-4.84	-3.98	-3.88	-4.3	-3.36	-3.72	-3.85	-3.93	-4.01	-4.28	-4.53	-4.59
CANT1	Cardiomet	1.08	2.27	1.13	1.37	1.94	1.37	1.84	2.45	2.14	2.52	2.22	2.65	2.24	2.3	2.44	1.98	2.14	2.21	2.55	2.63	2.38	2.22	2.03	1.89	2.23	2.36	1.42	2.08	2.37	2.4	2.27	1.74	2.78	3.01	1.88	2.65	2.65	2.24	2.03	2.14	1.47	2.54	2.63	2.04	2.38	2.58	1.89	3.16
CASP3	Cardiomet	-0.402	-1.29	-1.22	-1.22	0.187	-1.43	0.972	-0.772	-1.1	-0.788	-1.14	-1.42	-1.04	-1.29	-0.552	-1.1	-1.48	-2.3	-0.966	-0.514	-1.88	-0.976	-1.2	-1.06	-1.43	-1.39	-1.24	-0.458	-0.614	0.962	-0.844	-0.645	-0.81	-1.28	-0.69	-0.703	-0.699	-0.784	-2.11	-1.13	-1.07	-1.33	-0.516	-0.81	-1.38	-1.38	-1.45	-0.291
CBLIF	Cardiomet	-6.72	-5.56	-5.61	-6.35	-6.06	-6.45	-6.66	-4.72	-4.48	-5.11	-6.36	-5.62	-5.76	-5.7	-6.38	-5.72	-4.18	-4.77	-4.73	-6.31	-4.54	-5.55	-5.95	-5.53	-6.25	-4.73	-4.96	-4.78	-4.32	-4.72	-5.02	-6.06	-5.13	-4.5	-5.58	-6.28	-5.57	-6.64	-6.57	-5.42	-6.3	-4.67	-5.46	-4.93	-5.7	-5.49	-6.24	-6.22
CCDC80	Cardiomet	-0.596	-0.641	-0.682	-0.184	-0.792	-0.856	-0.253	0.194	-0.64	-0.293	-0.331	0.007	-0.393	-0.816	0.0595	-1.06	-0.246	-0.592	-0.258	-0.426	-0.368	-0.287	-0.384	-0.24	-0.383	-0.716	-0.954	-0.459	-0.346	1.26	-0.844	-0.983	0.876	0.291	-0.784	-0.315	-0.455	0.37	-0.33	-0.503	-0.849	-0.0473	0.0196	-0.468	0.114	0.8	-0.613	2.37
CCL14	Cardiomet	-1.36	-3.35	-2.58	-2.5	-2.03	-3.29	-2.6	-0.866	-2.35	-2.36	-2.41	-2.19	-2.21	-1.43	-2.18	-1.25	-1.47	-1.17	-2.04	-2.48	-2.36	-2.2	-2.81	-2.19	-1.88	-1.99	-1.98	-1.1	-2.06	0.271	-1.75	-2.38	-2.2	-1.83	-2.35	-1.55	-2.32	-2.48	-2.53	-2.43	-3.23	-1.92	-1.89	-2.96	-2.32	-2.52	-3.4	-2.78
CCL15	Cardiomet	-5.06	-2.95	-4.1	-4.01	-3.58	-5.06	-4.5	-2.83	-4.09	-4.6	-3.43	-4.24	-3.28	-3.54	-3.58	-3.14	-3.18	-3.15	-3.14	-3.86	-3.56	-3.39	-4.34	-3.59	-2.95	-3.58	-3.72	-3.27	-2.54	-1.48	-3.79	-3.86	-3.05	-3.18	-4	-3.37	-4.55	-3.11	-3.93	-3.38	-5.3	-3.54	-3.61	-4.16	-2.72	-2.72	-5.32	-3.98
CCL16	Cardiomet	-6.05	-4.12	-5.5	-5.66	-5.91	-7.13	-5.42	-4.09	-5.54	-5.62	-4.86	-5.43	-5.05	-4.95	-5.24	-5.02	-5.08	-4.03	-4.72	-5.6	-4.55	-4.51	-5.68	-4.85	-5.05	-4.76	-5.98	-3.79	-4.75	-3.37	-5.29	-5.39	-4.96	-5.06	-6.45	-5.22	-6.49	-4.72	-6.18	-5.68	-7.77	-5.2	-4.93	-6.45	-5.05	-4.75	-8.06	-5.03
CCL18	Cardiomet	-6.8	-5.46	-6.26	-5.88	-6.87	-8.31	-6.95	-4.51	-5.31	-6.15	-4.18	-5.35	-5.84	-6.42	-5.47	-5.23	-5.79	-4.63	-4.55	-4.69	-4.52	-5.31	-4.04	-4.87	-5.94	-5.57	-5.51	-5.22	-4.55	-5.22	-5.31	-5.74	-5.14	-5.05	-5.4	-5.85	-7.3	-5.54	-5.84	-5.55	-6.91	-5.33	-5.84	-5.34	-4.14	-4.96	-7.28	-5.76
CCL27	Cardiomet	-6.75	-6.34	-4.86	-5.11	-2.82	-2.14	-6.44	-6.14	-3.31	-5.96	-3.81	-3.87	-6.43	-6.01	-5.84	-2.47	-5.27	-5.12	-5.11	-3.36	-6.17	-6.56	-5.31	-5.69	-6.37	-6.16	-5.47	-2.51	-6.19	-5.93	-6.15	-6.63	-2.79	-5.94	-6.62	-2.68	-2.06	-6.11	-4.2	-3.17	-2.56	-6.07	-3.31	-6.08	-6.28	-5.28	-6.31	-4.6
CCL5	Cardiomet	-2.39	-3.72	-2.52	-4.58	-2.17	-4.06	-2.29	-4.29	-2.64	-3.7	-2.92	-4.51	-3.08	-2.85	-3.61	-2.88	-3.99	-3.01	-3.65	-3.82	-3.08	-2.44	-3.08	-3.59	-2.67	-1.67	-3	-2.08	-2.8	-2.66	-1.98	-2.84	-3.15	-3.14	-3.23	-2.46	-3.19	-2.89	-2.58	-2.84	-2.41	-2.72	-2.28	-3.49	-2.38	-3.04	-1.42	-2.35
CCN3	Cardiomet	4.57	5.15	4.32	4.35	4.94	3.61	4.63	5.49	4.7	5.11	4.56	4.71	4.91	5.19	5.09	4.59	5.01	5.18	5.21	4.98	5.16	5.12	4.34	4.34	5.26	4.21	3.12	5.35	4.92	5.8	4.75	4.33	5.18	5.34	4.14	5.19	5.67	5	4.6	4.74	4.64	5.46	5.46	4.76	5.11	5.5	4.23	5.52
CD14	Cardiomet	-4.82	-2.15	-4.02	-4.67	-4.57	-2.46	-4.08	-0.59	-2.75	-2.22	-3.31	-2.61	-4.5	-1.08	-1.88	-1.96	-2.93	-2.55	-3.51	-2.74	-1.61	-3.02	-3.2	-3.83	-2.65	-3.07	-3.08	-1.39	-1.4	-2.5	-2.59	-4.4	-3.02	-1.02	-2.7	-1.4	-2.96	-4.25	-3.36	-3.75	-5.89	-3.6	-1.52	-4.31	-2.28	-3.28	-5.45	-1.86
CD163	Cardiomet	-1.92	-1.47	-2.01	-2.54	-1.91	-2.23	-2.37	-0.333	-2.48	-1.61	-1.77	-1.36	-2.41	-1.39	-1.69	-1.8	-1.5	-1.56	-1.65	-1.69	-1.45	-1.74	-2.06	-2.16	-2.07	-1.78	-2.27	-0.886	-1.49	-0.886	-1.49	-2.4	-1.61	-1.44	-2.36	-1.28	-1.57	-2.06	-2.07	-1.83	-2.33	-1.8	-1.59	-1.75	-1.82	-1.34	-2.31	-1.67
CD209	Cardiomet	-4.04	-3.1	-4.02	-4.21	-4.91	-4.22	-4.53	-2.22	-3.88	-3.08	-3.17	-3.63	-3.35	-3.01	-3.2	-2.93	-2.36	-2.84	-3.34	-2.64	-3.11	-3.25	-3.37	-3.38	-2.63	-3.47	-3.5	-2.95	-2.63	-1.67	-3.26	-3.96	-2.55	-3.09	-4.32	-3.14	-4.38	-3.12	-3.39	-2.86	-4.46	-3.03	-3.72	-4.29	-3.46	-3.01	-5.24	-3.41
CD2AP	Cardiomet	-2.63	-3.5	-2.6	-2.9	-1.85	-3.04	-0.252	-3.03	-2.38	-2.52	-3.22	-2.6	-2.92	-3.01	-0.672	-3.1	-2.33	-2.61	-1.66	-2.53	-2.76	-3.02	-1.8	-1.72	-2.93	-2.9	-2.59	-3.02	-2.86	-0.0469	-2.58	-2.32	-2.34	-1.78	-2.5	-1.93	-3.19	-1.4	-1.98	-2.53	-2.51	-1.5	-2.39	-3.08	-3.01	-2.2	-2.21	-0.939
CD46	Cardiomet	-1.41	-0.112	-0.713	-0.67	-0.393	-0.812	-0.637	0.807	-0.489	0.235	-0.154	0.135	-0.29	0.312	0.0311	-0.179	0.0551	-0.172	0.278	-0.395	-0.132	-0.0206	-0.676	-0.731	0.0333	-0.328	-1.11	0.319	-0.234	-0.0433	-0.0183	-0.829	0.251	0.502	-0.858	0.858	0.675	-0.135	-0.108	-0.316	-0.782	0.337	0.251	-0.0145	-0.0504	0.329	-0.586	0.745
CD55	Cardiomet	0.111	1.57	1.08	0.924	1.36	0.671	1.22	2.53	1.5	1.96	1.57	1.82	1.36	2.12	1.91	1.37	1.91	1.48	1.92	1.73	1.6	1.53	1.29	1.13	1.69	1.48	0.669	1.87	1.7	0.957	1.78	0.933	1.9	2.15	0.846	2.72	2.13	1.43	1.58	1.41	0.948	1.98	2.04	1.7	1.8	1.96	1.05	2.16
CD59	Cardiomet	2.6	3.22	3.09	3.11	3.17	3.06	3.2	3.31	3.12	3.38	3.22	3.27	3.3	3.31	3.32	3.23	3.28	3.24	3.24	3.24	3.14	3.33	3.17	3.24	3.29	3.22	2.83	3.15	3.24	2.85	3.19	3.11	3.38	3.2	3.1	3.18	3.2	3.38	3.08	3.22	3.13	3.3	3.5	3.31	3.17	3.26	3.11	3.31
CD69	Cardiomet	-0.356	0.469	1.4	0.816	0.857	1.3	-0.0626	1.22	0.0047	0.489	0.165	0.0687	-0.143	0.459	0.188	0.57	0.238	0.472	-0.45	0.0557	0.114	-0.513	0.23	-0.493	-0.0976	0.828	0.0837	0.735	0.782	-1.72	0.151	-0.184	0.106	0.716	0.0228	0.919	-0.27	-0.256	-0.102	0.571	-0.529	0.542	0.728	1.14	0.398	-0.13	-0.18	0.882
CD93	Cardiomet	-2.88	-3.23	-4.39	-4.41	-4.49	-3.82	-4.6	-2.7	-4.06	-3.53	-3.48	-3.7	-3.75	-3.33	-3.34	-3.66	-3.11	-3.16	-3.4	-3.53	-3.49	-3.52	-4.15	-4.25	-3.41	-4.07	-4.43	-3.51	-3.63	-0.663	-3.55	-4.15	-3.64	-3.42	-4.68	-3.16	-3.62	-3.83	-4.23	-3.68	-4.67	-3.57	-2.97	-3.57	-3.56	-3.04	-4.26	-3.54
CD97	Cardiomet	-3.91	-2.41	-2.97	-3.11	-2.87	-2.85	-2.82	-1.34	-3.2	-2.13	-2.59	-2.49	-1.78	-2.42	-2.52	-2.01	-2.08	-2.41	-2.39	-2.22	-2.58	-2.29	-2.7	-3.43	-1.35	-2.78	-4.14	-1.87	-2.56	-2.27	-2.67	-3.36	-1.93	-2.02	-3.13	-1.31	-2.35	-1.85	-2.82	-2.33	-4.23	-2.21	-1.81	-2.11	-3.03	-2.47	-3.3	-1.13
CDH1	Cardiomet	-3.37	-3.7	-3.81	-3.39	-3.29	-4.1	-3.6	-2.82	-3.6	-3.26	-3.12	-3.01	-3.4	-3.16	-3.32	-2.89	-2.88	-3.06	-3.51	-3.6	-2.8	-3.31	-3.54	-3.37	-3.15	-3.13	-2.85	-2.47	-2.8	-1.99	-2.89	-3.62	-2.99	-2.63	-3.95	-3.1	-3.35	-3.4	-3.74	-3.32	-3.65	-3.21	-3.03	-3.71	-3.5	-3.58	-3.58	-3.4
CDH17	Cardiomet	-2.63	-2.89	-2.64	-3.54	-3.48	-3.22	-2.39	-2.86	-2.62	-3.29	-3.09	-2.18	-2.73	-3.07	-3.09	-3.27	-2.87	-2.62	-3.4	-2.89	-2.72	-3.7	-3.45	-3.61	-3.03	-2.76	-2.99	-3.83	-2.37	-2.86	-3.09	-4.04	-2.28	-2.45	-2.8	-3.51	-2.61	-3.45	-3.35	-2.61	-2.33	-3.02	-3.15	-2.97	-3.14	-2.8	-3.11	-3.3
CDH2	Cardiomet	-1.14	-0.346	-0.497	-1.08	-0.539	-1.45	-0.65	-0.0915	-0.0773	0.0578	-0.416	0.351	-0.63	-0.216	0.0721	-0.78	-0.679	-0.694	0.0144	0.0695	-0.253	-0.251	-0.336	-0.967	-0.0889	0.13	-1.39	-0.38	-0.0342	1.37	-0.236	-0.926	0.533	0.895	-0.0324	0.116	0.711	-0.278	-0.873	-0.279	-0.717	-0.435	0.301	-0.0551	-0.394	-0.132	-0.693	1.12
CDH5	Cardiomet	-3.65	-3.11	-4.42	-3.78	-3.85	-4.13	-4.35	-3.19	-3.91	-3.52	-3.67	-3.83	-3.55	-3.72	-4.7	-3.49	-3.15	-3.07	-3.7	-4.31	-3.53	-3.79	-4.16	-4.88	-3.7	-3.92	-4.04	-3.43	-3.73	-2.03	-3.65	-4.19	-3.6	-3.22	-4.11	-3.34	-3.93	-3.76	-4.4	-4.27	-4.05	-3.12	-3.94	-3.72	-3.5	-2.98	-4.14	-4.06
CDH6	Cardiomet	0.504	1.17	0.426	-0.003	0.73	-0.795	-0.0451	1.29	0.685	1.21	0.337	1.34	0.213	0.962	0.889	-0.276	0.466	0.66	1.11	1.29	1.01	0.698	0.292	0.146	0.969	0.454	-0.288	0.179	0.249	3.11	0.103	-0.0256	1.84	1.68	0.178	1.14	1.72	1.03	0.452	1.23	0.766	1.09	1.56	1.02	1.01	2.02	0.541	2.25
CDHR5	Cardiomet	-4.45	-4.44	-4.66	-5.22	-4.2	-3.84	-3.38	-4.31	-4.12	-3.51	-4.76	-3.66	-3.99	-4.42	-4.69	-3.72	-3.58	-3.82	-4.55	-4.23	-4.85	-4.73	-4.99	-4.59	-4.35	-3.94	-4.33	-3.55	-4.06	-2.74	-4.83	-4.73	-3.7	-3.37	-3.91	-4.81	-4.09	-4.11	-4.94	-4.45	-4.56	-4.46	-6.02	-3.59	-4.34	-3.88	-4.18	-4.33
CEACAM8	Cardiomet	-3.95	-3.58	-4.52	-4.38	-3.34	-5.45	-2.61	-4.36	-3.5	-3.68	-2.78	-3.92	-3.4	-4.07	-3.85	-3.68	-3.8	-3.41	-3.5	-4.78	-4.06	-3.61	-4.34	-3.81	-3.71	-2.96	-3.66	-3.49	-3.64	-4.16	-4.62	-3.6	-3.77	-5.39	-3.34	-3.7	-3.84	-2.87	-4.98	-3.68	-3.32	-3.9	-3.94	-4.32	-3.63	-3.64	-3.8	-3.8
CEBPB	Cardiomet	-0.113	-0.793	-0.365	0.0026	-0.801	-0.302	-0.595	-0.279	-0.191	-0.2	-0.441	-0.248	-0.211	-0.498	-0.611	-0.201	-0.859	-1.18	-0.545	-1.54	-0.323	-0.954	-0.79	-0.888	-0.828	-0.952	-0.848	-0.621	-0.0641	-0.577	-0.172	-0.41	-1.03	-0.408	-0.375	-0.704	-0.384	-0.42	-0.367	-0.707	-0.413	-0.637	0.18	-0.659	-0.611	-0.494	-0.159	-0.924
CELA3A	Cardiomet	-3.55	-3.56	-4.77	-4.33	-5.05	-4.39	-5.01	-3.13	-4.33	-5.9	-3.81	-4.11	-4.52	-4.48	-4.66	-4.18	-4.83	-2.69	-3.51	-3.75	-3.99	-3.72	-4.25	-4.56	-4.69	-3.43	-4.74	-3.7	-3.57	-3.67	-4.11	-4.01	-4.84	-3.74	-4.08	-3.4	-4.77	-4.38	-4.13	-4.48	-4.84	-4.67	-4.52	-3.9	-3.97	-4.72	-4.11	-4.28
CES1	Cardiomet	-5.58	-5.72	-5.16	-5.68	-5.28	-5.09	-5.47	-5.41	-5.77	-5.38	-5.58	-7.03	-5.52	-5.51	-4.52	-5.01	-4.81	-5.22	-6.51	-4.87	-4.85	-5.62	-5.06	-6.03	-4.61	-5.85	-5.19	-4.89	-5.4	-4.92	-5.03	-5.21	-5.46	-4.26	-5.8	-4.68	-7.48	-4.6	-6.21	-5.45	-6.21	-6.11	-5.3	-5.78	-5.72	-5.25	-7.02	-3.68
CGREF1	Cardiomet	2.33	3.18	3.09	2.76	2.8	2.73	3.2	3.06	3.32	3.16	3.12	3.32	3.05	3.26	3.64	2.76	3.1	3.02	3.57	3.47	3.04	2.99	2.98	2.88	3.24	3.21	2.42	2.87	3.11	3.36	2.92	2.86	3.68	3.49	2.93	3.22	3.23	3.33	3.11	3.25	2.93	3.5	3.24	3.1	3.28	3.38	2.33	3.61
CHEK2	Cardiomet	-0.0467	0.299	-0.038	-0.005	-1.24	0.144	0.359	0.513	-0.0885	0.834	0.55	-0.137	-0.504	-0.176	0.292	-0.625	0.482	0.563	0.0067	-0.369	0.299	-0.011	-0.388	-0.324	0.589	-0.164	0.783	-0.21	0.0056	0.234	-0.874	0.0283	-1.26	0.259	-0.0624	0.0151	0.203	0.584	-0.487	0.191	-0.148	0.131	0.472	0.413	-0.602	0.201	-0.322	-0.244
CHI3L1	Cardiomet	2.66	4.22	4.11	3.59	4.3	3.31	3.97	5.42	4.33	5.2	4.86	4.62	3.97	6.14	5.63	5.75	5.31	5.8	3.25	4.7	4.85	4.2	4.31	3.88	5.17	6	5.11	6.83	4.99	3.59	5.54	2.42	4.04	4.89	4.08	4.73	4.67	3.39	3.65	3.92	3.2	4	4.51	3.42	3.51	3.75	3.02	3.65
CHIT1	Cardiomet	-1.76	-2.07	-1.1	-3.4	-1.26	-1.26	-5.72	0.604	-0.144	-1.1	1.53	0.431	-1.15	0.678	2.64	1.32	3.14	3.4	-0.748	1.65	-0.0734	0.51	0.318	-0.799	3.23	-0.539	0.0631	2.55	0.674	-1.03	-0.522	-0.573	1.6	0.465	-0.118	-0.665	1.39	-1.57	-1.96	-2.14	-2.98	-1.03	-2.8	-2.55	-1.54	-1.3	-2.72	-1.98
CHL1	Cardiomet	0.999	2.42	1.69	1.35	1.82	1.11	1.96	2.8	1.95	2.62	2.11	2.3	1.99	2.28	2.56	1.79	2.37	1.95	2.66	2.59	2.62	2.38	1.89	1.38	2.1	1.74	0.784	1.92	1.9	2.86	1.69	1.68	2.69	3.17	1.34	3.42	3.44	2.35	2.36	2.03	1.5	2.79	3.04	2.25	2.37	3.06	1.37	3.48
CHRDL2	Cardiomet	-5.76	-4.41	-5.42	-5.66	-4.16	-4.76	-4.33	-3.85	-3.63	-4	-4.21	-3.6	-4	-3.42	-3.33	-5.02	-3.75	-3.88	-3.05	-3.91	-3.31	-4.19	-3.79	-3.8	-4.74	-3.95	-4.69	-4.77	-3.23	-1.06	-4.65	-4.27	-2.76	-3.21	-5.59	-4.45	-4.27	-4.16	-4.18	-3.45	-6.15	-3.26	-3.31	-4.8	-4.03	-3.38	-6.32	-1.71
CLC	Cardiomet	-2.38	-2.1	-1.86	-2.21	-2.09	-1.67	-0.722	-2.13	-1.93	-1.79	-2.13	-1.58	-2.02	-1.99	-1.59	-1.58	-2.21	-1.94	-1.75	-1.32	-1.73	-2.04	-1.62	-1.62	-1.78	-1.84	-2.11	-2.2	-2.16	-1.53	-1.97	-1.83	-1.23	-2.04	-1.64	-1.88	-1.91	-1.8	-2.2	-1.86	-2.01	-1.76	-1.48	-2.13	-1.76	-1.87	-1.68	-1.57
CLEC1A	Cardiomet	-1.85	-1.69	-1.76	-1.92	-1.74	-1.68	-1.62	-0.922	-1.4	-1.22	-1.53	-1.95	-1.1	-0.704	-2.41	-1.16	-1.15	-1.03	-1.68	-1.37	-0.966	-1.11	-1.87	-1.6	-1.38	-0.794	-1.82	-0.658	-1.22	-0.683	-1.89	-2.35	-1.43	-0.476	-1.56	-1.1	-0.873	-1.43	-1.35	-1.78	-2.42	-1.68	-1.09	-1.49	-1.93	-1.56	-2.06	-1.64
CLEC5A	Cardiomet	-0.766	-0.828	0.85	0.689	1.72	1.26	0.592	4.07	0.861	1.02	0.936	-0.218	0.17	0.827	0.731	2.1	1.82	1.37	-1.09	-0.119	0.484	0.506	-1.18	-0.75	0.304	2.95	1.49	2.51	1.11	-0.729	2.14	-0.956	-1.13	0.777	0.378	2.86	-0.224	0.254	-0.712	-0.0011	-1.37	2.65	0.435	-0.798	-0.129	-0.927	0.813	-0.518
CLTA	Cardiomet	0.286	-0.341	0.517	0.119	-0.192	-0.209	0.331	-0.048	0.54	0.64	0.194	-0.391	-0.436	-0.122	0.435	0.16	0.144	0.143	-0.537	0.155	-0.0807	0.276	-0.447	0.142	-0.189	0.223	0.24	0.27	0.0079	0.64	-0.224	0.0554	0.0539	0.0178	-0.785	0.143	0.53	0.565	0.191	-0.0865	0.393	-0.17	0.595	0.234	-0.228	0.465	0.0876	0.349
CLUL1	Cardiomet	2.07	3.36	2.42	2.15	0.81	1.94	2.3	3.15	3.67	3.26	3.1	3.87	3.08	3.35	3.33	3.08	3.28	3.51	3.68	3.69	2.88	3.57	2.6	3.43	3.85	3.78	2.82	2.9	3.5	4.2	2.8	2.62	3.4	3.99	2.53	2.96	3.19	3.37	2.93	3.46	0.758	3.4	3.28	2.48	3.22	3.36	2.72	3.81
CNDP1	Cardiomet	-3.44	-0.47	-1.3	-1.1	-0.9	-1.15	-1.8	0.205	-0.952	-0.217	-2.11	-1.66	-1.92	-0.717	-0.968	-1.59	-1.1	-1.52	-1.59	-0.933	-0.792	-2.34	-2.17	-2.04	-2.18	-1.94	-1.56	-1.12	-1.38	-3.22	-1.11	-2.78	-1.52	-0.766	-2.07	0.903	-1.15	-1.65	-0.92	-2.09	-3.02	-1.41	0.0144	-2.58	-1.3	-1.02	-2.74	0.203
CNPY2	Cardiomet	-0.1	0.629	0.122	0.248	0.45	0.562	0.422	0.308	0.0685	0.614	0.66	0.234	0.0005	0.112	-0.162	0.168	0.298	0.176	0.123	0.18	0.327	0.316	0.217	0.0152	0.144	0.316	0.222	0.182	0.33	0.501	0.13	0.233	0.0101	0.441	0.224	0.732	0.586	0.254	0.025	0.152	0.14	0.407	0.554	-0.0292	-0.0839	0.264	-0.166	0.607
CNST	Cardiomet	-0.471	-0.131	0.222	-1.16	-0.258	-0.0775	-0.0854	-0.446	-0.711	-0.901	-0.11	-0.0812	-0.408	-0.157	-0.866	-0.717	-0.409	0.0576	-0.292	0.0039	-1.3	-0.399	-0.208	-0.556	-0.865	-0.522	-0.276	-0.64	-0.587	-0.172	-0.801	-0.89	-0.758	-1.13	0.154	-0.192	-0.92	-0.482	-1	-0.639	-0.203	-0.432	-1.05	-0.846	0.193	-0.63	-0.0876	0.14
CNTN1	Cardiomet	2.81	3.64	3.05	2.85	3.55	3.22	3.36	4.35	3.73	4.11	3.89	3.77	3.63	4.14	4	3.76	3.97	4.16	4.01	3.97	3.85	3.9	3.4	3.45	4.33	3.97	3.4	4.15	3.88	3.52	3.8	3.24	4.14	4.27	3.45	4.38	4.06	3.56	3.42	3.36	2.63	3.64	4.26	3.45	3.56	4.03	2.74	4.22
COL18A1	Cardiomet	-0.844	-0.134	-1.1	-0.633	-0.158	-0.753	-0.622	0.809	-0.276	-0.0787	0.0325	-0.196	-0.16	0.151	0.0286	0.0218	0.331	0.39	0.226	-0.0765	-0.0811	0.082	-0.359	-0.371	0.727	-0.0673	-0.756	0.299	0.21	0.693	-0.0042	-0.531	0.261	0.352	-0.791	0.23	-0.266	0.0452	-0.444	-0.194	-1.05	0.174	0.401	-0.42	0.126	0.371	-1.32	0.606
COL1A1	Cardiomet	2.63	2.11	1.61	1.68	1.73	0.172	1.27	2.3	2.11	2.36	2.31	2.16	2.36	2.38	2.43	2.34	2.57	2.24	2.43	2.28	2.48	2.55	2.17	2.28	2.75	1.93	1.85	2.12	2.34	3.04	2.22	2.31	2.67	2.37	1.74	1.64	1.7	2.23	1.97	2.39	1.85	2.34	2.4	2.01	2.37	2.52	1.5	2.47
COL4A1	Cardiomet	3.31	3.22	2.89	2.21	3.1	2.41	1.85	3.1	4.53	4.23	3.99	5.14	3.12	4.2	4.55	3.92	3.98	3.2	4.51	4.12	4.43	4.44	3.76	3.36	4.52	4.23	3.58	3.9	3.57	6.73	4.09	4.07	4.67	4.04	3.28	3.64	4.38	4.82	4.07	4.51	4.39	3.85	4.3	4.45	4.59	4.14	2.99	4.46
COL6A3	Cardiomet	1.23	0.667	-0.581	-0.665	-0.617	-1.44	-0.964	0.843	-0.0467	0.211	0.0442	0.0181	-0.142	0.217	0.179	0.189	0.209	-0.0047	0.0903	0.19	0.334	0.208	-0.369	-0.233	0.732	0.041	-0.542	0.501	0.181	3.33	-0.334	-0.211	0.778	0.597	-0.807	0.156	-0.217	-0.0725	-0.282	0.187	-0.297	0.354	0.443	0.0689	0.468	0.864	-1.13	0.722
COMP	Cardiomet	-5.87	-6.31	-7.26	-6.86	-5.37	-7.31	-5.75	-5.52	-6.67	-5.94	-5.78	-5.73	-4.84	-5.43	-5.1	-6.22	-5.38	-6.08	-5.75	-6.69	-4.98	-5.42	-6.57	-6.87	-5.39	-6.48	-5.67	-5.47	-5.65	-3.84	-5.49	-5.88	-5.36	-5.32	-6.11	-5.32	-6.38	-5.12	-6.63	-5.96	-6.71	-5.68	-5.55	-6.41	-6.43	-6.43	-7.23	-1.6
COMT	Cardiomet	-2.22	-2.44	-1.83	-2.8	-1.95	-2.45	-2.23	-2.84	-2.35	-2.49	-1.59	-2.18	-2.23	-2.09	-1.37	-2.35	-2.34	-2.44	-2.2	-1.75	-2.19	-1.96	-2.21	-2.2	-2.31	-2.24	-2.47	-2.37	-2.45	-1.08	-2.08	-2.24	-2.17	-2.32	-1.62	-2.33	-2.1	-1.66	-2.21	-1.95	-1.64	-2.32	-1.67	-2.71	-2.41	-1.82	-2.73	-1.02
CORO1A	Cardiomet	-1.7	-0.788	-2.64	-0.731	-0.995	-1.35	-0.66	-1.74	-1.68	-1.23	-1.35	-1.52	-1.89	-1.68	-1.93	-2.7	-0.687	-1.33	-0.824	-1.44	-1.11	-2.31	-2.8	-1.84	-0.605	-1.35	-1.6	-1.4	-1.8	-0.212	-1.03	-0.693	-0.512	-1.84	-1.75	-0.983	-1.57	-0.626	-1.57	-1.75	-1.4	-1.42	-0.741	-1.65	-0.987	-0.58	-2.18	-1.07
CPA1	Cardiomet	-3.98	-4.07	-4.89	-4.6	-4.19	-5.23	-4.55	-2.47	-4.63	-4.36	-3.9	-4.92	-4.15	-3.36	-4.32	-3.7	-3.68	-2.39	-4.04	-4.24	-4.03	-3.74	-4.29	-4.78	-4.67	-3.17	-3.7	-3.45	-3.34	-2.27	-3.94	-4.76	-4.01	-3.47	-4.56	-3.26	-4.75	-4.09	-4.59	-4.33	-5.11	-4.75	-4.64	-4.38	-4.29	-4.22	-4.71	-4.55
CPB1	Cardiomet	-1.63	-0.551	-1.18	-0.658	-0.791	-1.64	-0.536	0.569	-0.137	0.305	-0.222	0.23	-0.136	0.687	0.191	0.315	0.909	0.12	0.265	0.614	-0.0855	-0.194	-0.609	0.105	0.604	0.908	-0.722	1.07	0.0217	-1.81	0.828	-0.807	0.88	0.454	-0.184	0.809	0.0566	-0.568	-0.558	-1.03	-1.07	-0.338	0.44	0.0919	-0.541	0.288	-0.565	0.18
CR2	Cardiomet	-6.2	-5.69	-7.42	-5.86	-6.46	-7.04	-6.86	-5.93	-6.55	-5.93	-5.67	-5.76	-6.24	-6.41	-6.03	-5.8	-5.93	-5.48	-6.35	-5.81	-6.05	-5.35	-6.3	-5.42	-6.11	-6.44	-6.47	-5.79	-5.27	-5.27	-5.04	-6.16	-6.47	-4.66	-7.09	-6.49	-5.72	-5.85	-6.61	-5.24	-6.55	-5.47	-6.54	-6.2	-5.22	-5.88	-5.78	-6.62
CRHR1	Cardiomet	-0.0442	0.51	0.624	0.177	0.332	0.0366	0.374	0.194	0.568	0.799	0.242	0.146	0.453	0.745	0.787	-0.134	0.0212	0.382	0.952	0.289	0.14	0.341	0.346	0.0419	0.228	0.505	-1.13	0.588	0.921	0.866	0.445	-0.132	0.158	0.2	0.636	0.214	0.347	0.0474	0.0592	-0.258	-0.874	0.0124	0.729	0.577	-0.0939	0.779	0.46	0.383
CRTAC1	Cardiomet	-1.12	-1.68	-1.25	-1.4	-1.67	-2.09	-2.1	-0.608	-0.431	0.148	-0.666	-0.57	-0.691	-0.132	-0.29	-0.856	-0.342	-0.538	0.0923	-0.215	-0.217	-0.116	-0.605	-0.595	0.0911	-0.728	-1.55	-0.57	-0.503	0.242	-0.527	-0.618	0.308	0.162	-1.01	0.292	-0.161	0.11	-0.0758	-0.146	-1.2	0.161	0.252	-0.617	0.11	0.399	-1.37	0.413
CRX	Cardiomet	-1.53	-1.81	-1.22	-1.26	-1.37	-1.81	-1.84	-1.77	-1.95	-1.1	-1.76	-1.74	-1.85	-1.42	-0.984	-1.76	-1.88	-1.7	-1.66	-1.88	-1.29	-1.57	-1.62	-1.5	-1.38	-1.32	-1.68	-1.85	-1.75	-1.01	-1.7	-1.62	-1.51	-1.93	-2.32	-1.85	-1.65	-1.21	-2.11	-1.38	-1.71	-1.71	-0.737	-1.38	-2.17	-1.52	-1.29	-2.01
CST3	Cardiomet	2.89	2.81	2.89	2.93	2.87	2.58	2.82	3.05	2.79	2.97	2.87	3.01	2.82	2.83	2.88	2.97	3.01	2.91	2.91	2.87	2.87	2.86	2.89	2.94	2.72	2.82	2.85	2.89	2.93	2.75	2.8	2.82	2.73	2.7	2.71	3.01	2.76	2.73	2.91	2.86	2.73	2.9	2.95	2.84	2.89	2.79	2.82	2.84
CST6	Cardiomet	-3.89	-2.23	-3.03	-2.72	-2.66	-2	-2.17	-0.594	-1.97	-1.52	-1.48	-1.77	-1.33	-0.643	-1.27	-1.33	-0.725	-1.04	-1.84	-0.948	-1.53	-1.55	-1.86	-1.8	-0.779	-1.59	-2.06	-0.489	-0.996	-1.32	-0.668	-1.95	-0.646	-1.13	-2.1	-1.04	-1.82	-1.41	-1.68	-2.12	-2.98	-1.13	-1.1	-2.34	-1.79	-1.79	-2.29	-1.69
CSTB	Cardiomet	0.254	0.472	0.167	-0.478	0.508	-0.399	0.349	0.617	-0.0395	0.387	0.263	-0.269	-0.168	0.341	1.01	0.65	0.896	0.369	0.403	0.0948	0.288	0.327	-0.138	-0.374	0.623	0.508	-0.156	1.2	0.711	1.76	0.201	-0.293	0.542	0.588	-0.0289	0.425	0.0154	0.353	-0.698	-0.0273	-1.15	0.1	0.279	-0.125	-0.112	0.556	-1.11	1.43
CTF1	Cardiomet	-0.866	-0.809	-0.902	-0.387	-1.33	-0.47	-1.19	-1.59	-0.55	-1.06	-1.28	-1.28	-1.36	-0.239	-1.26	-0.418	-1.11	-1.19	-0.783	-1.89	-1.12	-1.67	-1.37	-0.41	-1.07	-2.8	-1.83	-1.52	-1.12	-0.437	-1.6	0.0138	-1.29	-1.47	-0.764	-1.9	-2.03	-0.862	-1.82	-1.21	-1.11	-1.44	-0.176	-0.936	-1.9	-0.462	-1.42	-1.14
CTSB	Cardiomet	0.124	0.347	-0.179	0.462	0.834	2.62	0.666	1.16	0.53	0.867	1	0.573	0.598	0.868	0.813	1.09	0.75	0.593	0.635	0.645	0.988	0.95	0.226	0.513	0.921	1.14	0.0886	1.43	0.924	0.578	0.767	0.374	0.832	1.34	-0.0734	1.45	1.05	0.398	0.48	-0.0678	-0.321	0.509	1.61	-0.0106	0.579	0.733	0.511	1.35
CTSD	Cardiomet	0.35	0.564	0.381	0.655	0.56	0.247	0.58	1.12	0.754	1	1.02	1.25	0.722	0.894	0.982	0.979	0.853	1.01	0.939	0.767	0.859	0.917	0.914	0.828	0.904	0.898	0.797	1.01	0.947	0.63	0.924	0.544	0.79	1.06	0.686	1.15	0.925	0.638	0.732	0.58	0.322	0.756	1.07	0.55	0.881	0.758	0.542	0.715
CTSH	Cardiomet	-0.632	1.83	0.512	1.89	0.183	1.18	1.03	0.237	2.58	0.864	4.31	2.41	1.8	3.59	3.08	2.76	3.34	3.51	3.62	3.14	3.63	4.1	3.12	2.05	3.89	4	2.03	3.99	2.55	1.37	2.65	2.88	3.53	2.94	2.56	2.73	0.0483	2.41	1.54	0.778	-0.928	3.39	3.64	0.824	2.67	2.28	0.399	2.39
CTSL	Cardiomet	1.05	2.92	2.16	2.1	2.27	2.46	2.13	3.15	2.17	2.27	1.93	2.37	2.04	2.31	2.43	2.06	2.01	2.46	2.19	2.14	2.2	1.98	1.8	1.54	2.06	2.47	1.88	2.36	2.44	1.5	2.17	1.54	2.26	2.7	1.94	2.48	3.67	2.15	1.79	1.65	2.16	2.31	2.37	2.89	2.22	2.16	2.54	2.94
CTSZ	Cardiomet	-0.147	0.46	-0.0791	0.281	0.565	0.869	0.316	1.23	0.425	0.984	0.952	1.03	0.594	0.91	0.88	0.994	0.734	0.971	0.648	0.663	0.871	0.7	0.565	0.518	0.666	0.826	0.227	1.24	0.883	0.426	1.12	0.13	0.605	0.944	0.276	1.35	0.835	-0.0443	0.464	-0.0971	-0.346	0.546	1.19	0.4	0.411	0.42	0.33	0.846
CXCL16	Cardiomet	2.14	3	1.95	1.96	1.57	1.71	2.01	3.49	2.95	3.49	3.21	2.65	2.82	3.58	3.48	3.34	3.57	3.89	3.37	3.29	3.21	3.2	2.57	2.89	3.47	3.4	2.8	4.02	3.47	3.46	3.05	2.66	3.35	3.51	1.98	3.59	2.22	3.04	2.61	3.04	1.65	3.38	3.39	1.9	3.11	3.54	1.51	3.18
CXCL5	Cardiomet	-1.72	-0.876	-2.8	-1.02	-2.26	-1.08	-0.549	-1.49	0.0799	0.458	0.503	0.235	0.903	0.578	0.935	0.229	0.372	0.835	0.498	1.08	0.874	0.511	1.01	1.24	0.354	1.26	-0.0776	0.67	0.337	0.793	0.566	-0.102	1.07	-0.108	-0.205	0.989	-1.55	0.563	0.174	0.375	-2.37	1.19	0.366	-2.3	0.143	0.564	-2.48	0.312
CXCL8	Cardiomet	6.54	4.79	4.22	6.05	6.78	9.06	4.85	5.36	4.93	5.08	5.61	4.91	4.74	5.1	5.96	5.23	5.09	6.11	5.26	6.78	5.9	4.89	5.33	5.07	5.77	6.31	5.47	6.5	6	6.13	5.21	4.5	6.48	5.68	5.4	5.41	4.8	5.08	4.77	4.89	4.2	5.31	5.32	4.89	5.27	5.58	4.51	5.56
DCN	Cardiomet	-0.406	0.426	0.377	0.802	0.503	1.03	0.768	0.124	0.602	0.722	0.927	0.506	0.722	0.404	0.796	0.686	0.34	0.398	0.613	0.489	0.591	0.701	0.282	0.307	0.669	0.624	0.435	0.367	0.287	0.0967	0.278	0.549	0.306	0.162	0.58	0.561	0.573	0.771	0.345	0.351	-0.144	0.873	0.937	0.197	0.128	0.474	0.382	0.511
DCTPP1	Cardiomet	-1.3	-1.13	-2.45	-3.35	-2.84	-2.63	-1.6	-2.55	-2.72	-2.41	-2.27	-3.07	-2.45	-2.69	-1.89	-2.81	-2.51	-2.48	-2.34	-2.38	-2.43	-3.54	-3.8	-2.88	-2.74	-2.28	-2.6	-1.92	-2.29	-0.262	-2.71	-3.04	-2.27	-2.24	-2.37	-2.51	-2.79	-2.6	-3.47	-2.58	-3.21	-2.56	-2.67	-2.46	-2.53	-2.59	-3.07	-1.12
DDC	Cardiomet	-4.57	-4.99	-6.11	-5.16	-3.97	-4.04	-5.48	-3.9	-4.19	-4.04	-4.69	-3.74	-4.08	-3.05	-4.2	-4.22	-3.97	-0.778	-4.66	-3.86	-4.31	-4.13	-4.59	-4.38	-4.23	-4.88	-4.89	-4.16	-4.24	-1.42	-3.62	-5.95	-4.82	-3.29	-4.67	-5.04	-5.05	-3.95	-4.77	-4.08	-5.11	-4.23	-5.06	-4.61	-4.42	-4.24	-5.09	-3.3
DEFA1_DEFA1B	Cardiomet	-0.812	-0.998	-0.808	-0.849	-0.79	-0.975	-0.818	-0.589	-0.852	-0.696	-0.734	-0.508	-0.705	-0.863	-0.757	-0.803	-0.722	-0.761	-0.823	-0.757	-0.971	-0.709	-0.927	-0.545	-1.18	-0.843	-0.759	-0.765	-0.746	-0.658	-0.727	-0.954	-0.973	-0.806	-0.826	-0.81	-0.787	-0.999	-0.913	-0.672	-0.802	-0.899	-0.711	-0.804	-0.961	-0.938	-0.678	-0.837
DIABLO	Cardiomet	0.288	0.449	-0.302	-0.0206	0.18	0.33	-0.0046	0.172	0.482	0.203	0.0877	-0.152	-0.253	-0.108	0.563	-0.486	0.218	-0.0955	0.248	0.0232	-0.215	-0.03	0.478	-0.337	-0.0739	0.3	0.0319	0.0501	-0.123	0.725	0.259	0.0306	-0.0579	0.299	0.422	-0.0332	-0.087	-0.222	-0.907	0.0253	-0.0029	-0.093	0.132	-0.038	-0.0123	0.335	0.378	1.22
DKK3	Cardiomet	3.61	5.27	5.08	5.24	5.42	5.43	5.38	5.48	5.36	5.57	5.4	5.62	5.49	5.44	5.43	5.5	5.46	5.47	5.45	5.44	5.54	5.48	5.4	5.39	5.45	5.48	5.33	5.48	5.53	5.28	5.62	5.37	5.56	5.51	5.28	5.36	5.46	5.56	5.3	5.42	4.84	5.53	5.7	5.36	5.42	5.55	5.04	5.43
DLK1	Cardiomet	-1.09	-0.815	-1.35	-1.74	-1.11	-1.69	-2.21	-0.967	-1.24	-0.734	-1.27	-1.27	-1.16	-1.1	-1.32	-1.1	-0.742	-0.907	-0.786	-1.23	-0.954	-1.1	-1.57	-1.49	-1.14	-1.18	-1.6	-0.887	-1.34	1.52	-1.23	-1.76	-0.944	-0.779	-1.79	-0.731	-1.74	-1.02	-1.49	-1.01	-1.58	-0.932	-0.795	-1.09	-0.87	-0.733	-2.12	-0.611
DNAJB8	Cardiomet	0.147	-0.0736	0.261	-0.0507	0.0904	-0.115	0.144	-0.181	-0.0304	0.16	0.468	0.186	0.074	0.0533	0.327	0.0712	-0.156	0.0029	0.112	-0.0904	0.142	0.0873	-0.316	-0.25	-0.0731	-0.341	-0.338	-0.0904	-0.148	0.165	0.132	-0.266	0.141	0.207	-0.0196	-0.125	0.188	-0.17	0.102	0.107	-0.248	-0.151	0.261	0.158	-0.15	-0.145	-0.445	-0.408
DOK2	Cardiomet	-1.95	-0.801	-1.42	-0.35	-0.65	-1.23	-0.429	-1.46	-1.51	-1.04	-1.32	-1.36	-0.649	-1.15	-0.65	-0.824	-1.81	-2.05	-1.5	-1.24	-2.37	-1.49	-0.224	-0.203	-0.871	-0.993	-1.86	-1.89	-0.95	-0.275	-0.703	-0.798	-0.698	-0.246	-0.609	-1.7	-1.54	-0.986	-1.85	-1.57	-2.43	-1.4	-1.19	-1.16	-0.322	-1.9	-0.654	-1.35
DPP4	Cardiomet	-5.44	-5.34	-5.25	-5.02	-4.85	-5.91	-5.37	-4.46	-4.67	-4.31	-4.8	-4.58	-4.58	-4.38	-4.36	-4.29	-4.13	-4.37	-4.35	-4.67	-4.11	-4.25	-4.82	-4.93	-4.73	-4.6	-5.08	-4.09	-3.85	-3.39	-4.76	-4.83	-4.56	-4.24	-5.06	-4.46	-4.82	-4.89	-4.59	-4.33	-4.97	-4.72	-4.42	-4.59	-4.84	-4.83	-5.53	-4.43
DPP7	Cardiomet	2.33	1.83	3.39	3.72	3.95	2.72	3.73	2.82	4.44	4.49	3.16	4.73	4.27	4.37	3.54	4.22	4.06	4.23	4.29	3.92	2.13	1.93	4.14	3.68	3.89	4.55	3.82	3.69	4.16	4.22	3.96	1.37	3.6	4.75	3.43	4.92	4.42	2.45	4.08	2.64	2.95	2.61	4.33	3.81	4.29	2.72	3.91	4.56
DPT	Cardiomet	-4.61	-2.77	-5.36	-3.35	-3.84	-2.93	-4.48	-1.86	-4.01	-3.97	-4.09	-3.89	-2.53	-3.7	-4.1	-2.87	-2.86	-3.95	-3.64	-3.94	-3.46	-3.45	-4.1	-3.47	-1.82	-3.98	-4.08	-3.34	-3.64	-3.32	-3.55	-4.48	-3.7	-4.18	-4.08	-3.2	-4.08	-4.11	-4.27	-3.49	-4.43	-3.82	-3.64	-4.79	-4.36	-3.8	-4.73	-4.17
DUOX2	Cardiomet	0.0807	-0.152	-0.284	-0.621	-0.161	-0.595	-0.43	-0.219	-0.291	0.0064	-0.442	-0.315	-0.634	-0.191	-0.42	0.0112	-0.0847	-0.864	-0.0389	-0.684	0.188	0.0831	-0.469	-0.608	-0.345	0.0403	-0.0629	-0.503	-0.362	-0.337	-0.602	-0.663	-0.351	-1.09	-0.116	-0.468	-0.102	0.322	0.0939	-0.47	-0.501	-0.113	-0.579	-0.594	-0.625	-0.41	-0.37	-0.432
EDIL3	Cardiomet	4.11	5.07	3.65	5.48	4.63	3.6	4.62	4.77	6.06	5.44	6.14	5.31	6.15	5.98	6.72	6.34	6.08	5.92	6.17	5.84	5.46	6.06	4.82	6.1	5.82	5.56	5.03	5.83	6.26	5.59	5.3	5.72	5.29	5.85	5.52	6.23	3.62	6.43	6	5.44	3.61	5.68	5.66	3.13	5.07	5.6	4.05	5.73
EFEMP1	Cardiomet	-3.1	-1.11	-1.8	-1.74	-1.88	-1.82	-1.79	0.118	-0.336	0.0205	0.014	-0.134	-0.671	0.426	-0.3	0.0649	0.482	0.748	0.123	-0.151	-0.0729	0.0737	-0.658	-0.473	0.6	0.205	-0.555	0.489	0.23	-1.05	0.0868	-0.643	-0.285	0.36	-1.06	0.38	-1.16	-0.986	-0.807	-0.867	-3.04	-0.318	-0.0682	-1.47	-0.591	-0.404	-2.28	-0.935
EGFR	Cardiomet	-2.84	-1.55	-1.89	-1.93	-1.59	-2	-1.44	-0.748	-2.06	-1.43	-1.72	-1.87	-1.55	-1.44	-1.77	-1.6	-1.74	-1.39	-1.7	-1.72	-1.74	-1.75	-2.49	-2.16	-1.64	-1.43	-2.27	-1.08	-1.48	-2.22	-1.64	-2.12	-1.65	-1.63	-2.05	-0.48	-0.912	-1.81	-2.15	-1.85	-2.42	-1.21	-0.682	-1.54	-1.55	-1.26	-2.2	-0.448
EIF4EBP1	Cardiomet	-0.475	0.317	-0.442	-0.284	1.94	0.281	4.23	0.587	-0.727	0.141	0.286	-0.0951	-0.513	-0.256	2.37	-0.197	0.485	0.503	0.566	-0.0128	-0.193	-0.363	-0.24	-0.474	0.0204	0.413	-0.408	0.694	0.0434	2.65	0.174	-0.532	0.782	0.506	-0.384	0.286	-0.311	0.496	-0.971	-0.0013	-1.21	0.054	-0.266	-0.504	-0.354	0.206	-1.48	1.41
ENG	Cardiomet	-4.68	-4.01	-4.52	-4.65	-4.57	-4.53	-4.77	-2.91	-4.64	-3.72	-3.78	-4.43	-3.88	-3.37	-4.11	-3.86	-3.57	-3.32	-3.71	-3.92	-3.54	-3.76	-3.93	-4.26	-3.24	-3.99	-4.46	-3.63	-3.69	-3.17	-4.05	-4.25	-3.71	-3.68	-4.61	-3.41	-3.41	-3.89	-4.3	-3.75	-5.12	-3.42	-3.27	-4.12	-3.71	-3.01	-4.99	-3.68
ENPP2	Cardiomet	3.52	3.52	3.24	3.49	3.21	3.2	3.04	3.47	3.2	3.45	3.43	3.25	3.57	3.37	3.38	3.49	3.47	3.23	3.47	3.26	3.44	3.51	3.29	3.47	3.45	3.35	3.33	3.35	3.4	3.52	3.36	3.41	3.48	3.6	3.27	3.42	3.42	3.47	3.26	3.37	3.16	3.57	3.51	3.3	3.49	3.58	3.23	3.42
ENTPD5	Cardiomet	-3.51	-3.25	-3.08	-2.89	-2.15	-3.3	-2.67	-3.2	-2.04	-1.57	-2.29	-2.75	-2.31	-2.2	-1.85	-2.24	-2.11	-1.73	-2.27	-1.97	-2.07	-2.16	-2.27	-2.25	-2.71	-2.6	-2.26	-2.94	-1.99	-1.74	-2.97	-3.31	-2.95	-2.21	-2.81	-1.98	-2.71	-2.14	-2.25	-2.6	-3.31	-2.89	-1.49	-2.82	-2.55	-2.5	-2.63	-2
ENTPD6	Cardiomet	-1.07	-0.081	-0.548	-0.418	-0.878	-0.997	-0.108	0.355	0.234	0.461	0.38	-0.411	0.282	0.677	0.378	-0.882	0.236	0.0642	0.365	0.27	0.224	0.4	-0.441	-0.461	0.151	-0.026	-0.816	0.063	0.0694	-0.173	-0.432	-0.524	0.302	0.543	-0.494	0.73	0.503	0.425	0.2	0.142	-0.98	0.648	1.26	-0.326	-0.142	0.409	-0.616	1.23
EPHB4	Cardiomet	-1.26	-1.2	-1.94	-2.17	-1.7	-1.59	-1.99	-0.459	-1.78	-1.16	-1.38	-1.12	-1.25	-1.27	-1.09	-1.4	-0.93	-0.863	-1.16	-1.35	-1.36	-1.36	-2.25	-1.8	-0.686	-1.09	-1.65	-0.906	-1.3	0.752	-1.56	-1.74	-0.97	-0.866	-2.18	-1.09	-1.1	-1.49	-1.71	-1.15	-2.03	-0.914	-0.717	-1.83	-1.22	-0.322	-2.47	-0.366
EPHX2	Cardiomet	-1.05	-1.21	-0.44	-0.389	-0.454	-0.34	-0.353	-0.812	-0.109	-0.685	0.12	-0.172	-0.55	-0.917	-0.265	-0.836	-0.509	-0.755	-0.985	-0.14	-0.137	-0.709	-0.501	-0.474	-0.611	-0.813	-0.842	-1.36	-0.203	-0.679	-0.271	-0.54	-0.551	-0.586	-0.0717	-0.596	-0.615	-0.2	-0.959	-0.16	-0.307	-0.376	-0.215	-0.62	-0.595	-0.766	-0.908	-1.42
ESAM	Cardiomet	0.664	1.82	0.555	0.708	1.36	0.678	0.952	2.34	1.23	1.96	1.42	1.37	1.29	1.76	1.64	0.521	1.56	1.61	1.91	1.56	1.61	1.46	1.06	1.1	2.27	1.4	0.687	1.47	1.24	2.3	1.31	1.01	2.07	2.14	0.684	2.33	1.97	1.45	1.09	1.27	0.736	1.76	2.21	1.47	1.56	2.19	0.528	2.28
F7	Cardiomet	-6.07	-5.42	-5.85	-6.39	-5.21	-5.92	-6.32	-4.27	-6.01	-5.43	-5.19	-5.3	-5.98	-5.76	-5.35	-5.1	-5.42	-5	-5.58	-6.26	-5.94	-5.39	-5.64	-5.19	-6.02	-5.25	-6.46	-5.29	-5.43	-4.42	-5.83	-5.58	-6.39	-6.04	-6.45	-5.51	-5.69	-5.9	-6.17	-5.81	-6.4	-5.48	-4.96	-5.48	-5.31	-4.89	-5.38	-5.93
F9	Cardiomet	-5.55	-5.69	-6.14	-6.53	-5.31	-6.08	-5.24	-5.72	-5.5	-6.25	-5.96	-4.96	-5.46	-5.17	-5.74	-6.05	-6.02	-6.26	-5.07	-5.79	-4.61	-5.44	-5.87	-5.88	-5.55	-5.02	-5.15	-5.01	-4.87	-5.05	-5.31	-5.7	-6.41	-5.84	-5.98	-6.01	-5.92	-5.32	-5.79	-5.44	-6.1	-5.62	-5.61	-5.33	-4.87	-5.39	-5.61	-5.9
FABP2	Cardiomet	-3.6	-4.03	-4.28	-4.62	-4.18	-4.72	-4.41	-4.21	-3.89	-3.19	-3.44	-4.14	-3.91	-4.29	-4.18	-2.64	-3.95	-3.08	-3.87	-4.46	-4	-4.03	-4.69	-4.32	-3.91	-3.84	-4.33	-3.94	-4.23	-1.15	-3.94	-4.64	-2.98	-2.66	-4.82	-4.53	-3.46	-3.1	-4.52	-3.34	-3.49	-3.39	-4.33	-3.51	-3.34	-3.75	-4.22	-3.34
FABP4	Cardiomet	-3.45	-3.34	-3.37	-2.95	-0.631	-3.34	-2.59	-2.04	-3.84	-3.26	-3.88	-3.45	-2.89	-3.31	0.674	-3.52	-2.88	-1.91	-4.01	-2.75	-3.52	-3.36	-4.41	-3.78	-2.36	-1.24	-1.79	-2.81	-2.21	0.232	-2.86	0.12	-3.02	-3	-3.84	-2.9	-5.01	-2.74	-3.73	-3.35	-4.46	-3.82	-3.22	-2.26	-3.55	-3.11	-4.98	-1.48
FABP6	Cardiomet	-1.2	-1.51	-1.69	-0.852	-1.66	-1.68	-0.999	-1.33	-0.968	-0.927	-1.36	-1.61	-1.52	-1.18	-1.02	-1.07	-1.29	-1.43	-1.97	-1.1	-1.06	-1.53	-1.17	-1.4	-1.63	-1.41	-1.3	-1.13	-1.7	-1.31	-1.26	-0.919	-1.93	-1.23	-1.53	-1.1	-1.16	-0.677	-1.42	-1.1	-1.64	-1.22	-0.956	-1.21	-1.79	-1.52	-1.6	-1.32
FADD	Cardiomet	-0.0986	-0.0986	-0.149	-1.09	0.416	0.12	0.622	0.0354	0.284	0.0545	0.0058	0.246	0.143	-0.194	-0.205	0.126	-0.457	-0.0254	-0.311	0.144	-0.636	-0.416	-0.34	-0.134	-0.734	0.154	-0.483	-0.0339	0.38	0.932	-0.26	-0.0504	0.141	-0.169	0.48	-0.912	-0.445	-0.372	0.18	-0.123	-0.208	-0.171	-0.0177	0.172	0.207	0.59	-0.0177	0.506
FAM3C	Cardiomet	3.34	3.3	3.36	3.15	3.34	3.32	3.37	3.25	3.25	3.31	3.25	3.57	3.27	3.25	3.27	3.12	3.16	3.24	3.37	3.39	3.18	3.03	3.26	3.23	3.12	3.35	3.01	3.05	3.25	3.29	3.21	3.15	3.43	3.44	3.35	3.13	3.16	3.33	3.19	3.25	3.39	3.39	3.17	3.4	3.42	3.28	3.42	3.39
FAP	Cardiomet	-2.27	-2.77	-2.83	-2.76	-2.75	-2.96	-3.11	-3.02	-3.1	-2.79	-2.76	-2.69	-2.83	-2.8	-2.83	-2.93	-2.81	-2.92	-2.76	-3.05	-2.85	-2.74	-2.96	-2.78	-2.48	-2.96	-3	-2.83	-2.86	-1.83	-2.76	-2.78	-2.45	-2.97	-3.11	-2.98	-3	-2.84	-3.01	-2.82	-2.66	-2.68	-2.51	-2.84	-2.87	-2.58	-2.93	-2.71
FAS	Cardiomet	-2.57	-1.17	-2.42	-3.16	-1.75	-2.16	-2.1	-0.729	-2.14	-1.77	-2.37	-1.88	-2.1	-2.32	-1.67	-1.66	-1.52	-1.56	-1.98	-1.61	-1.99	-1.95	-2.05	-2.12	-1.58	-1.96	-2.56	-1.4	-1.64	-1.63	-2.23	-1.93	-2.19	-1.26	-2.82	-0.992	-1.32	-1.51	-2.38	-1.45	-2.49	-0.908	-0.992	-1.57	-1.67	-0.371	-1.97	-0.774
FBP1	Cardiomet	-1.25	-0.398	-0.164	-0.825	-0.903	-1.01	-2.43	-1.89	-2.77	-4.41	0.784	-0.108	-0.0039	-1.55	-2.49	-0.813	-0.679	-0.532	0.219	-0.871	-3.62	-0.624	-0.552	-0.889	-0.502	-0.66	-3.33	1.09	0.549	-0.742	-0.429	-1.22	0.0817	-0.0315	-0.094	-1.99	-2.59	-0.654	-2.81	-0.586	-2.01	-1.82	-1.86	-1.07	-2.73	-0.121	-1.52	-0.728
FCGR2A	Cardiomet	-3.95	-2.42	-3.36	-3.72	-3.16	-1.83	-3.8	-5.29	-4.1	-2.29	-2.66	-2.13	-3.07	-2.13	-2.25	-2.23	-2.16	-2.52	-3.78	-2.08	-2.25	-2.59	-3.43	-3.09	-3.19	-2.48	-3	-1.3	-2.38	-2.89	-2	-3.32	-2.66	-2.55	-4.1	-2.87	-2.22	-3.19	-3.22	-3.02	-3.96	-2.61	-2.46	-3.25	-2.94	-2.36	-3.48	-2.7
FCGR3B	Cardiomet	-3.93	-3.77	-4.39	-3.58	-3.24	-3.45	-3.85	-3.49	-4.13	-3.87	-3.4	-3.85	-4.16	-3.39	-3.88	-3.81	-3.58	-3.6	-3.86	-3.59	-3.26	-3.91	-3.83	-3.73	-3.97	-3.71	-3.78	-2.97	-3.6	-4.09	-3.69	-3.78	-4.3	-3.15	-4.21	-3.59	-3.64	-4.17	-3.85	-4.22	-3.84	-3.82	-4.11	-3.83	-4.27	-3.72	-3.87	-3.84
FCN2	Cardiomet	-7.37	-7.31	-7.13	-7.11	-7.33	-7.68	-6.73	-5.32	-8.31	-7.01	-7.44	-6.56	-8.56	-6.89	-6.5	-7.5	-6.22	-7.56	-7.88	-7.96	-6.82	-6.57	-8.59	-7.2	-6.82	-6.96	-7.71	-6.15	-6.49	-5.68	-6.2	-6.59	-7.96	-6.4	-7.4	-7.21	-7.97	-6.89	-7.16	-7.34	-7.29	-6.98	-6.71	-7.08	-6.95	-7.59	-7.58	-7.11
FCRL1	Cardiomet	-4.68	-5.03	-7.05	-4.87	-4.66	-4.45	-5.17	-5.25	-4.55	-3.28	-4.65	-3.96	-4.76	-4.56	-4.57	-5.2	-4.21	-4.32	-3.68	-4.14	-4.38	-3.35	-3.92	-4.29	-4.11	-4.54	-4.1	-3.93	-4.54	-1.44	-4.65	-5.45	-3.06	-3.57	-4.63	-4.61	-4.01	-4.24	-4.06	-3.54	-4.18	-3.49	-3.85	-3.79	-3.56	-4.26	-4.87	-3.91
FETUB	Cardiomet	-6.16	-5.86	-5.9	-6	-5.93	-7.2	-5.62	-5.15	-5.85	-5.69	-5.67	-5.96	-6.44	-7.38	-5.71	-5.47	-5.61	-3.92	-5.64	-6.17	-5.55	-5.44	-5.71	-5.62	-6.44	-5.95	-6.21	-5.51	-5.21	-5.61	-5.46	-7.23	-7.09	-5.07	-6.9	-5.44	-5.83	-6.51	-5.8	-5.57	-6.76	-6.1	-4.97	-6.15	-4.96	-5.88	-6.39	-6.04
FGFR1OP	Cardiomet	0.399	0.0961	-0.215	0.167	-0.0295	0.104	0.47	-0.821	0.211	-0.404	-0.122	-0.665	-0.22	-0.868	-0.383	-1.44	-0.822	1.04	-0.866	-0.707	-0.237	-0.17	0.255	0.228	-0.838	-0.631	0.104	0.211	-0.568	0.59	-0.0435	0.156	-0.406	-0.599	-0.681	-1.22	0.0039	0.654	0.0413	0.453	0.287	-0.571	0.275	-1.38	-0.628	-0.638	0.0318	-0.72
FUCA1	Cardiomet	-0.225	0.536	-0.57	-0.298	0.631	-0.492	0.732	0.746	0.449	1.3	0.787	0.273	1.19	1.15	0.612	0.538	1.18	1.36	0.534	0.722	0.0515	0.476	-0.236	0.797	0.852	0.235	-0.16	1.17	0.342	0.694	0.177	0.0064	0.493	-0.458	-0.738	1.4	0.772	0.171	-0.0958	0.214	-0.165	-0.368	1.04	-0.258	0.164	1.08	-0.149	1.36
GAS6	Cardiomet	0.472	2.03	0.952	0.609	0.856	0.773	1	2.27	1.32	1.87	1.79	1.58	1.57	1.84	1.42	1.53	1.83	1.98	1.77	1.77	2.04	2.19	1.38	1.35	2.11	1.84	1.06	1.91	2.01	1.76	1.39	1.14	2.07	2.17	1.07	2.11	1.75	1.98	1.35	1.54	0.0373	1.63	2.08	1.16	1.56	2.12	0.0347	2.35
GDF15	Cardiomet	-1.85	-0.262	-2.05	-1.3	-1.32	-0.406	-1.93	0.977	-0.698	-0.653	-0.574	-1.31	-0.737	0.765	-1.18	0.15	0.14	0.238	-0.712	-0.329	-0.233	-0.578	-0.64	-1.49	-0.119	-0.697	-0.876	0.278	-0.0549	0.754	-0.81	-1.3	-0.314	-0.333	-1.55	0.12	-1.17	-0.991	-1.01	-1.17	-2.3	-0.839	-0.307	-2.37	-1.2	-0.897	-2.5	-1.15
GDF2	Cardiomet	-5.41	-6.29	-6.41	-5.94	-5.32	-7.55	-5.42	-5.42	-4.74	-5.56	-6.48	-5.82	-6.04	-8.1	-5.35	-5.33	-6.77	-5.45	-6.06	-7.55	-6.58	-6.27	-5.26	-5.42	-5.7	-5.02	-5.02	-6.08	-5.51	-5.34	-5.43	-5.68	-6.05	-5.76	-6.86	-6.71	-6.78	-5.57	-6.35	-5.41	-5.5	-5.23	-5.97	-6.4	-5.37	-5.99	-5.44	-6.2
GGH	Cardiomet	-1.55	-1.74	-1.87	-1.56	-1.73	-2.37	-1.63	-1.38	-1.37	-1.06	-1.32	-1.44	-1.47	-1.48	-1.43	-1.86	-1.41	-1.85	-1.64	-1.67	-1.4	-1.41	-1.8	-1.61	-1.88	-1.59	-2.07	-1.26	-1.34	-0.443	-1.65	-1.54	-1.61	-1.25	-2.14	-0.629	-1.26	-1.49	-1.56	-1.81	-1.94	-1.82	-1.05	-1.48	-1.35	-1.39	-1.71	-0.577
GH1	Cardiomet	4.57	2.81	3.62	1.77	0.897	3.59	2.29	0.0636	3.46	2.6	2.96	1.79	2.3	2.49	2.36	4.39	1.48	2.29	2.85	3.21	2.64	1.31	3.89	2.61	1.93	3.09	3.38	2.29	3.47	4.7	2.73	2.83	3.02	3.77	1.23	2.59	2.16	3.15	2.83	2.59	2.1	3.85	3.15	2.49	3.12	2.51	2.24	1.63
GHRL	Cardiomet	-2.66	-3.2	-2.68	-3.94	-3.02	-3.08	-2.9	-3.04	-4.51	-4.08	-3.81	-3.28	-2.98	-3	-3.7	-3.54	-3.38	-3.41	-2.72	-3.93	-3.24	-3	-3.66	-3.46	-3.36	-2.73	-2.56	-3.93	-2.55	-0.69	-3.45	-3.09	-1.48	-2.99	-3.45	-2.35	-3.06	-3.08	-3.18	-2.63	-2.52	-3.32	-3.89	-2.49	-2.93	-2.47	-3.14	-2.78
GLO1	Cardiomet	-2.02	-2.29	-1.51	-2.71	-1.49	-3.48	-0.261	-2.32	-2.04	-1.48	-1.73	-2.43	-2.79	-1.86	-0.575	-2.78	-1.98	-1.9	-1.57	-1.78	-1.56	-1.79	-2.36	-2.56	-1.99	-2.14	-2.32	-1.7	-2.07	-1.06	-2.47	-2.61	-1.69	-1.59	-2.05	-1.56	-1.75	-1.71	-2.98	-2.17	-3.25	-2.15	-1.85	-2.46	-2.34	-1.73	-3.19	-0.0378
GLRX	Cardiomet	-0.23	0.198	-0.0327	-0.0687	0.173	0.203	0.412	0.19	0.54	0.418	0.48	0.653	0.283	0.397	0.639	0.139	0.442	0.369	0.34	0.767	0.385	0.259	0.457	0.378	0.305	0.597	0.212	0.398	0.398	0.528	0.293	0.357	0.812	0.902	0.488	0.355	0.0519	0.355	0.0796	0.135	-0.0162	0.432	0.319	0.266	0.416	0.334	0.304	0.649
GP1BA	Cardiomet	-6.47	-6.2	-7.2	-6.53	-6.75	-7.39	-6.94	-7.06	-7.15	-6.97	-6.99	-6.36	-6.81	-6.83	-7.31	-6.61	-5.75	-6.05	-6.68	-7.29	-6.66	-6.74	-6.97	-6.61	-6.53	-6.01	-6.91	-6.08	-6.31	-5.59	-6.48	-6.65	-6.95	-6.72	-7.06	-6.52	-6.74	-6.88	-6.86	-6.85	-6.84	-6.58	-6.72	-6.47	-7.27	-7.29	-6.8	-6.07
GP2	Cardiomet	-2.75	-3.43	-3.39	-3.26	-3.25	-3.39	-4.19	-3.76	-4.19	-3.02	-3.22	-3.1	-3.2	-3.07	-2.6	-3.34	-3.63	-3.23	-3.26	-3.63	-3.31	-2.59	-3.45	-3.97	-3.66	-4.53	-3.27	-3.42	-3.6	-2.76	-3.04	-3.73	-3.64	-3.45	-4.41	-3.22	-2.68	-3.55	-2.69	-2.99	-3.85	-3.84	-3.79	-3.39	-3.37	-3.83	-3.29	-3.28
GPR37	Cardiomet	0.72	2.78	1.84	3.01	3.73	3.44	2.63	3.57	2.69	2.84	2.22	1.99	2.65	2.68	3.59	2.2	3.09	3.58	2.89	2.76	2.77	3.07	1.89	2.11	2.82	2.96	1.94	2.97	2.5	2.6	1.81	1.47	2.55	3.02	1.41	3.38	2.89	3.14	2.36	2.83	1.32	3.5	3.65	2.29	2.35	3.25	1.24	3.7
GRAP2	Cardiomet	-1.06	-0.387	0.148	-0.679	-0.351	-0.499	-0.302	-0.56	-0.0812	-0.0309	-0.625	0.2	-0.457	-0.503	-0.412	-1.2	-0.713	-1.27	0.404	-0.367	-0.681	-0.304	-0.115	-0.189	-1.46	-0.536	-0.76	-0.216	-0.529	0.0048	-0.131	-0.663	-0.0065	-0.0394	-0.668	-0.292	-0.341	-0.184	-1.34	-0.437	-0.244	-0.866	-0.471	-0.746	-0.542	-0.123	-0.59	-0.0449
GRK5	Cardiomet	0.256	-0.232	0.186	0.151	0.134	0.0443	-0.0093	-0.0222	-0.0172	0.352	-0.0991	0.141	-0.212	0.122	0.108	-0.19	0.104	0.32	0.0197	0.148	0.108	-0.02	-0.168	0.466	-0.212	-0.0073	0.0137	-0.545	-0.17	0.103	0.062	0.0459	0.0282	0.305	0.19	0.433	0.403	0.112	-0.296	0.189	-0.0478	0.202	0.505	-0.0185	-0.336	-0.131	-0.0583	-0.0985
GSTA1	Cardiomet	-6.22	-6.12	-5.59	-6.23	-5.08	-5.05	-5.57	-7.67	-5.74	-6.59	-5.84	-6.5	-6.02	-6.02	-5.25	-6.15	-6.14	-6.45	-5.5	-5.86	-5.95	-6.55	-4.57	-6.49	-6.91	-5.72	-6.15	-6.81	-4.26	-2.69	-6.47	-6.46	-6.14	-6.39	-6.23	-5.81	-6.71	-5.76	-6.06	-4.62	-6.41	-5.73	-6.72	-7.03	-6.06	-6.43	-5.56	-5.47
GUSB	Cardiomet	-0.818	-1.08	-1.36	-0.901	-0.682	-1.7	-0.959	-0.926	-0.864	-0.0608	-0.526	-1.52	-0.937	-0.598	-0.639	-0.48	-0.486	-0.462	-0.614	-1.11	-0.519	-0.568	-0.808	-0.686	-0.567	-0.446	-1.04	-0.005	-0.346	-0.748	-0.321	-0.825	-0.647	-0.634	-0.907	-0.542	-0.299	-0.799	-1.94	-1.35	-1.39	-1.03	-0.354	-1.06	-0.592	-1.18	-1.03	0.16
GYS1	Cardiomet	-0.107	-0.775	-0.927	-0.558	-0.733	-0.93	0.648	-1.27	-1.22	-0.859	-0.228	-0.309	-1.24	-0.474	-0.621	-1.41	-1.29	-0.92	-0.7	-0.791	-0.556	-0.888	-1.13	-1.24	-0.827	-1.14	-0.997	-0.755	-0.774	-0.239	-0.966	-0.903	-0.829	-0.726	-0.674	-0.894	-0.272	-0.817	-1.74	-0.511	-0.837	-1.91	-0.511	-0.517	-1.12	-0.949	-0.383	-0.53
GZMH	Cardiomet	-3.53	-3.79	-3.71	-2.63	-4.08	-2.99	-1.79	-3.07	-3.25	-2.12	-3.28	-3.34	-3.66	-3.87	-3.05	-3.53	-3.48	-4.05	-4.95	-3.92	-3.55	-4	-2.04	-3.58	-3.55	-3.68	-3.92	-3.94	-3.58	-2.72	-2.3	-3.27	-3.72	-3.98	-2.98	-3.13	-2.89	-2.69	-3.84	-3.04	-4.35	-3.68	-3.15	-2.09	-2.99	-3.67	-4.62	-1.53
HEBP1	Cardiomet	0.694	0.289	1.22	0.927	1.06	0.679	1.26	0.614	1.01	0.854	0.66	0.652	0.384	0.874	0.891	0.956	0.612	0.616	0.533	1.18	0.799	1.18	0.496	0.325	0.664	0.715	0.485	0.546	0.364	0.852	0.924	0.527	0.157	0.174	0.941	0.823	0.961	0.892	0.47	0.898	0.574	0.603	1.33	0.718	0.49	1.22	0.899	1.17
HK2	Cardiomet	-0.0247	-0.244	0.215	-0.049	0.112	-0.225	0.278	0.0915	-0.0079	-0.311	0.186	0.122	0.228	-0.515	0.0236	0.0171	-0.107	0.0885	0.0407	0.177	-0.53	-0.257	-0.0717	-0.226	-0.52	-0.674	0.0029	-0.12	-0.472	0.394	-0.0919	0.234	0.0121	-0.108	0.069	-0.0244	0.138	-0.113	-0.239	0.0318	0.124	-0.474	0.153	-0.574	-0.0373	-0.0949	-0.413	-0.671
HNRNPK	Cardiomet	-0.204	-0.496	-0.433	-0.512	-0.202	-0.378	-0.369	-0.425	-0.544	-0.169	-0.207	-0.493	-0.594	-0.707	-0.363	-0.152	-0.873	-0.188	-0.274	-0.369	-0.906	0.0683	-0.394	-0.407	-0.23	-0.641	-1.08	-0.418	-0.315	-0.506	-0.0574	-0.48	-0.27	-0.0149	-0.182	-0.645	-0.765	-0.508	-0.413	-0.627	-0.952	-0.499	-0.806	-1.31	-0.87	-0.262	-0.51	-0.226
HSPG2	Cardiomet	1.09	1.11	0.13	0.304	0.568	0.174	0.214	1.52	0.731	1	0.972	0.857	0.862	1.21	0.707	1.27	1.35	1.56	0.952	0.88	1.13	1.08	0.571	0.579	1.13	0.867	0.633	1.98	0.966	3.1	1.01	0.298	1.01	1.26	0.162	1.56	0.881	0.441	0.54	0.902	0.072	1.22	1.45	0.623	1.11	1.33	-0.0036	1.34
HYAL1	Cardiomet	-3.12	-2.63	-2.72	-3.04	-2.74	-2.48	-2.92	-2.32	-2.53	-1.74	-1.64	-1.85	-2.25	-2.08	-2.54	-1.8	-2.04	-2.59	-2.24	-2.39	-1.85	-1.88	-2.24	-2.29	-1.79	-2.21	-2.18	-1.83	-1.81	-2.25	-2.05	-2.2	-2.86	-2.27	-2.34	-1.6	-2.91	-2.32	-2.57	-2.31	-3	-1.85	-1.74	-2.97	-1.98	-2.1	-3.08	-2.62
HYOU1	Cardiomet	-3.39	-1.92	-2.3	-2.15	-2.06	-1.81	-2.27	-0.809	-1.61	-1.02	-1.25	-1.32	-1.31	-1.01	-1.32	-1.45	-1.01	-1.22	-0.992	-1.33	-1.14	-1.19	-1.71	-1.54	-0.587	-1.29	-2.57	-1.01	-1.02	-1.3	-1.44	-1.89	-1.11	-0.959	-1.86	-0.5	-1.3	-1.32	-1.65	-1.92	-3.03	-1.2	-0.822	-1.94	-1.43	-0.97	-3	-0.595
ICAM1	Cardiomet	-5.27	-3.81	-4.7	-4.51	-4.17	-4.07	-4.85	-2.87	-4.76	-4.24	-4.09	-4.68	-4.91	-3.67	-3.89	-3.6	-3.62	-3.35	-5.01	-4.26	-3.58	-3.98	-4.63	-4.42	-4.41	-3.84	-4.6	-2.64	-3.89	-3.19	-3.82	-5.31	-3.96	-3.57	-4.98	-4.11	-4.76	-4.29	-5.23	-5.32	-5.38	-4.21	-3.94	-4.03	-4.41	-4.54	-4.84	-4.29
ICAM2	Cardiomet	-2.69	-2.29	-3.18	-2.93	-2.98	-2.37	-3.21	-2.26	-2.88	-2.05	-2.56	-3.04	-2.82	-2.34	-3.22	-3.02	-2.27	-2.29	-2.46	-2.37	-2.6	-3.09	-2.86	-3.28	-2.02	-2.68	-2.94	-2.24	-2.27	-1.62	-2.77	-2.8	-2.4	-2.36	-3.17	-2.06	-2.57	-2.66	-2.85	-2.47	-3.06	-2.64	-2.51	-2.99	-2.17	-2.22	-3.85	-3.03
ICAM3	Cardiomet	-5.28	-4.74	-5.86	-5.15	-5.26	-5.76	-5.74	-3.97	-5.12	-5.58	-5.72	-5.39	-5.93	-5.25	-5.24	-4.8	-4.32	-4.64	-6.05	-5.15	-4.91	-4.65	-6.04	-5.56	-4.99	-5.18	-5.27	-4.85	-4.72	-4.48	-4.7	-5.72	-5.32	-4.22	-5.64	-5.08	-5.24	-5.09	-5.87	-5.66	-6.35	-5.19	-5.35	-5.37	-5.67	-4.48	-6.31	-5.04
ICAM5	Cardiomet	3.27	4.26	3.72	3.44	4.12	3.62	4.05	4.35	4.25	4.26	4.19	4.46	4.12	4.41	4.29	4.2	4.21	4.27	4.17	4.54	4.36	4.17	4.02	3.61	4.3	4.28	3.27	4.15	4.08	3.9	4.09	3.86	4.68	4.78	3.85	4.55	4.44	4.28	4.15	4.08	4.06	4.73	4.33	4.41	4.41	4.58	4.08	4.84
IGFBP1	Cardiomet	-1.03	-1.84	-0.884	-1.92	-3.46	-3.33	-2.78	-2.47	-2.03	-1.3	-2.56	-2.14	-2.79	-2.95	-2.67	-2.63	-3.13	-1.48	-0.848	-1.74	-1.79	-1.86	-1.55	-1.07	-1.93	-2.32	-2.81	-2.73	-3.19	-0.396	-2.6	-0.598	-0.649	-1.01	-1.63	-1.6	-1.62	-0.664	-2.37	-1.82	-1.66	-1	-2.31	-0.656	-0.508	-0.372	-2.52	-1.17
IGFBP2	Cardiomet	-1.46	0.742	-0.785	0.537	1.47	0.882	0.0787	2.6	1.18	0.802	1.56	1.57	1.29	1.98	2.08	2.06	2.72	2.37	1.9	1.25	1.49	1.74	0.788	1.2	2.26	1.9	0.631	2.53	2.09	2.14	1.99	0.888	1.49	1.98	0.552	1.64	0.729	1.61	0.866	1.82	-1.41	1.95	1.83	-0.392	1.34	1.99	-1.3	1.25
IGFBP3	Cardiomet	-7.13	-6.15	-7.31	-6.31	-6.21	-6.71	-7.33	-5.3	-7.1	-7.01	-6.06	-6.12	-7.24	-5.98	-6.64	-6.43	-5.85	-5.78	-7.5	-6.24	-6.33	-6.34	-7.43	-7.33	-6.22	-5.75	-6.49	-6.41	-5.91	-6.18	-6.8	-6.94	-7.19	-6.67	-8.14	-6.09	-7.62	-7.09	-7.21	-6.88	-7.55	-6.31	-5.81	-6.33	-6.26	-6.17	-8.43	-6
IGFBP6	Cardiomet	-0.663	0.921	0.306	1.3	1.76	1.55	1.08	2.16	1.27	1.73	1.64	1.71	1.8	2.15	1.55	2.4	2.08	2.65	1.67	1.46	1.92	1.75	1.57	1.01	2.16	2.29	1.61	2.94	2.35	1.05	1.92	0.742	1.43	1.87	0.809	2.56	1.51	0.888	1.47	1.56	0.296	1.89	2	0.913	1.27	1.14	0.718	1.61
IGFBP7	Cardiomet	6.19	6.01	5.87	6.51	5.77	5.61	5.58	5.99	5.92	5.73	6.13	5.97	6.21	5.92	5.9	5.97	6.23	5.65	6.35	5.9	6.13	6.09	6.25	6.24	6.34	6.12	5.86	5.64	6.33	6.67	6.1	6.28	6.24	6.21	6.28	6.07	5.94	6.17	5.88	5.79	5.61	6.14	6.3	5.66	6.28	6.15	5.69	5.73
IGFBPL1	Cardiomet	6.8	6.16	5.7	5.22	4.89	5.34	6	6.11	6.04	6.51	6.14	6.53	5.93	5.95	6.14	5.42	5.66	5.51	6.66	6.7	5.66	5.64	5.82	5.97	6.01	5.9	4.92	5.93	6.15	6.77	5.79	5.76	6.86	6.45	5.89	5.49	5.81	6.35	5.95	5.94	5.57	6.07	6.2	6.27	6.42	6.75	5.67	6.98
[truncated: 177 more rows]
[truncated: 10 more columns]

## Sheet: Table_3_MS_Proteomics
protein	panel	2010	2018	2017	2008	2014	2016	2020	2011	2006	2001	2015	2007	2012	2019	2002	2003	2013	2005	2009	2004	8516	8521	8518	2027	8513	2024	8274	2022	2029	2028	8507	8503	8259	8275	8273	2025	8504	2026	8527	2023	8509	8233	2030	2021	8523
[truncated: 3,319 more rows]

[truncated: 4 more sheets: Table_4_ECG, Table_5_Lab_tests, Table_6_Vital_signs, Table_7_Severity_scores]
