# Supplementary material for: Toward Early Diagnosis and Therapeutic Discovery in CLN3 Disease: A Computational Biomarker Discovery Framework
Source: medRxiv. 2026 May 7:2026.05.01.26352147. Preprint. [Version 1] doi: 10.64898/2026.05.01.26352147 (PMC13174741; doi:10.64898/2026.05.01.26352147)
Supplement: Supplement 4 [file media-4.xlsx]

## Sheet: Table_1_Classification_subset
	ID	Group	PEA_AARSD1	PEA_ABL1	PEA_ACAA1	PEA_ACP6	PEA_ADAMTS15	PEA_ADAMTS8	PEA_ADCYAP1R1	PEA_ADGRG1	PEA_ADM	PEA_AGR3	PEA_AIF1	PEA_AIFM1	PEA_AKR1B1	PEA_AKT3	PEA_ALPP	PEA_AMBP	PEA_AMIGO2	PEA_ANGPT2	PEA_ANGPTL7	PEA_ANKRD54	PEA_APBB1IP	PEA_APEX1	PEA_AREG	PEA_ARG1	PEA_ARHGAP1	PEA_ARHGAP25	PEA_ARSB	PEA_ATG4A	PEA_ATOX1	PEA_ATP6AP2	PEA_ATP6V1D	PEA_BAIAP2	PEA_BAMBI	PEA_BGN	PEA_BIRC2	PEA_BTC	PEA_C4BPB	PEA_CA11	PEA_CA12	PEA_CA14	PEA_CA9	PEA_CALB1	PEA_CALCOCO1	PEA_CAMKK1	PEA_CAPG	PEA_CASP8	PEA_CBLN4
1	AH1	Control
2	AH10	Control
3	AH11	Control
4	AH12	Control
5	AH13	Control
6	AH14	Control
7	AH15	Control
8	AH2	Control
9	AH3	Control
10	AH4	Control
11	AH5	Control
12	AH6	Control
13	AH7	Control
14	AH8	Control
15	AH9	Control
16	BAT00001	CLN3	-1.74	-1.68	-3.41	-1.84	-3.72	1.37	-1	-2.07	0.1	-0.73	-0.84	-0.65	-0.74	0.11	-7.59	-5.1	-3.66	-2.01	-0.41	-1.01	-1.53	-2.04	-2.76	-3.4	-0.51	-0.5	1.27	-1.15	3.09	0.32	-0.07	-1.28	2.63	-4.76	0.04	0.94	-3.04	2.24	-1.05	2.17	0.02	7.14	-2.8	-0.5	-3.17	-2.3	-1.98
17	BAT00003	CLN3	-0.9	-1.11	-2.7	-2.18	-3.55	2.18	-0.62	-1.62	0.39	-1.29	-1.55	-0.67	-1.06	-0.43	-7.65	-5.1	-3.11	-2.22	-0.56	-0.81	-1.09	-1.44	-2.21	-3.61	-1.12	-0.92	1.76	-1.23	3.87	0.21	0.41	-2.03	2.55	-4.86	-0.83	0.48	-3.38	2.41	-0.07	2.36	0.34	7.46	-2.84	-0.43	-2.47	-2.33	-1.35
18	BAT00004	CLN3	-1.22	-1.36	-3.34	-2.6	-3.95	1.4	-0.21	-1.71	0.06	-0.75	-1.08	-0.01	-1.36	0.24	-7.99	-4.81	-3.81	-2.86	0.94	-0.04	-1.36	-1.65	-3.04	-3.08	-1.22	-0.51	1.36	-1.12	3.78	0.63	0.15	-0.96	2.26	-5.11	-0.43	0.85	-3.2	2.5	-1.52	2.1	1	7.06	-2.7	-0.35	-2.45	-1.63	-3.3
19	BAT00005	CLN3	-1.74	-1.32	-2.33	-2.38	-3.41	1.94	-0.53	-1.63	-0.11	-1.34	-0.63	0.38	-1.25	-0.32	-7.34	-4.61	-3.42	-2.82	-0.68	-0.14	-1.68	-2.32	-2.41	-3.06	-1.04	-1.16	0.91	-1.84	3.69	-0.32	0.32	-1.57	2.2	-5.99	-0.18	0.72	-3.44	2.19	-0.89	1.95	0.63	7.01	-2.98	-0.65	-3.88	-2.68	-1.67
20	BAT00009	CLN3	-1.29	-1.79	-3.9	-2.85	-3.61	1.06	-0.4	-1.62	-0.34	-1.61	-1.23	-0.36	-0.92	0.25	-7.09	-4.95	-3.77	-3.04	0.24	-0.49	-1.49	-2.73	-2.66	-3.2	-1.03	-0.88	1.8	-0.78	3.1	0.29	-0.03	-2.24	2.56	-4.39	-0.29	0.42	-3.36	2.48	-0.76	2.36	-0.66	6.38	-3.08	-0.44	-3.64	-2.1	-2.86
21	BAT00012	CLN3	-1.25	-1.81	-2.69	-2.97	-3.44	1.62	-0.3	-0.32	0.08	-0.96	-1.38	-0.53	-1.3	0.07	-8.53	-4.76	-3.85	-2.83	0.01	-0.4	-1.29	-2.52	-3.11	-3.22	-1.44	-0.63	1.2	-1.16	3.97	-0.09	-0.13	-3.67	2.48	-5.45	-0.03	1.4	-3.32	2.24	-1.52	2.61	0.53	7.16	-2.36	-0.94	-2.64	-2.57	-1.46
22	BAT00017	CLN3	0	-1.4	-2.62	-2.18	-2.69	1.88	-0.82	-1.6	-0.23	-0.45	-1.6	-0.39	-0.85	-0.49	-6.2	-4.88	-3.43	-2.92	-0.53	-0.64	-1.4	-1.63	-2.74	-0.97	-0.56	-0.81	1.3	-1.01	3.92	0.02	-0.18	-1.9	2.36	-5.24	-0.51	0.75	-3.39	2.08	-1.31	2.35	0.34	7.17	-2.8	-0.31	-2.41	-1.36	-1.62
23	BAT00020	CLN3	-1.21	-1.69	-3.47	-2.65	-3.78	0.96	-0.76	-1.44	-0.27	-0.43	-0.93	-0.86	0.2	-0.25	-8.41	-5.26	-4.08	-1.85	0.47	-0.41	-1.43	-1.51	-3.14	-3.11	-0.96	-0.44	1.02	-1.17	3.37	-0.73	-0.09	-1.76	2.18	-4.18	-0.79	0.3	-3.71	2.2	-0.84	2.13	0.13	6.65	-2.87	-0.78	-1.74	-1.78	-2.37
24	BAT00021	CLN3	-1.61	-1.31	-2.69	-1.46	-3.38	2.09	-0.84	-0.94	0.42	-0.62	-1.06	-0.68	-1.48	-0.43	-6.65	-5.18	-2.82	-2.81	0.66	-0.92	-1.15	-2.23	-2.86	-3.03	-1.07	-1.11	1.18	-1.05	4.28	0	-0.04	-1.93	2.29	-5.19	0.01	0.54	-2.96	1.81	-0.88	2.78	0.14	7.27	-2.92	-0.34	-1.79	-1.72	-2.29
25	BAT00028	CLN3	-2.34	-1.82	-1.7	-3.14	-3.47	1.5	-0.27	-0.85	0.21	-1.22	-0.21	-0.17	-0.84	-0.02	-6.88	-4.68	-3.33	-2.33	1.2	-0.72	-1.49	-3.07	-4.18	-3.45	-0.89	-0.56	0.1	-1.16	3.72	-0.2	-0.01	-1.61	2.25	-5.25	-0.32	0.87	-3.37	1.51	-0.47	1.97	-0.51	6.71	-3.48	-0.32	-2.36	-2.16	-2.9
26	BAT00029	CLN3	-0.85	-1.18	-3.14	-2.08	-3.21	2.13	-0.74	-1.26	0.19	-1.24	-1.49	-0.3	-1.37	0.12	-7	-4.77	-3.68	-2.42	-0.32	-0.97	-1.63	-2.32	-1.96	-3.69	-1.01	-0.42	1.46	-1.19	4.18	0.44	0.04	-1.21	2.56	-5.06	-0.32	-0.4	-3.36	2.33	-0.76	2.52	0.59	7.14	-3.03	-0.82	-3.2	-2.33	-1.93
27	BAT00035	CLN3	-1.42	-1.09	-2.99	-2.62	-3.03	1.83	-0.4	-1.13	0.73	-1.05	-1.23	-0.63	-1.05	-0.07	-7.62	-5.03	-2.91	-2.33	0.15	-0.34	-0.84	-2.61	-2.16	-3.06	-1.5	-0.41	0.84	-0.45	3.84	0.06	0.28	-1.52	2.58	-5.28	-0.05	1.06	-3.41	2.4	-0.73	2.25	0.56	7.08	-2.68	-0.27	-3.32	-2.18	-1.68
28	BAT00039	CLN3	-1.6	-1.85	-2.98	-3.68	-3.36	2.09	-0.63	-1.74	-0.06	-1.74	-1.25	-0.78	-0.89	-0.13	-6.47	-4.8	-3.99	-3.57	0.11	-0.94	-1.36	-2.31	-3.23	-3.19	-1.31	-0.43	0.89	-0.84	3.97	-0.12	0.11	-1.03	2.56	-5.24	-0.25	0.96	-3.54	2.23	-0.74	2.32	-0.15	6.48	-2.97	-0.38	-3.21	-2.3	-1.25
29	BAT00040	CLN3	-1.11	-1.35	-1.99	-2.32	-3.48	2.24	-0.44	-1.18	-0.08	-0.95	-1.23	-0.52	-1.18	-0.3	-7.4	-4.71	-3.52	-1.88	-0.22	-0.81	-1.25	-2.18	-2.79	-3.21	-0.66	-0.4	1.24	-1.15	3.96	0.47	-0.13	-0.71	2.46	-5.03	-0.12	0.52	-3.56	2.24	-0.07	2.13	0.57	6.74	-3.21	-0.9	-3.19	-1.88	-2.68
30	BAT00043	CLN3	-1.83	-1.44	-3.27	-2.9	-4.56	1.51	-0.91	-2.26	-0.27	-1.26	-1.85	-0.26	-1.54	-0.26	-11	-4.86	-3.96	-3.32	-0.26	-0.17	-1.66	-2.27	-3.03	-3.15	-1.2	-0.57	1.1	-1.08	3.51	0.12	0.23	-2.06	2.14	-5.41	-0.58	0.68	-3.74	1.98	-1.53	1.84	-0.13	6.77	-2.37	-0.63	-3.54	-2.28	-2
31	BAT00045	CLN3	-1.36	-1.31	-2.92	-2.44	-3.99	1.16	-0.56	-2.12	-0.27	-0.69	-1.7	-0.91	-1.5	0.06	-7.76	-5.04	-4.97	-2.69	-0.75	-1.91	-1.72	-2.76	-2.96	-3.73	-1.45	-0.52	0.74	-1.13	3.16	-0.05	-0.03	-1.16	2.23	-4.96	0.06	0.93	-3.64	1.86	-0.13	2.24	0.14	6.91	-2.41	-1.24	-3.72	-2.68	-3.12
32	BAT00047	CLN3	-1.11	-1.43	-2.47	-3.35	-2.76	2.11	-0.36	-1.19	-0.05	-1.72	-1.74	-1.34	-1.03	-0.17	-6.27	-4.71	-4.07	-2.52	0.16	-1.16	-1.44	-2.05	-2.39	-3.24	-0.86	-0.6	1.19	-1.31	4.41	0.52	-0.32	-1.06	2.23	-5.13	-0.48	0.58	-3.37	2.51	-0.11	2.55	0.21	6.86	-2.41	-0.88	-2.57	-2.1	-2.68
33	BAT00050	CLN3	-1.3	-1.58	-2.48	-2.66	-3.39	0.97	-0.64	-0.91	-0.07	-1.12	-1.06	-1.56	-1.37	-0.26	-6.56	-4.77	-2.96	-2.26	0.21	-0.24	-1.46	-1.96	-3.37	-3.22	-0.79	-0.92	1.73	-0.93	3.87	0.59	0.07	-1.09	2.27	-5.42	-0.28	0.38	-3.83	2.35	-0.54	2.02	0.4	7.22	-2.74	-0.59	-2.23	-1.89	-2.48
34	BAT00051	CLN3	-1.37	-2.08	-3.46	-2.75	-4.58	-0.02	-0.94	-2.45	-0.72	-1.1	-1.41	-0.13	-0.92	-0.35	-8.25	-5	-4.34	-3.04	-1.16	-0.27	-1.38	-2.58	-3.32	-2.82	-0.98	-0.7	0.83	-1.54	2.52	-0.61	0	-3.02	2.01	-4.95	-0.33	0.66	-3.45	1.27	-0.77	1.6	-1.1	6.71	-2.96	-0.53	-3.05	-2.46	-3.28
35	BAT00052	CLN3	-2.03	-1.56	-2.7	-4.33	-3.49	1.36	-0.33	-0.62	-0.22	-0.51	-0.55	-0.9	-0.39	-0.22	-7.96	-5.07	-3.42	-2.73	1.42	-0.59	-1.54	-0.58	-3.59	-3.82	-0.56	-0.52	1.53	-1.21	4.38	0.18	0.33	-1.49	2.31	-5	-0.15	0.57	-2.99	2.22	-1.14	2.42	1.63	7.1	-2.9	-0.37	-1.02	-2.17	-2.68
36	BAT00054	CLN3	-1.29	-1.45	-3.51	-2.18	-3.09	1.62	-0.94	-1.31	0.11	-1.21	-0.73	-1.07	-0.13	0.2	-6.42	-4.57	-3.7	-2.41	1.26	-0.15	-1.96	-0.83	-3.69	-3.41	-0.79	-0.63	1.6	-0.95	4.1	0.15	-0.03	-2.34	2.3	-4.76	-0.61	0.89	-3.24	2.13	-0.75	2.35	1.31	7.43	-3.07	-0.28	-2.53	-2.21	-2.26
37	BAT00055	CLN3	0.73	0.34	-2.33	-1.44	-1.24	2.46	-0.18	-1.87	0.07	-0.71	-0.37	-0.43	0.05	0.44	-6.04	-4.4	-3.49	-0.94	-0.72	-0.5	-1.75	1.39	-1.36	-1.85	-1	-0.36	1.91	-1.62	4.5	0.02	0.14	-0.75	2.46	-5.1	-0.4	1.33	-3.12	1.61	-2.18	1.65	0.31	6.18	-1.98	-0.52	-3.29	-0.9	-2.14
38	BAT00058	CLN3	-1.28	-1.32	-4.61	-4.33	-3.56	1.12	-0.47	-1.5	-0.27	-1.2	-0.86	-1	-1.57	-0.24	-7.88	-4.53	-3.1	-3.77	0.85	-0.84	-1.31	-2.1	-3.49	-1.82	-0.98	-0.88	0.77	-1.16	4.15	-0.09	0.31	-1.13	2.08	-5.36	-0.79	0.81	-3.11	1.69	-0.41	2.04	1.25	7.19	-3.23	0.08	-3.31	-2.19	-2.8
39	BAT00063	CLN3	-1.48	-1.64	-2.43	-3.21	-4.71	0.83	-0.57	-2.33	-0.54	-1.23	-1.53	-0.95	-1.03	-0.81	-6.94	-4.92	-3.94	-3.33	-1.06	-0.6	-1.45	-2.13	-2.84	-3.13	-0.84	-0.66	0.99	-1.26	3.06	-0.22	-0.03	-1.45	1.84	-4.95	-0.44	0.79	-3.89	1.85	-2.03	1.85	-0.15	6.4	-2.58	-0.53	-3.37	-2.25	-3.11
40	BAT00082	CLN3	-2.07	-0.85	-4.25	-1.71	-3.21	2.54	-0.02	-1.22	0.55	-1.04	-0.79	-0.26	-1.12	-0.1	-7.02	-4.78	-3.53	-2.49	-0.54	-0.45	-0.98	-2	-1.23	-3.33	-0.84	-0.81	1.37	-0.76	4.44	0.61	0.04	-0.7	2.83	-5.07	-0.17	0.93	-2.97	2.48	-0.97	2.33	1.05	7.06	-3.29	-0.65	-2.96	-1.62	-1.69
41	BAT00087	CLN3	-1.82	-1.1	-3.68	-1.49	-3.71	2.55	-0.31	-1.26	0.3	-1.75	-1.79	-0.48	-1.12	-0.03	-7.28	-4.83	-3.15	-2.12	0.53	-0.66	-1.36	-2.17	-1.79	-3.32	-0.99	-0.74	1.69	-1.2	4.32	-0.15	0.44	-0.97	2.45	-5.04	-0.98	0.38	-3.13	2.45	-0.6	2.76	0.68	7.49	-2.9	-0.39	-2.8	-2.02	-0.75
42	BAT00089	CLN3	-1.08	-1.64	-3.01	-3.33	-4.41	0.77	-0.35	-2.28	-0.98	-0.8	-1.55	-0.72	-0.17	-0.1	-7.91	-4.82	-4.71	-3.15	-1.11	-0.62	-1.43	-1.03	-2.79	-3.48	-0.9	-0.79	0.69	-0.61	3.17	-0.11	0.39	-1.51	1.79	-4.86	-0.09	0.9	-3.59	1.9	-2.03	1.58	-0.13	6.63	-2.38	-1.01	-3.29	-2.07	-2.02
43	BAT00091	CLN3	-1.95	-1.41	-4.42	-1.85	-4.3	2.14	-0.64	-0.23	0.15	-0.92	-0.77	-0.81	-1.15	0.12	-7.52	-4.96	-3.46	-2.96	1.28	-0.38	-1.38	-2.42	-3.57	-3.29	-1	-1.11	1.98	-1.07	3.87	0.67	0.03	-1.03	2.85	-5.42	0.15	1.15	-2.72	2.65	-0.62	2.81	0.74	6.59	-2.69	-0.33	-2.22	-2.35	-0.46
44	CTD1	Control	-1.65	-1.55	-2.72	-2.36	-4.4	1.99	-0.44	-2.84	0.12	-1.21	-0.97	-0.22	-3.26	-0.1	-8.61	-5.19	-3.5	-3.31	-0.93	-0.65	-0.94	-2.85	-0.75	-1.32	-1.11	-0.41	2.2	-0.93	3.35	-0.7	0.17	-0.97	2.91	-4.62	-0.95	1.21	-3.64	3.13	-1.56	2.78	0.38	6.76	-2.73	-0.54	-4.01	-2.68	0.06
45	CTD10	Control	-1.53	-1.05	-3.34	-2.73	-3.24	2.92	-0.91	-1.9	0.44	-1.66	-1.21	-0.61	-1.64	0.17	-8.36	-5.11	-3.42	-1.37	-1.15	-0.46	-1.24	-1.69	-0.78	-3.64	-1.16	-0.59	1.7	-0.85	4.31	0.48	0.16	-1.41	2.72	-5.62	-0.32	0.99	-3.28	2.31	-1.55	2.43	1.12	7.15	-2.61	-0.51	-3.14	-1.78	-2.02
46	CTD11	Control	-1.52	-1.14	-2.81	-4.26	-4.86	0.27	-0.89	-3.85	-1.39	-1.3	-1.21	-0.65	-0.58	-0.66	-6.95	-5.14	-4.17	-4.53	-1.82	-0.75	-1.44	-3.39	-2.49	-3.54	-0.95	-1.19	1.38	-1.56	1.96	-0.28	0.22	-1.74	2	-5.7	-0.46	0.87	-3.78	1.56	-1.32	1.49	-0.61	6.46	-3	-0.6	-4.61	-2.84	-2.93
47	CTD12	Control	0.68	-0.5	-2.51	-2.1	-3.21	2.67	-0.3	-1.07	0.58	-0.5	-0.76	0.06	-0.41	0.09	-7.24	-5.28	-2.74	-1.26	-0.66	-0.53	-1.43	1.22	-1.23	-2.4	-1.05	-0.75	2.39	-1.36	4.49	0.63	0.04	-1.07	3.34	-4.44	-0.79	0.87	-3.29	3.24	-0.68	2.97	1.33	7.29	-1.6	-0.05	-2.85	-1.11	-0.12
48	CTD2	Control	-0.92	-1.46	-5.31	-2.57	-3.72	2.02	-0.74	-1.56	-0.19	-0.82	-0.61	-0.4	-1.37	-0.47	-6.55	-4.78	-4.64	-2.73	-0.73	-0.81	-0.88	-0.93	-2.3	-2.32	-0.98	-0.27	1.23	-1.22	3.85	0.12	0.06	-2.14	2.29	-4.87	-0.89	0.96	-3.23	1.9	-1.26	2.19	0.26	6.96	-2.83	-0.9	-2.91	-1.78	-3.27
49	CTD3	Control	-1.64	-1.87	-2.71	-2.82	-4.67	1.48	-0.58	-2.14	-0.56	-0.89	-1.37	-0.74	-0.95	-0.09	-9.29	-5.35	-4.68	-3.16	-1.54	-0.42	-1.57	-2.77	-2.27	-3.47	-1.31	-1.24	1.74	-0.91	2.77	0.02	-0.09	-1.82	2.43	-5.3	-0.37	1.06	-3.43	2.55	-0.79	2.14	0.54	6.32	-3.05	-0.33	-3.86	-2.11	-1.69
50	CTD4	Control	-1.14	-1.29	-2.85	-2.63	-3.8	1.73	-0.42	-1.96	-0.04	-1.31	-0.69	-0.86	-3.47	0.05	-6.97	-5.33	-4.02	-2.7	-0.67	-1.66	-0.85	-1.56	-1.78	-3.77	-0.58	-1.23	0.17	-0.88	3.33	-0.57	0.17	-2.34	2.42	-5.05	-0.43	0.48	-3.45	1.52	-0.41	1.92	-0.48	6.36	-2.54	-0.22	-4.03	-2.16	-3.05
51	CTD5	Control	-0.98	-2.02	-2.2	-4.28	-4.64	0.91	-0.48	-3.88	-0.99	-0.55	-1.11	-1.24	-1.47	0.49	-8.37	-5.19	-4.45	-4.37	-2.39	0.08	-1.31	-1.96	-2.2	-2.84	-1.02	-0.74	0.67	-0.91	1.82	-0.86	0.34	-1.66	2.3	-5.2	0.31	1.01	-3.74	1.46	-0.96	1.36	-0.79	6.2	-3.32	-0.46	-4.64	-2.76	-2.73
52	CTD6	Control	-1.35	-1.6	-2.83	-5.07	-3.49	2.09	-0.91	-0.8	0.2	-0.62	-1.07	-0.33	-0.75	0.14	-6.99	-4.99	-3.81	-1.94	-0.19	-0.62	-1.51	-3.23	-1.79	-3.23	-1.04	-1.01	0.86	-1.28	4.03	-0.18	-0.1	-1.51	2.82	-4.76	-0.57	1.03	-3.03	1.9	-1	2.68	0.21	6.44	-2.29	-0.19	-3.47	-2.45	-3.09
53	CTD7	Control	-1.68	-1.36	-3.25	-1.33	-3.75	2.44	-0.65	-0.85	0.01	-1.09	-1.21	-0.49	-0.68	-0.17	-7.65	-4.62	-2.74	-2.4	0.72	-0.73	-1.25	-2.87	-2.31	-3.31	-0.98	-1.16	2.2	-0.86	3.87	0.53	-0.14	-2.56	2.62	-4.25	-0.29	0.98	-2.85	2.8	-0.89	2.65	0.59	6.82	-2.29	-0.82	-2.59	-1.98	-0.74
54	CTD8	Control	-1.69	-1.65	-2.91	-2.35	-4.8	1.38	-0.64	-3.21	-0.28	-1.3	-1.13	-0.83	-2	0.07	-7.25	-5.24	-4.29	-4.36	-1.53	-0.42	-1.46	-0.47	-2.06	-2.53	-0.51	0.02	1.12	-1.17	2.94	-0.8	-0.44	-1.17	2.68	-4.65	0.28	0.23	-3.64	2.19	-0.73	2.35	1.47	6.63	-3.39	-0.34	-3.84	-2.03	-1.82
55	CTD9	Control	-2.04	-1.33	-5	-3.59	-3.53	1.96	-0.69	-2.05	-0.23	-0.76	-0.94	-0.5	-0.37	-0.17	-6.74	-5.05	-3.81	-2.41	-0.5	-0.38	-1.37	-2.48	-1.79	-3.52	-1.41	-1.09	1.71	-1.51	3.79	0.47	0.27	-1.92	2.71	-4.38	0.29	0.97	-3.35	2.19	-0.3	2.11	1.05	6.74	-2.79	-0.66	-3.85	-1.96	-1.6
56	PLC1	Control	-1.81	-1.25	-3.66	-3.44	-4.86	0.11	-1.04	-4.26	-1.29	-1.39	-1.55	-0.88	-0.74	-0.81	-8.56	-5.03	-4.7	-3.36	-2.49	-0.62	-1.6	0.88	-1.93	-3.17	-1.2	-0.65	1.7	-0.63	2.92	-0.97	0.15	-2.39	2.14	-5.34	-0.07	0.93	-4.15	0.46	-1.42	1.42	0.14	6.2	-3.12	-0.76	-3.86	-2.62	-3.22
57	PLC10	Control	-1.19	-1.38	-2.84	-1.21	-4.03	2.13	-0.41	-1.24	0.55	-0.77	-1.6	-0.17	-1.35	-0.56	-6.07	-4.71	-3.68	-2.78	-0.21	-0.22	-1.3	-1.63	-3.34	-2.42	-1.11	-0.72	0.94	-1.21	3.72	-0.35	0.17	-2.11	3.29	-4.7	-0.64	0.87	-3.06	2.07	-0.67	3.29	0.88	6.78	-2.7	-0.69	-2.4	-1.91	-1.31
58	PLC2	Control	-1.34	-1.35	-3.02	-2.94	-4.1	1.64	-0.83	-3.37	0.03	-0.75	0.1	-0.68	-0.97	-0.48	-8.6	-4.99	-4.28	-2.79	-0.95	-1.07	-1.51	-0.54	-2.55	-3.42	-1.11	-0.91	0.99	-0.55	3.26	-0.85	-0.02	-1.12	2.82	-5.99	-0.47	0.36	-3.81	2.11	-0.64	2.28	-0.2	6.24	-2.56	-0.92	-2.91	-1.64	-1.8
59	PLC3	Control	-1.11	-1.65	-2.23	-2.95	-4.85	1.02	-0.89	-3.18	-0.58	-0.81	-0.77	-0.53	-1.23	-0.18	-7.67	-4.99	-4.04	-4.06	-2.54	-0.74	-1.65	-0.72	-2.87	-3.29	-0.63	-0.71	0.9	-0.86	2.52	-0.26	0.1	-1.17	2.71	-5.31	0.09	0.77	-4.04	1.46	-1.3	1.79	-0.82	6.22	-2.64	-1.06	-3.98	-2.76	-2.2
60	PLC4	Control	-1.11	-1.55	-1.91	-2.75	-4.49	1.1	-0.56	-2.87	-0.09	-1.48	-1.15	-0.56	-1.21	0.03	-6.61	-4.76	-4.86	-4.47	-0.46	-0.68	-0.99	-1.13	-2.97	-3.43	-0.42	-0.86	1.34	-1.29	2.3	-0.37	0.17	-1.36	2.22	-5.29	-0.04	0.69	-4.02	1.59	-1.88	2	0.48	6.11	-2.79	-1.17	-4.17	-2.38	-2.78
61	PLC7	Control	-1.22	-2.32	-2.85	-3.83	-4.42	0.78	-0.55	-3.13	0.14	-1.17	-1.23	-0.3	-0.87	-0.33	-7.45	-4.83	-4.77	-4.66	0.18	-0.62	-2.02	-1.25	-2.96	-1	-0.37	-0.67	1.23	-0.64	2.41	-0.77	-0.22	-0.72	2.47	-5.2	-0.24	0.09	-3.75	1.01	-1.25	2.26	-0.82	5.79	-2.68	-0.06	-3.8	-1.84	-1.27
62	PLC8	Control	-1.77	-1.61	-2.91	-3.86	-4.49	0.42	-0.62	-2.33	0.27	-1.28	-2.2	-0.97	-1.19	-0.17	-7.04	-4.98	-4.42	-5.17	-1.31	-0.37	-1.08	-2.09	-3.48	-3.39	-0.49	-1.23	0.65	-0.74	1.92	-0.44	0.09	-2.22	1.94	-4.67	-0.02	-0.31	-3.5	1.37	-0.84	1.61	-0.52	6.24	-3.66	-0.81	-4.41	-2.52	-2.9
63	PLC9	Control	1.49	-1.62	-5.25	-2.53	-4.71	0.7	-0.62	-2.84	-0.61	-1.01	-1.25	-0.27	-1.16	-0.34	-6.23	-4.88	-4.77	-4.31	-0.34	-0.25	-1.36	-0.16	-3.57	0.9	-0.73	-0.34	1.59	-0.04	2.69	-0.18	0.08	-1.51	2.38	-4.75	-0.1	-0.13	-3.86	1.77	-0.7	2.2	-0.4	6.06	-0.94	-0.43	-3.48	-0.82	-1.79
64	SLOS1	Control	-1.77	-1.38	-2.17	-0.92	-3.69	2.64	-0.52	0.87	0.65	-0.88	-0.7	-0.44	-1.02	0.09	-7.06	-4.81	-3.13	-1.89	0.92	-0.6	-1.87	-2.14	-2.16	-3.3	-0.72	-1.08	2.36	-1.11	4.24	1.83	-0.41	-0.76	3.34	-4.27	-0.87	1.32	-2.74	3.07	-0.64	3.82	1.01	6.99	-2.46	-0.64	-2.87	-2.45	-0.07
65	SLOS10	Control	-0.94	-1.17	-2.05	-1.49	-2.75	2.88	-0.23	-0.81	0.71	-0.86	-0.88	-0.37	-0.67	0.59	-7.42	-4.79	-3.02	-1.63	0.65	-0.77	-0.81	-1.24	-1.48	-2.54	-0.99	-0.59	2.28	-1.14	4.26	1.09	-0.05	-2.08	3.02	-4.96	-0.18	1.18	-2.82	3.08	-0.61	3.04	0.45	6.82	-2.4	-0.4	-3.14	-2.16	-0.39
66	SLOS2	Control	-1.39	-1.36	-3.09	-2.75	-3.37	2.43	-0.37	-0.97	-0.14	-0.58	-1.11	-0.98	-1.76	-0.39	-7.26	-4.89	-2.9	-2.75	0.6	-1.32	-1.5	-2.71	-1.68	-2.89	-1.02	-0.8	2.04	-1.97	4.01	0.3	-0.05	-2.01	2.78	-4.93	-0.42	0.99	-3.09	2.65	-0.3	2.55	0.54	7.21	-2.76	-0.87	-3.4	-2.18	-2.21
67	SLOS3	Control	-1.85	-0.67	-2.92	-2.07	-3.01	2.71	0.13	0.52	0.65	-0.63	-0.22	-0.2	-0.56	0.82	-7.36	-4.64	-2.34	-1.89	1.53	-0.05	-1.06	-1.95	-1.8	-2.97	-1.12	-0.47	2.81	-0.92	4.54	1.18	0.24	-1.25	3.39	-4.91	-0.28	0.88	-2.63	2.97	-0.81	2.87	0.95	7.09	-2.89	-0.26	-2.37	-2.08	-1.94
68	SLOS4	Control	-1.69	-1.7	-3.15	-3.47	-4.41	1.27	-0.18	-2.26	-0.9	-0.61	-1.47	-0.25	-0.21	-0.07	-7.38	-5.35	-4.25	-3.14	-0.71	0.2	-1.45	-2.56	-2.2	-3.52	-0.45	-0.8	1.7	-0.91	2.6	0.06	0.24	-0.89	2.37	-5.29	0.23	0.97	-3.66	2.47	-1.05	1.65	-0.13	6.61	-3.04	-0.53	-4.19	-2.34	-3.83
69	SLOS5	Control	-0.77	-1.62	-2.76	-2.55	-3.74	1.27	-0.56	-2.58	-0.55	-1.45	-1.44	-0.41	-1.67	-0.58	-6.82	-4.85	-3.5	-2.32	-0.84	-0.11	-1.61	-1.54	-2.6	-2.68	-1.75	-0.71	1.51	-1.04	3.09	0.08	0.17	-0.83	2.25	-5.46	-0.12	0.87	-3.48	1.88	-1.6	1.94	0.4	6.84	-2.33	-0.84	-3.51	-2.11	-2.53
70	SLOS6	Control	-1.5	-1.98	-3.15	-3.73	-4.66	-1.06	-1.04	-3.67	-2.44	-0.84	-1.17	-0.75	-1.53	-0.52	-6.76	-4.93	-4.21	-5.03	-1.68	-0.69	-1.14	-4.37	-3.16	-2.74	-1.41	-1.03	1.16	-2	0.22	-0.49	0.17	-1.74	1.88	-5.75	0.08	0.35	-3.88	0.9	-0.98	1.43	-1.09	6.08	-2.66	-1.06	-4.98	-2.92	-3.02
71	SLOS7	Control	-1.08	-1.51	-3.18	-2.2	-4.48	1.79	-0.43	-2.02	-0.91	-0.9	-2.66	-0.6	-0.46	-0.27	-7.66	-5.04	-3.8	-3.24	-0.31	-0.38	-1.1	-1.48	-2.8	-2.94	-0.56	-0.9	1.42	-1.25	3.39	0.11	0.2	-1.41	2.33	-4.44	-0.56	0.74	-3.51	1.93	-1.45	2.69	0.38	6.24	-3.01	0	-2.81	-2.24	-1.94
72	SLOS8	Control	-1.79	-1.85	-3	-2.76	-4.64	1.52	-0.42	-1.87	-0.54	-0.99	-0.62	-0.58	-0.97	-1.07	-6.44	-4.9	-3.92	-2.71	-0.52	-0.44	-1.92	-2.76	-2.99	-3.36	-1.24	-1.23	1.52	-1.24	3.1	0.19	0.12	-1.37	2.19	-4.98	0.12	0.24	-3.38	2.46	-1.36	1.98	0.11	7.16	-2.95	-0.76	-3.22	-2.14	-2.62
73	SLOS9	Control	-0.93	-1.39	-3.05	-2.51	-3.22	2.21	-0.51	-0.74	-0.27	-0.95	-0.84	-0.66	-1.67	-0.11	-6.94	-5.04	-3.45	-2.33	-0.35	-0.64	-1.17	-2.33	-1.94	-3.03	-0.93	-0.67	1.26	-1.25	3.73	0.39	0.42	-1.56	2.74	-4.58	-0.45	0.8	-3.18	2.23	-0.76	2.7	0.01	7.15	-3.3	-1.16	-2.45	-2.21	-1.66
[truncated: 4,739 more columns]

## Sheet: Table_2_Severity_subset
	ID	UBDRS_PHYSICAL_WEIGHTED_SCORE	UBDRS_CAPABILITY_WEIGHTED_SCORE	UBDRS_CGI_WEIGHTED_SCORE	COG_VERBAL_IQ	VISIT_AGE_YRS	Vine_COMPOSITE_STANDARD_SCORE	Value.ECG_QRSD_Interval	Value.ECG_QT_Interval	Value.ECG_QTCB_Interval	Value.ECG_PR_Interval	Value.ECG_P_Axis	Value.ECG_QRS_Axis	Value.ECG_T_Wave_Axis	Value.ECG_I.40_Axis	Value.ECG_T.40_Axis	Value.ECG_ST_Axis	Value.ECG_QTCF_Interval	Value.ECG_RR_Interval	Value.ECG_HEART_RATE	Value.ECG_Heart_Rate	Value.ECG_P.R_Interval	Observation_Value.Lab_Glucose_CSF	Observation_Value.Lab_L.Lactate_CSF	Observation_Value.Lab_Protein_CSF	Observation_Value.Lab_Albumin_CSF	Observation_Value.Lab_Follicle_Stimulating_Hormone	Observation_Value.Lab_Luteinizing_Hormone_.LH.	Observation_Value.Lab_Troponin_I	Observation_Value.Lab_Hgb_A1C	Observation_Value.Lab_Estimated_Average_Glucose	Observation_Value.Lab_PT.Automated.	Observation_Value.Lab_PT_INR	Observation_Value.Lab_Sodium	Observation_Value.Lab_Potassium	Observation_Value.Lab_Chloride	Observation_Value.Lab_Total_CO2	Observation_Value.Lab_Creatinine	Observation_Value.Lab_Glucose	Observation_Value.Lab_Urea_Nitrogen	Observation_Value.Lab_Albumin	Observation_Value.Lab_Calcium	Observation_Value.Lab_Magnesium	Observation_Value.Lab_Phosphorus_Inorganic	Observation_Value.Lab_Alkaline_Phosphatase	Observation_Value.Lab_Alanine_Aminotransferase	Observation_Value.Lab_Aspartate_Aminotransferase	Observation_Value.Lab_Bilirubin_Total	Observation_Value.Lab_Bilirubin_Direct
1	BAT00001	1.60944	10	11.67	100	13.28	88	97	411	386	186	64	82	29	56	99	55	394	1132	53	NA	NA	60	1.3	20	12	4.8	3.8	0.005	4.8	91	14.3	1.08	144	4.1	104	22	0.69	90	13	4.5	2.32	0.91	4	241	16	31	1	0.1
2	BAT00003	1.38629	7	12.83	73	8.96	72	77	377	401	152	51	64	37	52	69	19	393	882	68	NA	NA	56	1.4	26	15	3.9	1.5	0.005	5	97	12.9	0.95	138	3.9	100	24	0.38	89	14	4	2.26	0.81	4.5	195	13	31	0.4	0.1
3	BAT00004	2.46555	6	16.33	81	9.5	53	90	370	425	173	46	62	41	NA	55	33	406	759	79	NA	NA	68	1.1	24	NA	3	0.5	0.005	5	97	13.8	1.04	140	3.9	103	23	0.35	97	9	4.6	2.31	0.81	5.3	253	15	25	0.2	0.1
4	BAT00005	1.60944	8	9.33	106	7.27	77	78	369	410	153	63	80	54	51	99	25	396	811	74	NA	NA	68	1.2	18	11	2.2	0.6	0.005	4	68	13.9	1.05	140	4.2	104	22	0.42	88	8	4.1	2.28	0.82	5.2	170	13	39	0.1	0.1
5	BAT00008	0.693147	13	14	95	17.69	107	99	444	433	140	51	47	49	53	3	66	436	1053	57	NA	NA	NA	NA	NA	NA	NA	NA	NA	NA	NA	NA	NA	NA	NA	NA	NA	NA	NA	NA	NA	NA	NA	NA	NA	NA	NA	NA	NA
6	BAT00009	0.693147	13	10.5	108	13.19	110	82	409	419	136	33	61	18	28	78	0	416	952	63	NA	NA	67	1.5	26	18	1.7	2	0.005	5.3	105	12.3	0.9	140	4.1	106	22	0.58	95	13	4.2	2.32	0.78	5.6	269	13	21	0.1	0.1
7	BAT00012	3.52636	4	19.83	55	15.35	34	85	387	409	160	46	65	29	51	75	22	401	896	67	NA	NA	62	1.5	29	21	3	4.3	0.005	4.9	94	13.5	1.01	144	4	107	23	0.55	83	18	4.2	2.25	0.91	5.5	92	14	18	0.3	0.1
8	BAT00017	3.61092	3	19.83	NA	11.43	23	89	369	431	162	35	69	28	69	65	31	409	732	82	NA	NA	62	0.9	22	12	3.8	7	0.005	5.1	100	13.6	1.02	141	3.6	104	20	0.53	92	9	3.9	2.04	0.89	5.3	122	17	28	0.1	0.1
9	BAT00020	2.94444	4	19.83	55	16.58	35	91	394	416	139	28	70	47	45	80	48	409	896	67	NA	NA	60	1.3	33	NA	3.9	5.1	0.005	4.7	88	13.7	1.03	143	3.7	105	24	0.77	95	6	4.5	2.4	0.8	3.7	61	12	24	0.3	0.1
10	BAT00021	3.04452	6	18.67	70	16.59	42	106	390	390	153	-14	91	29	68	172	-1	390	1000	60	60	NA	66	1.5	39	27	3.8	3.4	0.005	5	97	14.8	1.14	143	3.8	105	24	0.83	90	16	4.6	2.34	0.87	4.2	105	18	28	0.3	0.1
11	BAT00028	4.07754	4	22.17	66	20.71	46	96	435	428	123	50	46	9	14	42	NA	430	1034	NA	58	NA	56	1.7	53	35	3.7	5.6	0.005	4.6	85	14.5	1.11	139	3.5	104	21	0.7	81	12	3.8	2.16	0.84	3.3	30	22	37	0.3	0.1
12	BAT00029	1.79176	14	10.5	100	6.75	83	75	379	406	115	-68	79	52	53	93	34	397	870	NA	69	NA	69	1	19	11	1.6	0.5	0.005	5.4	108	13.4	1	141	3.8	103	24	0.56	105	14	4.5	2.42	0.91	4.5	178	13	35	0.3	0.1
13	BAT00035	1.94591	9	12.83	NA	7.77	82	85	352	396	128	40	71	32	26	92	28	381	789	NA	76	NA	61	1.3	21	12	2.8	0.4	0.005	5.1	100	14.2	1.08	136	3.8	99	23	0.62	104	12	4.7	2.39	0.87	4.1	198	12	33	0.3	0.1
14	BAT00039	2.3979	9	11.67	95	9.26	70	88	404	387	117	46	89	45	-33	90	17	392	1091	NA	55	NA	62	1.3	28	19	0.9	0.3	0.005	4.8	91	14.7	1.13	139	4	103	23	0.38	96	6	3.8	2.25	0.78	4.1	499	16	34	0.3	0.1
15	BAT00040	1.60944	11	12.83	92	7.47	78	78	372	393	122	58	69	54	19	82	10	386	896	NA	67	NA	61	1.5	28	19	1.1	0.3	0.005	4.7	88	13.6	1.02	142	4.4	106	23	0.51	90	7	4.3	2.34	0.96	4.6	282	17	38	0.1	0.1
16	BAT00043	2.99573	5	16.33	55	7.73	66	83	366	409	126	59	80	49	-76	91	11	394	800	NA	75	NA	69	0.9	16	9	5.1	0.8	NA	5.3	105	14.2	1.08	138	4.5	104	25	0.3	93	9	3.9	2.38	0.81	5	158	34	50	0.1	0.1
17	BAT00045	1.38629	11	9.33	100	6.75	81	83	360	413	131	49	56	28	63	51	26	395	759	NA	79	NA	66	1.4	21	13	0.8	0.1	0.005	5.1	100	14	1.06	140	4.2	106	23	0.37	92	5	4	2.41	0.81	5	145	14	31	0.1	0.1
18	BAT00047	1.09861	10	14	70	9.99	84	82	356	443	135	-22	35	23	45	30	18	412	645	NA	93	NA	84	1	23	15	6.9	5.6	0.005	5.1	100	13.3	0.99	140	4.3	106	22	0.53	99	11	4.1	2.37	0.96	4.6	345	20	28	0.2	0.1
19	BAT00050	2.30259	6	18.67	68	16.13	50	85	359	401	151	41	45	10	58	42	-42	387	800	NA	75	NA	69	1.3	25	NA	9.4	4.5	0.021	5.3	105	13.1	0.97	141	3.8	104	23	0.79	108	7	4.4	2.41	0.8	3	121	11	22	0.3	0.1
20	BAT00051	3.13549	4	21	59	15.04	26	92	348	417	150	68	62	30	28	87	22	392	698	NA	86	NA	65	1.4	16	NA	9.8	8	NA	5.3	105	14.4	1.1	138	3.9	103	23	0.75	101	13	4	2.35	0.78	3.6	87	15	24	0.3	0.1
21	BAT00052	4.12713	1	24.5	NA	17.51	20	97	421	399	127	47	62	59	54	232	76	406	1111	NA	54	NA	64	1.3	49	35	7.8	7.4	0.005	4.9	94	15.2	1.18	143	4	107	27	0.71	96	10	4.4	2.26	0.8	3.4	86	13	24	0.4	0.1
22	BAT00054	3.64623	6	24.5	45	11.6	35	85	467	467	189	34	9	44	14	6	57	467	1000	NA	60	NA	73	1.1	40	29	3.2	4.3	0.005	5.8	120	13	0.96	142	4.5	106	23	0.43	108	9	4.1	2.29	0.82	3.8	143	51	NA	0.2	NA
23	BAT00055	NA	0	7	NA	0.5	88	75	268	431	133	60	166	33	-82	154	51	368	387	NA	155	NA	NA	NA	NA	NA	NA	NA	NA	NA	NA	NA	NA	NA	NA	NA	NA	NA	NA	NA	NA	NA	NA	NA	NA	NA	NA	NA	NA
24	BAT00058	4.17439	6	24.5	50	14.59	29	96	393	390	161	20	88	-22	56	119	-10	391	1017	NA	59	NA	NA	NA	NA	NA	22.3	41.9	0.005	5.6	114	13.6	1.02	142	4.5	104	27	0.6	96	10	4.1	2.24	0.77	3.9	65	25	22	0.2	0.1
25	BAT00063	2.3979	7	9.33	93	5.96	68	68	402	422	120	61	71	54	56	81	55	415	909	NA	66	NA	60	1.1	13	8	0.4	0.2	0.005	5.6	114	15.1	1.17	139	3.8	102	22	0.35	84	20	4.4	2.39	0.91	5	181	13	43	0.3	0.1
26	BAT00082	1.60944	9	11.67	100	6.55	84	81	356	411	154	61	84	40	23	114	1	392	750	NA	80	NA	69	1	25	17	NA	0.3	0.005	NA	NA	13.8	1	NA	NA	NA	NA	NA	NA	NA	NA	NA	NA	NA	NA	NA	NA	NA	NA
28	BAT00087	1.79176	6	10.5	NA	6.77	73	78	345	425	130	52	80	59	63	83	45	396	659	NA	91	NA	62	1.1	31	22	2.5	0.2	0.005	5.3	105	15.2	1.13	139	4.1	101	18	0.37	101	8	4.6	2.46	0.86	3.8	205	15	35	0.3	0.1
27	BAT00089	1.82294	7	10.5	NA	10.38	81	86	377	389	133	61	61	62	61	57	52	385	938	NA	64	NA	68	1.1	13	8	2.7	0.05	0.005	5.1	100	15.4	1.15	139	4.1	102	22	0.46	97	12	4.9	2.4	0.91	4.2	229	14	30	0.2	0.1
29	BAT00091	1.09861	12	8.17	116	29.13	115	99	461	412	NA	88	108	83	28	125	50	428	1250	48	NA	196	60	1.4	28	20	7.2	6.2	0.03	5.1	100	13	0.93	139	3.6	103	22	0.83	101	12	5	2.35	0.83	4.4	34	10	19	0.4	0.1
30	BAT00094	3.09104	6	18.67	59	11.93	62	86	397	423	NA	46	144	32	43	188	18	414	882	68	NA	150	59	1.4	24	15	6.2	12.6	0.005	5	97	NA	NA	139	3.8	106	19	0.58	72	8	4	8.9	1.8	4.6	264	18	33	0.3	0.1
31	BAT00095	2.63906	7	17.5	NA	9.85	49	82	421	399	NA	24	81	58	64	94	68	406	1111	54	NA	106	60	1.8	36	20	3.7	0.4	0.005	5.3	105	NA	NA	138	4	108	20	0.54	112	20	4.3	9.2	1.8	4.1	254	14	35	0.2	0.1
32	BAT00098	1.38629	12.73	8.17	91	NA	NA	75	454	435	NA	75	39	52	35	41	58	441	1091	NA	NA	197	57	1.5	45	25	72.2	51.3	NA	NA	NA	12.3	0.93	139	3.8	106	24	1.15	95	14	4.2	9	2.2	2.9	59	19	14	0.5	0.1
33	BAT00100	1.38629	10	10.5	81	7.2	79	71	359	422	NA	74	74	33	9	97	10	400	723	83	NA	112	58	1.2	27	18	0.5	0.05	0.005	4.9	94	13.1	0.97	140	4.5	107	22	0.51	100	11	4.8	10.4	2.2	4.2	227	11	27	1.1	0.4
34	BAT00102	2.07944	9	18.67	NA	14.15	78	89	408	391	NA	39	38	35	61	31	57	396	1091	55	NA	183	NA	NA	NA	NA	5.4	5.8	NA	NA	NA	13.6	1.02	137	3.9	108	21	0.9	109	12	4.5	9.6	2.1	3.7	234	14	19	0.6	0.2
41	BAT00106	NA	NA	NA	63	18.28	26	86	392	372	NA	49	73	31	52	113	62	378	1111	54	NA	153	63	1.1	39	26	NA	NA	0.005	5	97	15.5	1.21	140	4.8	105	28	0.87	89	18	4	9.5	1.9	3.8	67	34	37	0.6	0.2
35	BAT00107	NA	NA	NA	50	18.34	20	97	326	383	NA	66	79	-17	35	92	51	363	723	83	NA	213	67	0.9	56	36	1.5	4.2	0.01	5.4	108	15	1.16	139	3.8	105	25	0.83	100	14	4.5	9.3	2	3.8	82	26	28	0.5	0.2
36	BAT00109	1.38629	11	8.17	108	9.06	87	86	386	443	NA	42	60	51	86	63	52	423	759	84	NA	138	67	1.2	19	11	NA	NA	NA	NA	NA	13.2	0.98	139	4.1	108	21	0.47	109	13	3.8	9	2	4.8	107	13	31	0.25	0.1
37	BAT00112	2.30259	7	16.33	81	12.58	NA	125	480	472	NA	53	-163	80	196	211	-75	475	1034	58	NA	148	54	1.2	30	20	2	2.1	0.07	6.8	148	17.8	1.45	138	4.5	110	19	0.78	106	13	4.1	8.8	2.1	5	193	10	25	1	0.5
38	BAT00115	NA	NA	NA	NA	4.14	NA	88	346	440	NA	43	83	23	13	113	22	406	619	97	NA	133	64	1	15	7	NA	NA	NA	5	97	13.5	1.01	139	4.4	109	21	0.37	111	10	3.4	8.4	1.9	5	152	14	34	0.2	0.05
39	BAT00116	1.79176	9	14	NA	8.06	NA	81	382	385	NA	36	52	35	-35	61	34	384	984	61	NA	114	64	1	19	11	NA	NA	NA	5.1	100	13.6	1.02	140	3.8	108	21	0.39	88	18	4.2	9	2	4.6	197	15	38	0.5	0.2
42	BAT00119	NA	NA	NA	NA	8.08	NA	85	375	438	NA	22	78	53	7	87	59	416	732	82	NA	101	66	0.9	17	10	NA	NA	0.01	5.2	103	14.2	1.08	139	5.3	106	22	0.41	98	4	4.2	10.2	1.6	4.9	182	26	46	0.2	0.1
40	BAT00120	NA	NA	NA	NA	9.7	NA	71	371	449	NA	55	78	34	76	76	-35	421	682	88	NA	132	64	1.2	21	12	2.9	0.1	0.005	5.2	103	13.9	1.05	140	4.2	108	23	0.36	96	11	4.1	9.3	1.9	4.8	179	13	30	0.1	0.05
[truncated: 4,970 more columns]
